# Supplementary material for: Cold acclimation wholly reorganizes the Drosophila melanogaster transcriptome and metabolome
Source: Sci Rep. 2016 Jun 30;6:28999. doi: 10.1038/srep28999 (PMC4928047; doi:10.1038/srep28999)
Supplement: Supplementary Dataset 1 [file srep28999-s2.xls]

## Sheet: Sheet1
Supplementary Dataset 1. RNA-seq summary statistics and analysis workflow.
MacMillan et al. - Cold acclimation wholly reorganizes the Drosophila melanogaster transcriptome and metabolome
Variable	Cold-acclimated							Warm-acclimated							Overall Averages	Overall totals	Software used	Settings used
Sample name	cold-1	cold-2	cold-3	cold-4	cold-5	Trt Group	Totals	warm-1	warm-2	warm-3	warm-4	warm-5	Trt Group	Totals
Number of reads before quality filter	12621270	16237045	13871697	12882657	10479763	1.32185e+07	66092432	12551072	11350847	13645695	13446644	12515716	1.2702e+07	63509974	1.29602e+07	129602406	FastX toolkit - filter on quality (Galaxy)	20% quality cut off, 90% of bases must have quality>= cut off
Number of reads after quality filter	12093770	15674355	13439197	12429407	10102523	1.27479e+07		12037596	10868870	13070427	12938951	12051602	1.21935e+07		1.24707e+07
low quality reads (%)	4.17945	3.46547	3.11786	3.5183	3.5997	3.57616		4.09109	4.24618	4.21575	3.77561	3.70825	4.00738		3.79177
Number of reads after adapter clip	11406776	14867356	12742891	11727516	8465920	1.18421e+07	59210459	10034671	9075044	10913273	12212126	11379100	1.07228e+07	53614214	1.12825e+07	112824673	FastX toolkit - clipper (Galaxy)	minimum sequence length after clip = 15, discard seqeunces with unknown bases (N) = Y
Discarded short reads (<15 bp after clip)	686994	806999	696306	701891	1636603	905759		2002925	1793826	2157154	726825	672502	1.47065e+06		1.1882e+06
Overall QC pass (%)	90.3774	91.5644	91.8625	91.0334	80.7835	89.1242		79.9507	79.9504	79.9759	90.8191	90.9185	84.3229		86.7236
Reads that mapped to genome (w. custom annotation)	11100368	14313765	12304402	11394791	8056079	11433881	57169405	9748198	8869191	10667142	11914384	11092635	10458310	52291550	1.09461e+07	109460955	TopHat (v. 1.4.0; Galaxy)	Genome build: UCSC dm3. Full details of analysis stored in Galaxy
Unmapped reads	306408	553591	438489	332725	409841	408211		286473	205853	246131	297742	286465	264533		336372
High quality reads mapped (%)	97.3138	96.2765	96.559	97.1629	95.1589	96.4942		97.1452	97.7317	97.7447	97.5619	97.4825	97.5332		97.0137
Number of genes in original annotation file	15104
Number of genes in custom annotation file	14755
Differentially-expressed genes (Q<0.05)	4362
Differentially-expressed genes (Q<0.01)	3410
Differentially-expressed genes (Q<0.01 & fold change > 2)	1567
Genes upregulated with cold acclimtion	649
Genes downregulated with cold acclimation	918
GO term analysis using goseq and REVIGO
Genes that map to at least one GO term	10750
Differentially-expressed genes that map to GO terms	985	355	588
Differentially-expressed genes that mapped (%)	62.859	54.6995	64.0523
FDR-corrected statistically significant GO terms (Q<0.05)	108	52	85
Semantically distinct significant GO terms (REVIGO)	49	31	47
KEGG pathway analysis using goseq
Genes that map to KEGG pathways	2314
Differentially-expressed genes that map to KEGG pathways	283	103	180
Differentially-expressed genes that mapped (%)	18.06	15.8706	19.6078
Overrepresented KEGG pathways (P<0.05)	20	9	16
FDR-corrected overrepresented KEGG pathways (Q<0.05)	3	0	10
