# Supplementary material for: Cold acclimation wholly reorganizes the Drosophila melanogaster transcriptome and metabolome
Source: Sci Rep. 2016 Jun 30;6:28999. doi: 10.1038/srep28999 (PMC4928047; doi:10.1038/srep28999)
Supplement: Supplementary Dataset 2 [file srep28999-s3.xls]

## Sheet: Genes higher in cold
Supplementary Dataset 2. Differentially-expressed genes.
MacMillan et al. - Cold acclimation wholly reorganizes the Drosophila melanogaster transcriptome and metabolome
Genes only expressed in cold-acclimated flies
FlyBase ID	Gene symbol	Gene name	Warm (FPKM)	Cold (FPKM)	Fold change	P-value	Q-value
FBgn0261567	CG42681		0	4.11977	inf	5e-05	0.000256258
FBgn0264810	pburs	partner of burs	0	4.52992	inf	5e-05	0.000256258
FBgn0036951	CG7017		0	1.60739	inf	5e-05	0.000256258
FBgn0013275,FBgn0013276	Hsp70Aa,Hsp70Ab	Heat-shock-protein-70Aa,Heat-shock-protein-70Ab	0	1.17309	inf	0.0019	0.00689107
FBgn0263041	CG43336		0	1.57645	inf	5e-05	0.000245228
Genes signfiicantly upregulated in cold-acclimated flies by more than 20-fold
FlyBase ID	Gene symbol	Gene name	Warm (FPKM)	Cold (FPKM)	Fold change	P-value	Q-value
FBgn0052865	alphagamma-element:CR32865	Dmel_CR32865	1.01959	432.676	424.364	5e-05	0.000245228
FBgn0036597	CG4962	Dmel_CG4962	2.72122	896.721	329.529	5e-05	0.000245228
FBgn0014454	Acp1	Adult cuticle protein 1	0.678009	156.77	231.221	5e-05	0.000245228
FBgn0039480	Cpr97Ea	Cuticular protein 97Ea	0.184808	36.4166	197.05	0.0008	0.00318706
FBgn0020765	Acp65Aa	Dmel_CG10297	0.654917	120.6	184.145	5e-05	0.000245228
FBgn0004577	Pxd	Peroxidase	0.0682794	12.5111	183.234	0.0011	0.00425041
FBgn0035281	Cpr62Bc	Cuticular protein 62Bc	0.457601	83.2421	181.91	5e-05	0.000245228
FBgn0033308	CG8736	Dmel_CG8736	0.733159	131.198	178.95	5e-05	0.000245228
FBgn0028544	CG16884	Dmel_CG16884	0.942897	141.021	149.562	5e-05	0.000245228
FBgn0038819	Cpr92F	Cuticular protein 92F	0.712713	81.3358	114.122	5e-05	0.000245228
FBgn0031940	CG7214	Dmel_CG7214	5.40778	514.62	95.1631	5e-05	0.000245228
FBgn0039805	Cpr100A	Cuticular protein 100A	4.02189	369.999	91.996	5e-05	0.000245228
FBgn0036601	CG13063	Dmel_CG13063	0.54456	41.2195	75.6931	0.0003	0.00129843
FBgn0261341	verm	LDLa domain containing chitin binding protein 1	5.54781	370.813	66.8395	5e-05	0.000245228
FBgn0034391	CG15080	Dmel_CG15080	0.164193	9.95281	60.6166	5e-05	0.000245228
FBgn0036590	CG13065	Dmel_CG13065	0.297408	14.9305	50.2022	0.00085	0.00336809
FBgn0262951	CR43270	Dmel_CR43270	0.311348	15.446	49.6104	0.0005	0.00207223
FBgn0028938	CG16886	Dmel_CG16886	0.240362	11.7532	48.8982	0.0004	0.00169159
FBgn0032538	CG16885	Dmel_CG16885	2.52293	123.267	48.8586	5e-05	0.000245228
FBgn0052279	Drsl2	Drosomycin-like 2	1.09817	48.3744	44.0503	0.0026	0.009095
FBgn0051354	Hsp70Bbb	Major heat shock 70 kDa protein Bbb	0.298479	12.905	43.236	5e-05	0.000245228
FBgn0001311	kkv	krotzkopf verkehrt	1.48396	60.3992	40.7015	5e-05	0.000245228
FBgn0031942	CG7203	Dmel_CG7203	27.7504	1100.69	39.6638	5e-05	0.000245228
FBgn0040359	CG11380	Dmel_CG11380	0.0886539	3.48511	39.3112	0.00015	0.000684556
FBgn0260653	serp	serpentine	4.33382	169.954	39.2157	5e-05	0.000245228
FBgn0036589	CG13067	Dmel_CG13067	15.128	569.135	37.6214	5e-05	0.000245228
FBgn0026077	Gasp	Dmel_CG10287	13.0125	485.954	37.3452	5e-05	0.000245228
FBgn0037761	CG8534	Dmel_CG8534	0.749346	27.2355	36.3459	5e-05	0.000245228
FBgn0040637	CG11458	Dmel_CG11458	2.91545	105.675	36.2468	5e-05	0.000245228
FBgn0000047	Act88F	Actin 88F	90.197	3258.53	36.1269	5e-05	0.000245228
FBgn0002562	Lsp1alpha	Larval serum protein 1 alpha	0.123935	4.46238	36.0059	5e-05	0.000245228
FBgn0036147	Plod	procollagen lysyl hydroxylase	9.32993	317.703	34.0521	5e-05	0.000245228
FBgn0035412	CG14957	Dmel_CG14957	1.37066	42.7018	31.1541	5e-05	0.000245228
FBgn0039481	Cpr97Eb	Cuticular protein 97Eb	6.06047	186.08	30.7039	5e-05	0.000245228
FBgn0039684	Obp99d	Odorant-binding protein 99d	2.11383	57.7527	27.3214	5e-05	0.000245228
FBgn0001256	ImpL1	Ecdysone-inducible gene L1	0.186062	4.81712	25.8899	5e-05	0.000245228
FBgn0035844	CG13676	Dmel_CG13676	0.820467	20.8559	25.4196	5e-05	0.000245228
FBgn0038180	Cht5	Dmel_CG9307	1.96688	49.6257	25.2307	5e-05	0.000245228
FBgn0085246	CG34217	Dmel_CG34217	0.978253	22.2289	22.7231	5e-05	0.000245228
FBgn0010038	GstD2	Glutathione S transferase D2	11.3574	252.676	22.2478	5e-05	0.000245228
FBgn0032860	CG15130	Dmel_CG15130	0.615641	13.3323	21.6561	5e-05	0.000245228
Genes signfiicantly upregulated in cold-acclimated flies by 5 to 20-fold
FlyBase ID	Gene symbol	Gene name	Warm (FPKM)	Cold (FPKM)	Fold change	P-value	Q-value
FBgn0034974	CG16786	Dmel_CG16786	2.65126	52.8882	19.9484	5e-05	0.000245228
FBgn0015035	Cyp4e3	Cytochrome P450-4e3	10.1991	196.593	19.2755	5e-05	0.000245228
FBgn0086708	Spn100A	starvin	0.276784	5.29389	19.1265	5e-05	0.000245228
FBgn0002440	l(3)mbn	lethal (3) malignant blood neoplasm	0.100037	1.90954	19.0883	0.0003	0.00129843
FBgn0027600	obst-B	obstructor-B	2.64235	50.0928	18.9577	5e-05	0.000245228
FBgn0052220,FBgn0005633	Csas,fln	CMP-sialic acid synthase,flightin	164.623	3118.69	18.9444	5e-05	0.000245228
FBgn0003089	pip	pipe	0.926711	16.9946	18.3386	5e-05	0.000245228
FBgn0046875	Obp83g	Odorant-binding protein 83g	1.071	19.3486	18.0659	5e-05	0.000245228
FBgn0261925	CG42792		0.723677	12.8418	17.7452	0.00185	0.00673452
FBgn0033667	CG13183	Dmel_CG13183	0.358224	6.27119	17.5063	5e-05	0.000245228
FBgn0260011	nimC4	nimrod C4	1.91754	33.3236	17.3784	5e-05	0.000245228
FBgn0036044	CG14168	Dmel_CG14168	2.81767	47.8255	16.9734	5e-05	0.000245228
FBgn0030171	Cht6	Dmel_CG2989	1.23066	20.3713	16.5531	5e-05	0.000245228
FBgn0039728	CG7896	Dmel_CG7896	0.637511	10.4358	16.3695	5e-05	0.000245228
FBgn0028537	CG31775	Dmel_CG31775	0.173394	2.8018	16.1586	0.00195	0.00705726
FBgn0041579	AttC	Attacin-C	2.15442	34.7658	16.137	5e-05	0.000245228
FBgn0033668	CG13188	Dmel_CG13188	0.857159	13.6507	15.9255	5e-05	0.000245228
FBgn0002564	Lsp1gamma	Larval serum protein 1 gamma	1.97894	31.4732	15.9041	5e-05	0.000245228
FBgn0033725	Cpr49Ac	Cuticular protein 49Ac	0.342574	5.24151	15.3004	5e-05	0.000245228
FBgn0052496	CG6788	Dmel_CG6788	0.897796	13.6942	15.2531	5e-05	0.000245228
FBgn0033355	CG13748	Dmel_CG13748	0.440134	6.68805	15.1955	0.00015	0.000684556
FBgn0035553	CG13722	Dmel_CG13722	1.39591	20.3115	14.5507	5e-05	0.000245228
FBgn0035398	Cht7	Dmel_CG1869	1.95364	27.9052	14.2837	5e-05	0.000245228
FBgn0033869	Cpr50Cb	Cuticular protein 50Cb	0.525877	7.18746	13.6675	5e-05	0.000245228
FBgn0033592	CG13215	Dmel_CG13215	1.72783	23.2162	13.4366	5e-05	0.000245228
FBgn0035427	ckd	Dmel_CG14959	1.79891	23.7457	13.2001	5e-05	0.000245228
FBgn0025680	Cry	cryptochrome	2.36085	30.5656	12.9469	5e-05	0.000245228
FBgn0086348	se	sepia	2.8223	35.7842	12.6791	5e-05	0.000245228
FBgn0001229	Hsp67Bc	Heat shock gene 67Bc	3.76735	45.7347	12.1398	5e-05	0.000245228
FBgn0034785	CG3649	Dmel_CG3649	0.235805	2.82469	11.979	0.00055	0.00226122
FBgn0000092	CG2650	Circadian clock-controlled protein	1.34325	15.9186	11.8508	5e-05	0.000245228
FBgn0042201	Nplp3	Neuropeptide-like precursor 3	646.27	7439.24	11.5111	5e-05	0.000245228
FBgn0001234	Hsromega	Heat shock RNA omega	117.778	1274.55	10.8217	5e-05	0.000245228
FBgn0040843	CG15213	Dmel_CG15213	6.56534	70.8349	10.7892	5e-05	0.000245228
FBgn0034624	CG17974	Dmel_CG17974	0.732027	7.81795	10.6799	5e-05	0.000245228
FBgn0003015	osk	oskar	0.127181	1.33306	10.4816	0.0008	0.00318706
FBgn0039482	CG14258	Dmel_CG14258	0.301882	3.10995	10.3019	0.0002	0.0008941
FBgn0053469	CG33469	Dmel_CG33469	0.360706	3.58497	9.93879	0.00245	0.00865999
FBgn0035176	CG13905	Dmel_CG13905	15.9952	157.211	9.82863	5e-05	0.000245228
FBgn0051057	stv	Microtubule-associated protein	26.9172	256.754	9.63811	5e-05	0.000245228
FBgn0031471	CG3117	Dmel_CG3117	0.428346	4.00683	9.35417	5e-05	0.000245228
FBgn0035539	slow	slowdown	3.88643	36.135	9.29774	5e-05	0.000245228
FBgn0038126	CG8483	Dmel_CG8483	1.92615	17.7701	9.22571	5e-05	0.000245228
FBgn0004240	Dpt	Diptericin	2.19755	19.3629	8.81115	5e-05	0.000245228
FBgn0033207	CG12826	Dmel_CG12826	1.33841	11.7251	8.76042	5e-05	0.000245228
FBgn0036563	CG13075	Dmel_CG13075	1.77074	15.1188	8.53813	0.0001	0.000469607
FBgn0040972	CG16978	Dmel_CG16978	62.681	528.133	8.42572	5e-05	0.000245228
FBgn0042187	CG17234	Dmel_CG17234	0.329138	2.73549	8.3111	0.0007	0.00281524
FBgn0054040	CG34040	Dmel_CG34040	15.068	123.308	8.18345	5e-05	0.000245228
FBgn0001224	Hsp23	Heat shock protein 23	33.7075	275.403	8.17036	5e-05	0.000245228
FBgn0052499	Cda4	Dmel_CG32499	1.42422	11.4592	8.04593	5e-05	0.000245228
FBgn0002773	Mlc2	Myosin light chain 2	551.51	4386.58	7.95378	5e-05	0.000245228
FBgn0001075	ft	fat	0.488952	3.87025	7.91539	5e-05	0.000245228
FBgn0028573	prc	pericardin	0.230245	1.77774	7.72107	5e-05	0.000245228
FBgn0034253	CG10936	Dmel_CG10936	3.48449	26.6466	7.64719	5e-05	0.000245228
FBgn0034217	laccase2	Lethal hybrid rescue	7.38	55.2461	7.48592	5e-05	0.000245228
FBgn0033724	CG8501	Dmel_CG8501	1.03746	7.72626	7.44731	5e-05	0.000245228
FBgn0040343	CG3713	Dmel_CG3713	4.25015	30.2178	7.10981	0.00065	0.00263026
FBgn0010226	GstS1	Glutathione S transferase S1	259.789	1845.35	7.10325	5e-05	0.000245228
FBgn0039593	CG9989	Dmel_CG9989	3.48554	24.25	6.95731	5e-05	0.000245228
FBgn0053465	CG33465	Dmel_CG33465	0.356607	2.47628	6.94397	5e-05	0.000245228
FBgn0259973	Sfp79B	Seminal fluid protein 79	17.6535	120.331	6.81626	5e-05	0.000245228
FBgn0040091	Ugt58Fa	Dmel_CG4414	3.26694	22.2504	6.81078	5e-05	0.000245228
FBgn0000567	Eip74EF	Ecdysone-induced protein 74EF	3.60893	24.491	6.78623	5e-05	0.000245228
FBgn0260430	CG42525		0.213293	1.44154	6.75853	0.00035	0.00149512
FBgn0031926	CG6739	Dmel_CG6739	1.21309	8.00775	6.60112	5e-05	0.000245228
FBgn0033027	TpnC4	Troponin C isoform 4	309.611	2043.41	6.59993	5e-05	0.000245228
FBgn0052368	CG32368	Dmel_CG32368	10.8163	70.7368	6.53982	5e-05	0.000245228
FBgn0032337FBgn0032337H38A18:H58A9:H58A24A43:H58	Ast-CC	Dmel_CG14920	0.550183	3.5962	6.53637	5e-05	0.000245228
FBgn0037396	CG11459	Dmel_CG11459	9.95466	64.8982	6.51936	5e-05	0.000245228
FBgn0036992	CG11796	Dmel_CG11796	65.2321	425.067	6.5162	5e-05	0.000245228
FBgn0001321	knk	knickkopf	2.98154	19.3405	6.48672	5e-05	0.000245228
FBgn0033353	CG13749	Dmel_CG13749	1.58189	10.1924	6.44317	5e-05	0.000245228
FBgn0010388	Dro	Drosocin	0.386636	2.46747	6.38192	0.0013	0.00492816
FBgn0038450	CG17560	Dmel_CG17560	47.7356	297.734	6.23716	0.0006	0.00244552
FBgn0051973	Cda5	Dmel_CG31973	13.0648	81.4474	6.23409	5e-05	0.000245228
FBgn0058198	CG40198	Dmel_CG40198	16.0665	99.8142	6.21257	5e-05	0.000245228
FBgn0036603	CG13062	Dmel_CG13062	0.411985	2.55513	6.20198	0.00075	0.0030061
FBgn0051410	Npc2e	Dmel_CG31410	1.85591	11.2577	6.06585	5e-05	0.000245228
FBgn0022770	Peritrophin-A	Peritrophin A	1.94124	11.624	5.9879	5e-05	0.000245228
FBgn0037762	eloF	elongase F	1.02279	6.09851	5.96259	5e-05	0.000245228
FBgn0085294	CG34265	Dmel_CG34265	1.44743	8.55828	5.91271	0.00025	0.00109851
FBgn0053978	CG33978	Dmel_CG33978	6.19592	36.4289	5.87949	5e-05	0.000245228
FBgn0037424	Osi15	Osiris 15	0.339322	1.99195	5.8704	0.00015	0.000684556
FBgn0016930	smi35A	smell impaired 35A	19.2903	111.079	5.75829	5e-05	0.000245228
FBgn0262846	CG43210		0.476102	2.7397	5.75446	0.0013	0.00492816
FBgn0036410	CG8100	Dmel_CG8100	0.279189	1.58099	5.66278	5e-05	0.000245228
FBgn0039807	CG15546	Dmel_CG15546	7.09402	39.9962	5.63803	5e-05	0.000245228
FBgn0085323,FBgn0002772,FBgn0266579	CG34294,Mlc1,tau	Dmel_CG34294,Myosin alkali light chain 1,tau	713.182	4019.71	5.63631	5e-05	0.000245228
FBgn0010812	unc-45	unc-45	13.1772	73.5121	5.57874	5e-05	0.000245228
FBgn0040735	CG16836,IM3	Dmel_CG16836,Immune induced molecule 3	1251.73	6976.34	5.57337	5e-05	0.000245228
FBgn0053093	CG33093	Dmel_CG33093	0.343062	1.892	5.51503	0.0005	0.00207223
FBgn0264549	CR43928	Dmel_CR43928	0.900457	4.90844	5.45107	5e-05	0.000245228
FBgn0046878	Obp83cd	Odorant-binding protein 83cd	1.26049	6.76297	5.36538	5e-05	0.000245228
FBgn0034215,FBgn0034217	CG4802,Lhr	Putative S-methyl-5'-thioadenosine phosphorylase,Lethal hybrid rescue	31.904	170.609	5.34759	5e-05	0.000245228
FBgn0001230	Hsp68	Heat shock protein 68	19.8184	104.073	5.25136	5e-05	0.000245228
FBgn0085411	CG34382	Dmel_CG34382	0.235646	1.23608	5.2455	0.00285	0.00987889
FBgn0030763	CG9782	Dmel_CG9782	2.82313	14.7695	5.23163	5e-05	0.000245228
FBgn0031971	CG7224	Dmel_CG7224	47.9191	249.936	5.21581	5e-05	0.000245228
FBgn0038380	CG14877	Dmel_CG14877	0.7581	3.94886	5.2089	5e-05	0.000245228
FBgn0010040	GstD4	Glutathione S transferase D4	1.04336	5.43273	5.20696	5e-05	0.000245228
FBgn0004431	LysX	Lysozyme X	1.94374	9.72812	5.00486	5e-05	0.000245228
FBgn0261269	conv	Acid labile subunit	2.60234	12.9984	4.99488	5e-05	0.000245228
Genes signfiicantly upregulated in cold-acclimated flies by 2 to 4.9-fold
FlyBase ID	Gene symbol	Gene name	Warm (FPKM)	Cold (FPKM)	Fold change	P-value	Q-value
FBgn0025583	IM2	Immune induced molecule 2	504.624	2494.23	4.94274	5e-05	0.000245228
FBgn0037447	Neurochondrin	Neurochondrin homolog	29.0513	142.379	4.90095	5e-05	0.000245228
FBgn0013984	InR	Insulin-like receptor	4.3271	21.0876	4.8734	5e-05	0.000245228
FBgn0038130	CG8630	Dmel_CG8630	40.655	196.884	4.8428	5e-05	0.000245228
FBgn0039239	CG13641	Dmel_CG13641	4.67524	22.5918	4.8322	5e-05	0.000245228
FBgn0039500	CG5984	Dmel_CG5984	1.07797	5.19852	4.82253	5e-05	0.000245228
FBgn0037972	CG10005	Dmel_CG10005	0.797348	3.83815	4.81365	5e-05	0.000245228
FBgn0035379	spz5	Dmel_CG9972	2.80553	13.494	4.80978	5e-05	0.000245228
FBgn0262993	CR43301	Dmel_CR43301	2.0395	9.76919	4.78998	5e-05	0.000245228
FBgn0000658	fj	four-jointed	0.656591	3.13003	4.76709	5e-05	0.000245228
FBgn0031837	CG11320	Dmel_CG11320	0.551087	2.62274	4.7592	0.00115	0.00441905
FBgn0037487	CG14608	Dmel_CG14608	0.549548	2.61435	4.75729	5e-05	0.000245228
FBgn0039078	CG4374	Dmel_CG4374	0.296783	1.41165	4.7565	5e-05	0.000245228
FBgn0031737	obst-E	obstructor-E	7.25181	34.0889	4.70075	5e-05	0.000245228
FBgn0039264	CG11786	Dmel_CG11786	0.571277	2.67326	4.67945	0.00035	0.00149512
FBgn0040794	CG13056	Dmel_CG13056	7.39299	34.5186	4.66909	5e-05	0.000245228
FBgn0040601	CG13643	Dmel_CG13643	2.438	11.2957	4.63317	5e-05	0.000245228
FBgn0031959	spz3	Dmel_CG7104	2.07811	9.62217	4.63025	5e-05	0.000245228
FBgn0030254,FBgn0263705	CG16922,Myo10A	Dmel_CG16922,Myosin 10A	1.68307	7.7848	4.62537	5e-05	0.000245228
FBgn0034480	CG16898	Dmel_CG16898	33.5116	154.044	4.59674	5e-05	0.000245228
FBgn0051044	CR31044	Dmel_CR31044	0.787299	3.59156	4.56188	5e-05	0.000245228
FBgn0037801	CG3999	Dmel_CG3999	5.68959	25.6676	4.51132	5e-05	0.000245228
FBgn0050440	CG30440	Dmel_CG30440	3.03307	13.6621	4.50438	5e-05	0.000245228
FBgn0085428	Nox	NADPH oxidase	0.7893	3.5512	4.49917	5e-05	0.000245228
FBgn0053137,FBgn0053138	CG33137,AGBE	Dmel_CG33137,1,4-Alpha-Glucan Branching Enzyme	52.0131	233.247	4.48438	5e-05	0.000245228
FBgn0086898	dgo	diego	3.29092	14.698	4.46624	5e-05	0.000245228
FBgn0038880	SIFR	SIFamide receptor	0.85619	3.80475	4.44382	5e-05	0.000245228
FBgn0053468	CG33468	Dmel_CG33468	0.786277	3.49021	4.43889	0.0011	0.00425041
FBgn0051041	CG31041	Dmel_CG31041	2.58457	11.4344	4.42409	5e-05	0.000245228
FBgn0039297	CG11852	Dmel_CG11852	19.2599	85.0583	4.41634	5e-05	0.000245228
FBgn0034724	babos	babos	36.4377	160.682	4.40976	5e-05	0.000245228
FBgn0013348	TpnC41C	Troponin C at 41C	234.018	1027.2	4.38942	5e-05	0.000245228
FBgn0036587	CG4950	Dmel_CG4950	6.43535	27.5162	4.27579	5e-05	0.000245228
FBgn0038286	CG6966	Protein fem-1 homolog CG6966	19.1696	81.9626	4.27564	5e-05	0.000245228
FBgn0003255	rk	rickets	0.497109	2.11273	4.25005	5e-05	0.000245228
FBgn0000497	ds	dachsous	1.30452	5.51162	4.22503	5e-05	0.000245228
FBgn0037151	CG7130	Dmel_CG7130	5.18642	21.9003	4.22262	5e-05	0.000245228
FBgn0250871	pot	papillote	8.44459	34.9827	4.14261	5e-05	0.000245228
FBgn0037724	Fst	Frost	36.6813	149.532	4.07653	5e-05	0.000245228
FBgn0034903	CG9850	Dmel_CG9850	4.21283	17.1585	4.07291	5e-05	0.000245228
FBgn0002733	E(spl)mbeta-HLH	Enhancer of split mβ, helix-loop-helix	3.35212	13.6512	4.07243	5e-05	0.000245228
FBgn0083972	CG34136	Dmel_CG34136	12.6379	51.0197	4.03705	5e-05	0.000245228
FBgn0035300	CG1139	Dmel_CG1139	11.5828	46.7459	4.03581	5e-05	0.000245228
FBgn0036467,FBgn0036466,FBgn0263761,FBgn0263762	CG12310,CG18581,CG43678,CG43679	Dmel_CG12310,Dmel_CG18581,Dmel_CG43678,Dmel_CG43679	251.811	1015.96	4.03461	5e-05	0.000245228
FBgn0000045	Act79B	Actin 79B	298.631	1200.57	4.02024	5e-05	0.000245228
FBgn0040734	CG15065	Dmel_CG15065	214.675	854.53	3.98056	5e-05	0.000245228
FBgn0034335	GstE1	Glutathione S transferase E1	100.087	396.506	3.96162	5e-05	0.000245228
FBgn0038071	CG6234	Dmel_CG6234	1.28724	5.07427	3.94198	5e-05	0.000245228
FBgn0046258	CG12880	Dmel_CG12880	1.27355	4.99921	3.92543	0.0026	0.009095
FBgn0052055	CG32055	Dmel_CG32055	0.893884	3.49449	3.90933	5e-05	0.000245228
FBgn0050101	CG30101	Dmel_CG30101	1.22112	4.77073	3.90683	5e-05	0.000245228
FBgn0036463	Reck	Dmel_CG5392	1.81137	7.04617	3.88997	5e-05	0.000245228
FBgn0030562	CG9400	Dmel_CG9400	9.56428	36.9673	3.86514	5e-05	0.000245228
FBgn0035985	Cpr67B	Cuticular protein 67B	42.9588	165.142	3.84419	5e-05	0.000245228
FBgn0063449	Uhg2	U snoRNA host gene 2	17.1077	65.7575	3.84374	5e-05	0.000245228
FBgn0263406	CR43452	Dmel_CR43452	3.19195	12.2584	3.84041	5e-05	0.000245228
FBgn0062961	pncr016:2R	putative noncoding RNA 016:2R	4.0741	15.6241	3.83498	5e-05	0.000245228
FBgn0022702	Cht2	Chitinase 2	2.28987	8.77607	3.83256	5e-05	0.000245228
FBgn0040942	CG12643	Dmel_CG12643	11.5403	44.2071	3.83068	5e-05	0.000245228
FBgn0047095	pncr004:X	putative noncoding RNA 004:X	7.13287	27.2784	3.82431	5e-05	0.000245228
FBgn0004028	wupA	wings up A	584.434	2232.48	3.81989	5e-05	0.000245228
FBgn0035157	CG13894	Dmel_CG13894	0.672299	2.55939	3.80691	5e-05	0.000245228
FBgn0052243	CG32243	Dmel_CG32243	7.75967	29.3732	3.78536	5e-05	0.000245228
FBgn0031263	CG2789	Dmel_CG2789	62.066	234.349	3.77579	5e-05	0.000245228
FBgn0030331	CG15221	Dmel_CG15221	3.49301	13.1119	3.75374	5e-05	0.000245228
FBgn0004797	mdy	midway	18.1429	68.0939	3.7532	5e-05	0.000245228
FBgn0039241,FBgn0043799	CG11089,CG31381	Dmel_CG11089,Dmel_CG31381	26.0277	96.2654	3.69858	5e-05	0.000245228
FBgn0024491	Bin1	Bicoid interacting protein 1	12.4592	45.9351	3.68683	5e-05	0.000245228
FBgn0033597	Cpr47Ea	Cuticular protein 47Ea	3.1036	11.4384	3.68552	5e-05	0.000245228
FBgn0038465	Irc	Immune-regulated catalase	61.7479	226.695	3.6713	5e-05	0.000245228
FBgn0050154	CG30154	Dmel_CG30154	15.9272	58.2924	3.65994	5e-05	0.000245228
FBgn0086783	Mhc	Myosin heavy chain	333.786	1217.28	3.6469	5e-05	0.000245228
FBgn0036985	zye	zye	0.478815	1.73681	3.62731	0.00095	0.00372561
FBgn0036786	skl	sickle	0.601142	2.16965	3.60923	5e-05	0.000245228
FBgn0036772	CG5290	Dmel_CG5290	3.0633	11.0427	3.60483	5e-05	0.000245228
FBgn0040653	IM4	Immune induced molecule 4	278.116	994.06	3.57427	5e-05	0.000245228
FBgn0001225	Hsp26	Heat shock protein 26	43.9137	156.386	3.56122	5e-05	0.000245228
FBgn0038460	CG18622	Dmel_CG18622	14.0007	49.6129	3.54361	5e-05	0.000245228
FBgn0000299	Cg25C	Collagen type IV	14.7112	52.0447	3.53774	5e-05	0.000245228
FBgn0038315,FBgn0004117	CG14866,Tm2	Dmel_CG14866,Tropomyosin 2	341.34	1204.01	3.52731	5e-05	0.000245228
FBgn0034412	abba	Dmel_CG15105	37.2372	131.305	3.52617	5e-05	0.000245228
FBgn0003525	stg	string	0.338657	1.18987	3.5135	5e-05	0.000245228
FBgn0033438	Mmp2	Matrix metalloproteinase 2	5.63404	19.7104	3.49846	5e-05	0.000245228
FBgn0029831	CG5966	Dmel_CG5966	19.0165	66.3272	3.48788	5e-05	0.000245228
FBgn0086711	mol	moladietz	4.90057	16.9738	3.46364	5e-05	0.000245228
FBgn0053292,FBgn0264711	CG33292,CG43980	Dmel_CG33292,Dmel_CG43980	0.413338	1.4314	3.46304	5e-05	0.000245228
FBgn0023001	melt	melted	3.49762	12.0714	3.4513	5e-05	0.000245228
FBgn0035343	CG16762	Dmel_CG16762	27.2271	93.964	3.45113	0.0005	0.00207223
FBgn0052138	CG32138	Formin-like protein CG32138	4.94077	17.0464	3.45015	0.0023	0.00817624
FBgn0003721	Tm1	Tropomyosin 1	327.545	1129.58	3.44862	5e-05	0.000245228
FBgn0034558,FBgn0067905,FBgn0050295	CG9236,IM14,Ipk1	Dmel_CG9236,Immune induced molecule 14,Ipk1	323.17	1114.16	3.44759	5e-05	0.000245228
FBgn0010424	TpnC73F	Troponin C at 73F	30.0856	103.497	3.44007	5e-05	0.000245228
FBgn0041180,FBgn0003231	Tep4,ref(2)P	Thioester-containing protein 4,refractory to sigma P	274.946	942.034	3.42625	5e-05	0.000245228
FBgn0036377	CG10710	Dmel_CG10710	1.02079	3.49092	3.41982	0.00215	0.00771259
FBgn0265140	Meltrin	Meltrin	7.95014	27.1303	3.41255	5e-05	0.000245228
FBgn0031145	Ntf-2	Nuclear transport factor-2	44.6093	151.561	3.39752	5e-05	0.000245228
FBgn0004569	aos	argos	6.1018	20.7114	3.39431	5e-05	0.000245228
FBgn0031939	CG13796	Dmel_CG13796	7.45113	25.2353	3.38677	5e-05	0.000245228
FBgn0020908	Scp1	Sarcoplasmic calcium-binding protein 1	1486.61	5017.05	3.37482	5e-05	0.000245228
FBgn0039411	dys	dysfusion	1.31498	4.42932	3.36837	5e-05	0.000245228
FBgn0033252	CG12769	Dmel_CG12769	4.43126	14.8676	3.35516	5e-05	0.000245228
FBgn0039709	Cad99C	Dmel_CG31009	2.46215	8.25613	3.35323	5e-05	0.000245228
FBgn0002948	nod	no distributive disjunction	2.92448	9.80393	3.35237	5e-05	0.000245228
FBgn0264869	CR44060	Dmel_CR44060	12.7903	42.8729	3.35197	0.00265	0.00924801
FBgn0086655	jing	Zinc finger protein jing	2.75283	9.13297	3.31767	5e-05	0.000245228
FBgn0030257	CG11160	Dmel_CG11160	4.28414	14.0825	3.28713	5e-05	0.000245228
FBgn0002306	sas	stranded at second	6.77917	22.2722	3.28538	5e-05	0.000245228
FBgn0034030	CG8192	Dmel_CG8192	1.4641	4.77551	3.26174	0.0001	0.000469607
FBgn0051809	CG31809	Dmel_CG31809	1.16072	3.78031	3.25688	5e-05	0.000245228
FBgn0039452	CG14246	Dmel_CG14246; Dmel_CG14245	17.1019	55.6912	3.25643	5e-05	0.000245228
FBgn0033756	CG17760	Dmel_CG17760	0.791079	2.57315	3.25271	0.0027	0.00938923
FBgn0031879	uif	uninflatable	3.25089	10.5602	3.24842	5e-05	0.000245228
FBgn0264512	CR43911	Dmel_CR43911	2.71695	8.80944	3.2424	5e-05	0.000245228
FBgn0030617	CG9095	Dmel_CG9095	1.74339	5.62251	3.22505	5e-05	0.000245228
FBgn0035104	CG13875	Dmel_CG13875	1.32193	4.25878	3.22165	0.00015	0.000684556
FBgn0065092	klar	klarsicht	24.2573	78.0288	3.21672	5e-05	0.000245228
FBgn0035607	CG4835	Dmel_CG4835	1.5081	4.84022	3.20948	5e-05	0.000245228
FBgn0031488	CG17265	Dmel_CG17265	1.25949	4.0377	3.20583	5e-05	0.000245228
FBgn0261239	Hr39	Hormone receptor-like in 39	7.75047	24.8237	3.20286	5e-05	0.000245228
FBgn0047000	pncr008:3L	putative noncoding RNA 008:3L	8.25298	26.4122	3.20033	5e-05	0.000245228
FBgn0002565	Lsp2	Larval serum protein 2	14.3692	45.4264	3.16137	5e-05	0.000245228
FBgn0034330,FBgn0034329	CG18107,IM1	Dmel_CG18107,Immune induced molecule 1	423.931	1332.28	3.14269	5e-05	0.000245228
FBgn0030539	CG1368	Dmel_CG1368	0.812936	2.54027	3.12481	0.00175	0.00642791
FBgn0010197	Gyc32E	Guanyl cyclase at 32E	0.683021	2.12478	3.11085	0.0025	0.0088025
FBgn0033926	Arc1	Dmel_CG12505	29.5768	91.7433	3.10187	5e-05	0.000245228
FBgn0261801	CG42747	Dmel_CG42747	0.363917	1.12868	3.10147	0.00025	0.00109851
FBgn0035948	CG5644	Dmel_CG5644	3.15608	9.733	3.08389	0.0004	0.00169159
FBgn0053087	LRP1	LDL receptor protein 1	4.82168	14.844	3.07861	5e-05	0.000245228
FBgn0086691	UK114	Dmel_CG15261	125.145	384.548	3.07281	5e-05	0.000245228
FBgn0031097	obst-A	obstructor-A	5.36322	16.4338	3.06418	5e-05	0.000245228
FBgn0030086	CG7033	Dmel_CG7033	21.4433	65.5567	3.05722	5e-05	0.000245228
FBgn0053012	CG33012	Dmel_CG33012	1.22033	3.72954	3.05618	5e-05	0.000245228
FBgn0032082	CG18088	Dmel_CG18088	0.539717	1.64368	3.04544	0.0027	0.00938923
FBgn0036684	CG3764	Dmel_CG3764	12.2455	37.2768	3.04411	5e-05	0.000245228
FBgn0025687	LKR	Lysine ketoglutarate reductase	7.42358	22.5803	3.0417	5e-05	0.000245228
FBgn0033158	CG12164	Dmel_CG12164	0.632373	1.9199	3.03602	0.0001	0.000469607
FBgn0033708	CG8850	Transporter	1.15566	3.49971	3.02832	5e-05	0.000245228
FBgn0037895	CG6723	Dmel_CG6723	7.50506	22.7229	3.02767	5e-05	0.000245228
FBgn0014135	bnl	branchless	2.72575	8.23885	3.0226	5e-05	0.000245228
FBgn0035144	CG17181	Dmel_CG17181	9.66457	29.1819	3.01948	5e-05	0.000245228
FBgn0003978	vls	valois	2.77419	8.36416	3.01498	5e-05	0.000245228
FBgn0026758	Trf2	TATA box binding protein-related factor 2	20.8272	62.6908	3.01006	5e-05	0.000245228
FBgn0037163	laza	lazaro	7.13851	21.4823	3.00935	5e-05	0.000245228
FBgn0040717	Nplp4	Neuropeptide-like precursor 4	4.57616	13.7541	3.00559	0.00015	0.000684556
FBgn0038838	TotB	Turandot B	1.92984	5.78443	2.99736	0.0002	0.0008941
FBgn0031738	CG9171	Dmel_CG9171	11.4028	34.1366	2.99372	5e-05	0.000245228
FBgn0032350	CG6287	Dmel_CG6287	53.5378	160.236	2.99295	5e-05	0.000245228
FBgn0028984,FBgn0038299	Spn88Ea,Spn88Eb	Serpin 88Ea,Serpin 88Eb	42.045	125.775	2.99144	5e-05	0.000245228
FBgn0034312	CG10916	Dmel_CG10916	5.88762	17.5783	2.98564	5e-05	0.000245228
FBgn0052564	CG32564	Dmel_CG32564	0.552906	1.64301	2.9716	0.00035	0.00149512
FBgn0026418	Hsc70Cb	Dmel_CG6603	44.8619	133.137	2.96771	5e-05	0.000245228
FBgn0262141	CG42867	Dmel_CG42867	3.60735	10.647	2.95148	5e-05	0.000245228
FBgn0036881	Cpr76Bd	Cuticular protein 76Bd	2.52565	7.44612	2.94819	5e-05	0.000245228
FBgn0034512	CG18067	Dmel_CG18067	610.343	1799.28	2.94797	5e-05	0.000245228
FBgn0002643	mam	mastermind	6.49948	19.0007	2.92343	5e-05	0.000245228
FBgn0052111	CG32111	Dmel_CG32111	1.11668	3.25382	2.91386	5e-05	0.000245228
FBgn0037409	Osi24	Osiris 24	0.91835	2.67407	2.91182	5e-05	0.000245228
FBgn0035192	CG9194	Dmel_CG9194	1.16558	3.38307	2.90247	5e-05	0.000245228
FBgn0085195	CG34166	Dmel_CG34166	567.946	1643.75	2.89419	5e-05	0.000245228
FBgn0260446	GABA-B-R1	metabotropic GABA-B receptor subtype 1	3.91588	11.2433	2.87121	0.0016	0.00593597
FBgn0039886	CG2003	Dmel_CG2003	9.0778	26.0591	2.87064	0.00025	0.00109851
FBgn0052529	Hers	Histone gene-specific Epigenetic Repressor in late S phase	9.03311	25.9143	2.86881	5e-05	0.000245228
FBgn0039719	CG15515	Dmel_CG15515	9.25534	26.2414	2.83528	5e-05	0.000245228
FBgn0041184	Socs36E	Suppressor of cytokine signaling at 36E	4.94587	13.9696	2.82449	5e-05	0.000245228
FBgn0053834	His1:CG33834	Dmel_CG33834	2.87658	8.11157	2.81987	5e-05	0.000245228
FBgn0035490	CG1136	Dmel_CG1136	5.77879	16.2626	2.81419	5e-05	0.000245228
FBgn0039008	CG6972	Dmel_CG6972	19.3449	54.2542	2.80457	5e-05	0.000245228
FBgn0265058	CR44169	Dmel_CR44169	2.45551	6.88636	2.80445	5e-05	0.000245228
FBgn0035923	CG6511	Dmel_CG6511	5.15513	14.4186	2.79694	5e-05	0.000245228
FBgn0015019	Cctgamma	T-complex protein 1 subunit gamma	14.0989	39.4036	2.79481	5e-05	0.000245228
FBgn0038268	CG3631	Dmel_CG3631	2.72417	7.59458	2.78784	0.0008	0.00318706
FBgn0037150	CG7133	Dmel_CG7133	13.3347	36.9705	2.7725	5e-05	0.000245228
FBgn0027341	Gfat1	Glutamine:fructose-6-phosphate aminotransferase 1	33.2492	92.0657	2.76897	5e-05	0.000245228
FBgn0045064	bwa	brain washing	24.544	67.8039	2.76255	5e-05	0.000245228
FBgn0036036,FBgn0032054	CG14174,vsg	Dmel_CG14174	610.266	1684.35	2.76004	5e-05	0.000245228
FBgn0259927	CG42450	Dmel_CG7095	6.63496	18.2822	2.75543	5e-05	0.000245228
FBgn0261555	CG42673	Dmel_CG42673	9.8504	27.1352	2.75473	5e-05	0.000245228
FBgn0036126,FBgn0036128	CG6272,Elo68beta	Dmel_CG6272,Elongase 68β	23.491	64.6621	2.75263	5e-05	0.000245228
FBgn0034497	CG9090	Dmel_CG9090	207.987	570.509	2.74301	5e-05	0.000245228
FBgn0003676	T-cp1	Tcp1-like	21.0497	57.6855	2.74044	5e-05	0.000245228
FBgn0027291	l(1)G0156	lethal (1) G0156	198.552	543.638	2.73801	5e-05	0.000245228
FBgn0003067	Pepck,Rgk2	Phosphoenolpyruvate carboxykinase	119.475	326.989	2.73689	5e-05	0.000245228
FBgn0032707	CG10348	Dmel_CG10348	3.79588	10.3806	2.7347	5e-05	0.000245228
FBgn0003174	pwn	pawn	0.515128	1.40816	2.7336	5e-05	0.000245228
FBgn0001233	Hsp83	Heat shock protein 83	349.424	954.867	2.73269	5e-05	0.000245228
FBgn0004169	up	upheld	557.204	1520.49	2.72877	5e-05	0.000245228
FBgn0053639	CG33639	Dmel_CG33639	1.43936	3.92736	2.72854	5e-05	0.000245228
FBgn0022774	Oat	Ornithine aminotransferase precursor	11.7974	32.1673	2.72663	5e-05	0.000245228
FBgn0024366	CG11409	Dmel_CG11409	1.02957	2.79197	2.71178	5e-05	0.000245228
FBgn0035429	CG12017	Dmel_CG12017	0.776497	2.09647	2.69991	5e-05	0.000245228
FBgn0038449	CG17562	Dmel_CG17562	22.7185	61.2817	2.69744	5e-05	0.000245228
FBgn0010621	Cct5	T-complex Chaperonin 5	48.0185	129.231	2.69128	5e-05	0.000245228
FBgn0031389	CG4259	Dmel_CG4259	4.60877	12.3114	2.6713	5e-05	0.000245228
FBgn0030360	CG1806	Dmel_CG1806	6.54464	17.4716	2.66959	5e-05	0.000245228
FBgn0259220	Doa	Darkener of apricot	69.0976	183.953	2.66222	5e-05	0.000245228
FBgn0085364	CR34335	Dmel_CR34335	138.642	369.023	2.66169	5e-05	0.000245228
FBgn0030261	CG15203	Dmel_CG15203	32.2339	85.73	2.65962	5e-05	0.000245228
FBgn0010217	ATPsyn-beta	ATP synthase-beta	2355.36	6262.54	2.65885	5e-05	0.000245228
FBgn0034897	Sesn	Sestrin	41.6568	110.35	2.64902	5e-05	0.000245228
FBgn0034328	IM23	Immune induced molecule 23	18.3964	48.6949	2.64698	5e-05	0.000245228
FBgn0038849	CG7079	Dmel_CG7079	14.3939	37.9183	2.63432	5e-05	0.000245228
FBgn0032681	CG10283	Dmel_CG10283	4.64925	12.2154	2.62739	5e-05	0.000245228
FBgn0083123	Uhg5	Uhg5	11.9058	31.1875	2.61953	5e-05	0.000245228
FBgn0001259	in	inturned	0.988555	2.58773	2.61768	5e-05	0.000245228
FBgn0036742	CG7497	Dmel_CG7497	15.5321	40.4297	2.60297	5e-05	0.000245228
FBgn0260479	CG31904	Transporter	0.802729	2.08308	2.59501	5e-05	0.000245228
FBgn0035785	CG8546	Dmel_CG8546	0.752401	1.9467	2.58732	5e-05	0.000245228
FBgn0014931	CG2678	Uncharacterized zinc finger protein CG2678	1.0755	2.76877	2.57441	5e-05	0.000245228
FBgn0040817	CG14132	Dmel_CG14132	7.42838	19.0663	2.56667	5e-05	0.000245228
FBgn0037973,FBgn0264984	CG18547,CR44135	Dmel_CG18547,Dmel_CR44135	36.0877	92.4617	2.56214	5e-05	0.000245228
FBgn0010389	htl	heartless	8.67298	22.1598	2.55503	5e-05	0.000245228
FBgn0032036	CG13384	Dmel_CG13384	13.239	33.8254	2.55498	0.0025	0.0088025
FBgn0036929	CG7668	Dmel_CG7668	25.789	65.7955	2.5513	5e-05	0.000245228
FBgn0039244	CG11069	Dmel_CG11069	4.45092	11.333	2.54623	0.0018	0.00658292
FBgn0038463	CG3534	Dmel_CG3534	16.8655	42.8226	2.53907	5e-05	0.000245228
FBgn0011760	ctp	cut up	145.206	368.517	2.53789	5e-05	0.000245228
FBgn0050403	CG30403	Dmel_CG30403	1.10331	2.79987	2.5377	5e-05	0.000245228
FBgn0035696	Best2	Bestrophin 2	27.0227	68.33	2.52862	5e-05	0.000245228
FBgn0001114	Glt	Glutactin	60.9516	153.628	2.52048	5e-05	0.000245228
FBgn0054011	CG34011	Dmel_CG34011	0.705239	1.7739	2.51532	0.00275	0.00955187
FBgn0000095	Antp	Antennapedia	3.71192	9.33054	2.51368	5e-05	0.000245228
FBgn0029524	CG3176	Dmel_CG3176	1.93525	4.86456	2.51366	0.0003	0.00129843
FBgn0022800	Cad96Ca	Tyrosine kinase receptor Cad96Ca	5.65938	14.2089	2.51068	5e-05	0.000245228
FBgn0031990	CG8552	Dmel_CG8552	43.3093	108.667	2.5091	0.0007	0.00281524
FBgn0264302,FBgn0264303	CG43780,CG43781	Dmel_CG43780,Dmel_CG43781	14.4969	36.3173	2.50517	5e-05	0.000245228
FBgn0032536	Ance-3	Dmel_CG17988	8.2297	20.6006	2.50319	5e-05	0.000245228
FBgn0011283	Obp28a	Odorant-binding protein 28a	4.75076	11.8874	2.50221	5e-05	0.000245228
FBgn0051475	CG31475	Dmel_CG31475	3.60603	9.02103	2.50165	5e-05	0.000245228
FBgn0086368	tw	Protein O-mannosyltransferase 2	1.78291	4.45507	2.49877	0.0002	0.0008941
FBgn0083968	CG34132	Dmel_CG34132	27.4605	68.5911	2.4978	5e-05	0.000245228
FBgn0000527	e	ebony	4.30871	10.7596	2.49716	5e-05	0.000245228
FBgn0051121	CG31121	Dmel_CG31121	2.14118	5.33108	2.48978	0.0011	0.00425041
FBgn0012042	AttA	Attacin-A	1.24575	3.0883	2.47905	0.0011	0.00425041
FBgn0003996	W	white	4.4881	11.1181	2.47723	5e-05	0.000245228
FBgn0035929	CG13311	Dmel_CG13311	14.0384	34.7742	2.47708	5e-05	0.000245228
FBgn0036372	CG10083	Drebrin-like protein	9.19775	22.4954	2.47706	0.00045	0.00188483
FBgn0015657	DnaJ-1	DnaJ-like-1	76.1167	188.32	2.47409	5e-05	0.000245228
FBgn0035557	CG11353	Dmel_CG11353	2.17827	5.38455	2.47193	5e-05	0.000245228
FBgn0011764	Dsp1	Dorsal switch protein 1	14.6051	36.0044	2.46519	5e-05	0.000245228
FBgn0025111	Ant2,sesB	Adenine nucleotide translocase 2	2237.7	5498.31	2.45712	5e-05	0.000245228
FBgn0260429	CG42524	Dmel_CG42524	1.81093	4.44746	2.4559	5e-05	0.000245228
FBgn0039189	CG18528	Dmel_CG18528	1.87741	4.60214	2.45132	5e-05	0.000245228
FBgn0085201	CG34172	Dmel_CG34172	917.87	2245.96	2.44693	5e-05	0.000245228
FBgn0017397	how	held out wings	33.9327	82.8549	2.44174	5e-05	0.000245228
FBgn0010909	msn	misshapen	21.2709	51.7568	2.43323	5e-05	0.000245228
FBgn0039656	CG11951	Dmel_CG11951	6.05787	14.7362	2.43257	5e-05	0.000245228
FBgn0263321	CG43402	Dmel_CG43402	61.0881	148.268	2.42713	5e-05	0.000245228
FBgn0259168	mnb	minibrain	7.67523	18.4967	2.40993	5e-05	0.000245228
FBgn0038063	Octbeta2R	Octopamine receptor beta-2R	2.79323	6.72638	2.40811	5e-05	0.000245228
FBgn0036715	Cad74A	Dmel_CG6445	1.09275	2.63082	2.40754	5e-05	0.000245228
FBgn0000542	ec	echinus	1.32125	3.1762	2.40392	5e-05	0.000245228
FBgn0031629	Clect27	C-type lectin 27kD	48.9594	117.551	2.40099	5e-05	0.000245228
FBgn0010041	GstD5	Glutathione S transferase D5	15.7015	37.6955	2.40076	5e-05	0.000245228
FBgn0038977	CG5376	Dmel_CG5376	8.70586	20.8556	2.39557	5e-05	0.000245228
FBgn0260393	CG17147	Suppressor of variegation 3-3	0.750774	1.79848	2.39551	0.00145	0.0054375
FBgn0086408	stl	stall	1.25495	3.00478	2.39434	5e-05	0.000245228
FBgn0036324	CG12520	Dmel_CG12520	1.14283	2.73453	2.39277	0.0002	0.0008941
FBgn0085765	CR40677	Dmel_CR40677	314.899	751.699	2.38712	5e-05	0.000245228
FBgn0063649	CG6006	Dmel_CG6006	7.66915	18.3012	2.38634	5e-05	0.000245228
FBgn0030078,FBgn0265413	CG10970,CG7267	Dmel_CG10970,Dmel_CG44325	75.189	179.272	2.38429	5e-05	0.000245228
FBgn0036769	Tsp74F	Tetraspanin 74F	36.5238	87.0708	2.38394	5e-05	0.000245228
FBgn0035132	mthl10	methuselah-like 10	18.6113	44.3447	2.38267	5e-05	0.000245228
FBgn0033602	Cpr47Ee	Cuticular protein 47Ee	4.84462	11.5415	2.38232	5e-05	0.000245228
FBgn0002563	Lsp1beta	Larval serum protein 1 beta	7.77311	18.5068	2.38087	5e-05	0.000245228
FBgn0039748	CG15529	Dmel_CG15529	1.98048	4.69135	2.36879	0.0003	0.00129843
FBgn0035169	CG13890	Dmel_CG13890	16.2489	38.4743	2.3678	5e-05	0.000245228
FBgn0262937,FBgn0025682	Rabex-5,scf	Rabaptin-5-associated exchange factor for Rab5 ortholog (H. sapiens),supercoiling factor	37.3113	88.2317	2.36474	5e-05	0.000245228
FBgn0037327	PEK	pancreatic eIF-2alpha kinase	12.8485	30.3673	2.36349	5e-05	0.000245228
FBgn0030808	RhoGAP15B	Dmel_CG4937	6.52725	15.4237	2.36297	5e-05	0.000245228
FBgn0259215	Ir93a	Dmel_CG42315	12.1221	28.6234	2.36125	5e-05	0.000245228
FBgn0032961	CG1416	Dmel_CG1416	44.5747	105.247	2.36113	5e-05	0.000245228
FBgn0058469	CR40469	Dmel_CR40469	123.274	290.757	2.35863	5e-05	0.000245228
FBgn0085432	pan	pangolin	26.7729	63.0102	2.3535	5e-05	0.000245228
FBgn0003149	Prm	Paramyosin	221.786	521.483	2.35129	5e-05	0.000245228
FBgn0053196	dp	dumpy	5.44905	12.8045	2.34987	5e-05	0.000245228
FBgn0035895	Unr	Upstream of N-ras	16.3399	38.3956	2.3498	5e-05	0.000245228
FBgn0037697	GstZ2	Glutathione S transferase Z2	8.25557	19.3979	2.34967	5e-05	0.000245228
FBgn0000097	aop	anterior open	8.65207	20.3066	2.34702	5e-05	0.000245228
FBgn0083077	mld	molting defective	6.73957	15.8015	2.34458	5e-05	0.000245228
FBgn0026192	par-6	Dmel_CG5884	17.3241	40.5887	2.34291	5e-05	0.000245228
FBgn0015376	cutlet	Dmel_CG33122	0.511792	1.19847	2.34172	0.0001	0.000469607
FBgn0004859	ci	cubitus interruptus	10.8254	25.3464	2.34138	5e-05	0.000245228
FBgn0033778	CG3790	Dmel_CG3790	1.51904	3.55274	2.3388	0.00015	0.000684556
FBgn0029980	CG10778	Dmel_CG10778	5.70331	13.3285	2.33697	5e-05	0.000245228
FBgn0004507	GlyP	Glycogen phosphorylase	214.955	502.172	2.33618	5e-05	0.000245228
FBgn0051955	CG31955	Dmel_CG31955	5.3152	12.4169	2.33611	5e-05	0.000245228
FBgn0031560,FBgn0262721	CG16713,CG43165	Dmel_CG16713,Dmel_CG43165	115.666	270.142	2.33553	5e-05	0.000245228
FBgn0000053	ade3	adenosine 3	15.4707	36.1058	2.33381	5e-05	0.000245228
FBgn0052369	CG32369	Dmel_CG32369	6.95229	16.2181	2.33278	5e-05	0.000245228
FBgn0260660	mp	Dmel_CG33171	8.42426	19.6312	2.33031	5e-05	0.000245228
FBgn0032683	kon	kon-tiki	3.42192	7.97364	2.33016	5e-05	0.000245228
FBgn0032052,FBgn0032054	CG13089,CG13090	Dmel_CG13089,Dmel_CG13090	28.4084	66.1901	2.32995	5e-05	0.000245228
FBgn0029723	Proc-R	Dmel_CG6986	8.82954	20.532	2.32539	5e-05	0.000245228
FBgn0040372	G9a	Dmel_CG2995	6.53942	15.1903	2.32287	5e-05	0.000245228
FBgn0036306	CG10973	Dmel_CG10973	21.0029	48.7801	2.32255	0.0002	0.0008941
FBgn0038820	CG4000	Dmel_CG4000	117.072	271.526	2.31932	5e-05	0.000245228
FBgn0028894	CG5869	Dmel_CG5869	16.8266	39.0134	2.31855	5e-05	0.000245228
FBgn0005626	ple	pale	12.0481	27.9259	2.31787	5e-05	0.000245228
FBgn0001227	Hsp67Ba	Heat shock gene 67Ba	4.35506	10.0929	2.3175	5e-05	0.000245228
FBgn0028506	CG4455	Dmel_CG4455	3.6572	8.46074	2.31346	5e-05	0.000245228
FBgn0262719	CG43163	Dmel_CG43163	0.878538	2.02699	2.30723	5e-05	0.000245228
FBgn0039686,FBgn0085325	CG15506,CG34296	Dmel_CG15506,Dmel_CG34296	3.34972	7.72514	2.3062	5e-05	0.000245228
FBgn0033945	CG12868	Dmel_CG12868	22.4827	51.8453	2.30601	5e-05	0.000245228
FBgn0040954	CG13779	Probable 26S proteasome complex subunit sem1	118.03	272.152	2.30579	5e-05	0.000245228
FBgn0039829,FBgn0039830	CG15561,CG1746	Dmel_CG15561,Dmel_CG1746	1613.55	3720.38	2.30571	5e-05	0.000245228
FBgn0028738,FBgn0023181	ETH,Orc4	Ecdysis triggering hormone,Origin recognition complex subunit 4	8.52782	19.6624	2.30568	5e-05	0.000245228
FBgn0250747	l(2)gd1	lethal (2) giant discs 1	11.3084	26.0619	2.30465	5e-05	0.000245228
FBgn0259740	CG42394	Dmel_CG42394	46.3476	106.755	2.30334	5e-05	0.000245228
FBgn0032024	CG14273	Dmel_CG14273	0.88341	2.03459	2.3031	0.0008	0.00318706
FBgn0037228	CG1092	Dmel_CG1092	8.45114	19.4491	2.30137	0.0002	0.0008941
FBgn0026208	mbf1	multiprotein bridging factor 1	74.3306	170.972	2.30015	5e-05	0.000245228
FBgn0039161	CG13606	Dmel_CG13606	6.74021	15.5028	2.30004	5e-05	0.000245228
FBgn0010052	Jhe	Juvenile hormone esterase	1.19335	2.73867	2.29495	5e-05	0.000245228
FBgn0031692	TpnC25D	Troponin C at 25D	170.812	391.969	2.29474	5e-05	0.000245228
FBgn0016977	spen	split ends	15.7735	36.1754	2.29343	5e-05	0.000245228
FBgn0052333	CG32333	Dmel_CG32333	2.97915	6.82358	2.29045	5e-05	0.000245228
FBgn0020509	Acp62F	Accessory gland peptide 62F	577.552	1322.02	2.289	5e-05	0.000245228
FBgn0002789	Mp20	Muscle protein 20	286.911	656.418	2.28788	5e-05	0.000245228
FBgn0030048	CG12112	Dmel_CG12112	4.12893	9.42276	2.28213	5e-05	0.000245228
FBgn0051183	CG31183	Guanylate cyclase	4.44215	10.1235	2.27895	5e-05	0.000245228
FBgn0034499	Cpr56F	Cuticular protein 56F	4.40159	10.0295	2.2786	0.0028	0.00971412
FBgn0005629	nrm	neuromusculin	26.3152	59.9416	2.27783	5e-05	0.000245228
FBgn0038139	CG8795	Dmel_CG8795	0.610307	1.39005	2.27762	0.0007	0.00281524
FBgn0004698	mus210	mutagen-sensitive 210	13.969	31.7857	2.27545	5e-05	0.000245228
FBgn0264953	Piezo	Piezo	11.5714	26.3157	2.2742	5e-05	0.000245228
FBgn0052082	CG32082	Dmel_CG32082	12.9908	29.3956	2.2628	5e-05	0.000245228
FBgn0037819	CG14688	Dmel_CG14688	41.1655	93.1056	2.26174	5e-05	0.000245228
FBgn0036449	bmm	brummer	43.6828	98.7397	2.26037	5e-05	0.000245228
FBgn0035103	Vdup1	Dmel_CG7047	19.9284	45.0223	2.2592	5e-05	0.000245228
FBgn0035298	CG1140	Dmel_CG1140	32.1438	72.4949	2.25533	5e-05	0.000245228
FBgn0045761	CHKov1	Dmel_CG10618	86.2985	194.584	2.25479	5e-05	0.000245228
FBgn0263380	CR43432	Dmel_CR43432	2.86009	6.44892	2.25479	5e-05	0.000245228
FBgn0031037,FBgn0031039,FBgn0031038	CG14207,Shawn,Tyler	Dmel_CG14207,Shawn,Tyler	146.393	329.913	2.25361	5e-05	0.000245228
FBgn0037443	CG1021	Dmel_CG1021	29.9752	67.5456	2.25338	5e-05	0.000245228
FBgn0037448	CG15186	Dmel_CG15186	4.3396	9.77689	2.25296	5e-05	0.000245228
FBgn0030114	CG17754	Dmel_CG17754	9.6784	21.6848	2.24053	5e-05	0.000245228
FBgn0262620	CG43144	Dmel_CG43144	4.40798	9.86906	2.23892	5e-05	0.000245228
FBgn0011211	blw	bellwether	552.063	1234.84	2.23677	5e-05	0.000245228
FBgn0003719	tld	tolloid	1.06383	2.37533	2.23279	5e-05	0.000245228
FBgn0053301	CG33301	Dmel_CG33301	28.1827	62.8736	2.23094	5e-05	0.000245228
FBgn0037625,FBgn0083971	CG11768,CG34135	Dmel_CG11768,Dmel_CG34135	3.53932	7.89308	2.23012	5e-05	0.000245228
FBgn0002521	pho	pleiohomeotic	34.2776	76.4326	2.22981	5e-05	0.000245228
FBgn0039804	CG15544	Dmel_CG15544	4.64394	10.3352	2.22552	5e-05	0.000245228
FBgn0259211	grh	grainy head	8.42217	18.709	2.2214	5e-05	0.000245228
FBgn0036122	Mocs1	Molybdenum cofactor biosynthesis protein 1	11.2599	25.0111	2.22125	5e-05	0.000245228
FBgn0039000	CG6954	Dmel_CG6954	5.97304	13.2372	2.21616	5e-05	0.000245228
FBgn0261360,FBgn0266136	CG42637,Gyc76C	Dmel_CG42637,Guanylyl cyclase at 76C	12.7049	28.0435	2.2073	5e-05	0.000245228
FBgn0034443,FBgn0263391	cer,hts	crammer,hu li tai shao	109.372	241.178	2.20511	5e-05	0.000245228
FBgn0263200	Galt	Galactose-1-phosphate uridylyltransferase	40.3207	88.8367	2.20326	0.0005	0.00207223
FBgn0086656	shrb	shrub	82.8915	182.617	2.20308	5e-05	0.000245228
FBgn0000384	cta	concertina	6.68988	14.7269	2.20137	5e-05	0.000245228
FBgn0004047	Yp3	Yolk protein 3	2.10283	4.62375	2.19882	5e-05	0.000245228
FBgn0024329	Mekk1	Dmel_CG7717	10.1053	22.2087	2.19772	5e-05	0.000245228
FBgn0030628	CG9114	Dmel_CG9114	1.46649	3.22097	2.19638	5e-05	0.000245228
FBgn0037796	CG12814	Dmel_CG12814	24.9846	54.6996	2.18933	5e-05	0.000245228
FBgn0036334	CG11267	Dmel_CG11267	66.2818	144.903	2.18616	5e-05	0.000245228
FBgn0032973	CG6675	Dmel_CG6675	11.8987	25.9235	2.17867	5e-05	0.000245228
FBgn0038207	CG14356	Dmel_CG14356	4.46188	9.71637	2.17763	5e-05	0.000245228
FBgn0004647	N	Notch	1.82313	3.96899	2.17703	5e-05	0.000245228
FBgn0034158	CG5522	Dmel_CG5522	12.1032	26.3312	2.17556	5e-05	0.000245228
FBgn0030189	CG2909	Dmel_CG2909	4.22198	9.17837	2.17395	0.00035	0.00149512
FBgn0000395	cv-2	crossveinless 2	3.72576	8.09874	2.17371	5e-05	0.000245228
FBgn0003117	pnr	pannier	0.655464	1.42244	2.17013	5e-05	0.000245228
FBgn0031752,FBgn0001128	CG9044,Gpdh	Dmel_CG9044,Glycerol 3 phosphate dehydrogenase	472.645	1025.62	2.16996	5e-05	0.000245228
FBgn0039633	CG11873	Dmel_CG11873	5.84535	12.6794	2.16915	0.0003	0.00129843
FBgn0262559	Mdh2	Malate dehydrogenase 2	235.709	510.231	2.16466	5e-05	0.000245228
FBgn0053310,FBgn0260446	CG33310,GABA-B-R1	Dmel_CG33310,metabotropic GABA-B receptor subtype 1	5.34887	11.5734	2.16371	5e-05	0.000245228
FBgn0261534	l(2)34Fc	lethal (2) 34Fc	28.0785	60.4483	2.15282	5e-05	0.000245228
FBgn0034245,FBgn0034246	CG14482,Dcr-2	Dmel_CG14482,Dicer-2	765.713	1647.48	2.15157	5e-05	0.000245228
FBgn0037646	CAHbeta	Carbonic anhydrase β	22.9493	49.3515	2.15045	5e-05	0.000245228
FBgn0039774	CDase	Ceramidase	20.4684	44.0003	2.14966	5e-05	0.000245228
FBgn0002528	LanB2	Laminin B2	6.07891	13.0309	2.14362	5e-05	0.000245228
FBgn0010423	TpnC47D	Troponin C at 47D	39.6882	84.9065	2.13935	5e-05	0.000245228
FBgn0260749	Utx,trk	Dmel_CG5640	14.741	31.512	2.13772	5e-05	0.000245228
FBgn0052660,FBgn0030357	CR32660,Sclp	Dmel_CR32660,Sclp	259.184	552.52	2.13177	5e-05	0.000245228
FBgn0038730	CG6300	Dmel_CG6300	1.82108	3.87699	2.12895	0.00105	0.00407988
FBgn0030158	CG9686	Dmel_CG9686	46.7693	99.5673	2.1289	5e-05	0.000245228
FBgn0033928	Arc2	Dmel_CG13941	2.80787	5.97424	2.12768	5e-05	0.000245228
FBgn0032456	MRP	Multidrug-Resistance like Protein 1	58.3081	124.033	2.12721	5e-05	0.000245228
FBgn0038218,FBgn0003862	CG14841,trx	Dmel_CG14841.trithorax	17.7597	37.7267	2.12429	5e-05	0.000245228
FBgn0036362	CG10725	Dmel_CG10725	12.0873	25.6117	2.11889	5e-05	0.000245228
FBgn0031912	CG5261	Dmel_CG5261	235.403	498.564	2.11791	5e-05	0.000245228
FBgn0038358	CG4525	Dmel_CG4525	0.839359	1.77451	2.11412	0.00025	0.00109851
FBgn0031118	RhoGAP19D	Dmel_CG1412	4.45735	9.42206	2.11383	0.00015	0.000684556
FBgn0029825	CG12728	Dmel_CG12728	4.04997	8.54419	2.10969	5e-05	0.000245228
FBgn0036240	CG6928	Dmel_CG6928	5.81967	12.2736	2.10899	0.0025	0.0088025
FBgn0015038	Cyp9b1	Cytochrome P450-9b1	5.62127	11.8448	2.10715	5e-05	0.000245228
FBgn0001083	fw	furrowed	1.67356	3.52595	2.10685	5e-05	0.000245228
FBgn0022073	Thor	Thor	408.742	860.832	2.10605	5e-05	0.000245228
FBgn0038173	Adgf-C	Adenosine deaminase-related growth factor C	7.32359	15.4108	2.10427	0.0006	0.00244552
FBgn0039836	CG1750	Dmel_CG1750	3.05202	6.40986	2.1002	0.0005	0.00207223
FBgn0259212	cno	canoe	13.2689	27.8174	2.09644	5e-05	0.000245228
FBgn0032601	yellow-b	Dmel_CG17914	10.7152	22.4427	2.09448	5e-05	0.000245228
FBgn0035091	CG3829	Dmel_CG3829	26.5762	55.6392	2.09358	5e-05	0.000245228
FBgn0039223	CG5805	Dmel_CG5805	17.6115	36.8616	2.09304	5e-05	0.000245228
FBgn0038344	CG5205	Dmel_CG5205	3.51772	7.35808	2.09172	5e-05	0.000245228
FBgn0029722,FBgn0028325	CG7024,l(1)G0334	Dmel_CG7024,lethal (1) G0334	225.443	471.214	2.09017	5e-05	0.000245228
FBgn0026059	Mhcl	Myosin heavy chain-like	25.4039	53.0759	2.08927	5e-05	0.000245228
FBgn0039955	CG41099	Dmel_CG41099	27.7177	57.8907	2.08858	5e-05	0.000245228
FBgn0043842	Yeti	Dmel_CG40218	86.7903	181.064	2.08622	5e-05	0.000245228
FBgn0263655,FBgn0263656	CG43646,CG43647	Dmel_CG43646,Dmel_CG43647	3.4798	7.25957	2.0862	0.0025	0.0088025
FBgn0037822,FBgn0037824,FBgn0020385	CG14683,CG14684,pug	Dmel_14683,Dmel_CG14684,pugilist	98.3149	204.744	2.08253	5e-05	0.000245228
FBgn0030026	sni	sniffer	12.5477	26.1219	2.0818	0.0013	0.00492816
FBgn0014163	fax	failed axon connections	49.305	102.462	2.07814	5e-05	0.000245228
FBgn0015546	spel1	spellchecker1	5.42075	11.2549	2.07626	5e-05	0.000245228
FBgn0038837	CG3822	Dmel_CG3822	3.07476	6.36657	2.0706	5e-05	0.000245228
FBgn0024734	PRL-1	Dmel_CG4993	125.118	258.878	2.06907	5e-05	0.000245228
FBgn0037634,FBgn0037632	CG8359,Tcp-1eta	Dmel_CG8359,Tcp-1η	32.3405	66.8672	2.0676	5e-05	0.000245228
FBgn0052196	CG32196	Dmel_CG32196	7.09924	14.6753	2.06716	5e-05	0.000245228
FBgn0026176	skpB	Dmel_CG8881	44.8694	92.7496	2.0671	5e-05	0.000245228
FBgn0036735	Edc3	Enhancer of decapping 3	7.375	15.2314	2.06527	5e-05	0.000245228
FBgn0030013	GIIIspla2	Dmel_CG1583	11.7225	24.1965	2.06411	5e-05	0.000245228
FBgn0001223,FBgn0001228	Hsp22,Hsp67Bb	Heat shock protein 22,Heat shock gene 67Bb	74.3469	153.083	2.05904	5e-05	0.000245228
FBgn0038511	CG5873	Dmel_CG5873	0.935961	1.92559	2.05734	5e-05	0.000245228
FBgn0035528	CG15012	Dmel_CG15012	64.5819	132.825	2.05668	5e-05	0.000245228
FBgn0027593	Exn	Ephexin	16.3686	33.6593	2.05634	5e-05	0.000245228
FBgn0037185	CG11367	Dmel_CG11367	8.30814	17.0565	2.05298	0.0001	0.000469607
FBgn0011705	rost	rolling stone	13.0252	26.7227	2.05161	5e-05	0.000245228
FBgn0005648,FBgn0033266	Pabp2,Socs44A	Polyadenylate-binding protein 2,Suppressor of Cytokine Signaling at 44A	22.3094	45.7632	2.05129	5e-05	0.000245228
FBgn0260008	Ucrh	Dmel_CG41623	663.542	1359.52	2.04887	5e-05	0.000245228
FBgn0038405,FBgn0086370	CG8927,sra	Dmel_CG8927,sarah	39.9518	81.8373	2.0484	5e-05	0.000245228
FBgn0250907	Cht3	Chitinase 3	1.12862	2.31025	2.04697	5e-05	0.000245228
FBgn0011361	mtacp1	mitochondrial acyl carrier protein 1	224.264	458.856	2.04606	5e-05	0.000245228
FBgn0036773	CG13698	Dmel_CG13698	10.3958	21.25	2.04411	5e-05	0.000245228
FBgn0026238	gus	gustavus	39.7284	81.18	2.04337	5e-05	0.000245228
FBgn0028685	Rpt4	Dmel_CG3455	37.617	76.8031	2.04171	5e-05	0.000245228
FBgn0032444,FBgn0032446	CG5525,CG5780	Dmel_CG5525,Dmel_CG5780	22.2238	45.3526	2.04072	5e-05	0.000245228
FBgn0046876	Obp83ef	Odorant-binding protein 83ef	3.60218	7.34933	2.04024	0.0016	0.00593597
FBgn0003345	sd	scalloped	24.1985	49.3636	2.03994	5e-05	0.000245228
FBgn0004133	blow	blown fuse	9.83616	20.0595	2.03936	0.00245	0.00865999
FBgn0030294	Pa1	PTIP associated 1	5.78876	11.7864	2.03609	0.00025	0.00109851
FBgn0003887	betaTub56D	beta-Tubulin at 56D	127.043	258.665	2.03605	5e-05	0.000245228
FBgn0034663	CG4363	Dmel_CG4363	423.711	862.458	2.03548	5e-05	0.000245228
FBgn0038214	CG9616	Dmel_CG9616	7.7412	15.7454	2.03397	0.0001	0.000469607
FBgn0034182,FBgn0023172	CG9640,RhoGEF2	Dmel_CG9640,Rho guanine nucleotide exchange factor 2	32.0651	65.1657	2.0323	5e-05	0.000245228
FBgn0035193	CG9192	Dmel_CG9192	5.01962	10.1994	2.03191	0.00025	0.00109851
FBgn0069973	CG40485	Dmel_CG40485	18.1912	36.9123	2.02913	5e-05	0.000245228
FBgn0262140	CG42866	Dmel_CG42866	15.847	32.0791	2.0243	5e-05	0.000245228
FBgn0024362	CG11412	N-acetyltransferase MAK3 homolog	19.6517	39.6427	2.01726	5e-05	0.000245228
FBgn0022709,FBgn0036266	Adk1,CG5626	Adenylate kinase-1,Dmel_CG5626	99.3103	200.004	2.01393	5e-05	0.000245228
FBgn0014391	sun	stunted	96.4035	193.78	2.01009	5e-05	0.000245228
FBgn0086133	kdn	knockdown	240.234	482.873	2.01001	5e-05	0.000245228
FBgn0030420,FBgn0020513	CG12717,ade5	Dmel_CG12717,ade5	133.075	267.466	2.00989	5e-05	0.000245228
FBgn0053460	CG33460	Dmel_CG33460	2.83912	5.7061	2.00981	0.0001	0.000469607
FBgn0050054	CG30054	Dmel_CG30054	6.06487	12.1848	2.00907	5e-05	0.000245228
FBgn0031888	Pvf2	PDGF- and VEGF-related factor 2	1.54761	3.10221	2.00451	0.0003	0.00129843

## Sheet: Genes higher in warm
Genes signfiicantly upregulated in warm acclimated flies by more than 20-fold
FlyBase ID	Gene symbol	Gene name	Warm (FPKM)	Cold (FPKM)	Fold change	P-value	Q-value
FBgn0035667	Jon65Ai	Jonah 65Ai	78.0979	0.521721	149.693	5e-05	0.000245228
FBgn0031654	Jon25Bii	Jonah 25Bii	83.045	0.651703	127.428	5e-05	0.000245228
FBgn0031034	CG14205	Dmel_CG14205	8.49696	0.0828392	102.572	0.0005	0.00207223
FBgn0003358	Jon99Ci	Jonah 99Ci	314.983	3.32165	94.8273	5e-05	0.000245228
FBgn0037782	Npc2d	Dmel_CG12813	60.3181	0.652031	92.5082	5e-05	0.000245228
FBgn0030827	CG18258	Dmel_CG18258	70.6161	0.83549	84.5205	5e-05	0.000245228
FBgn0003356	Jon99Cii	Jonah 99Cii	85.1697	1.07221	79.4337	5e-05	0.000245228
FBgn0028853	CG15263	Dmel_CG15263	16.2412	0.209227	77.6245	0.0026	0.009095
FBgn0020906	Jon25Bi	Jonah 25Bi	105.475	1.42869	73.8261	5e-05	0.000245228
FBgn0039313	CG11892	Dmel_CG11892	355.841	4.99065	71.3015	5e-05	0.000245228
FBgn0043791	CG8147	Alkaline phosphatase	10.2623	0.171073	59.9879	5e-05	0.000245228
FBgn0038914	fit	female-specific independent of transformer	14.3035	0.271072	52.7665	0.0025	0.0088025
FBgn0035666	Jon65Aii	Jonah 65Aii	52.4027	1.06952	48.9963	5e-05	0.000245228
FBgn0003356	Jon99Ciii	Jonah 99Ciii	111.581	2.52644	44.1656	5e-05	0.000245228
FBgn0034052	CG8299	Dmel_CG8299	13.6183	0.330888	41.1568	0.00025	0.00109851
FBgn0036022	CG8329	Dmel_CG8329	128.796	3.13292	41.1106	0.00185	0.00673452
FBgn0263748	CG43673	Dmel_CG43673	56.378	1.39442	40.4313	5e-05	0.000245228
FBgn0032285	CG17108	Dmel_CG17108	137.204	3.58394	38.2832	5e-05	0.000245228
FBgn0051091	CG31091	Dmel_CG31091	10.1231	0.270011	37.4915	5e-05	0.000245228
FBgn0035620	CG5150	Dmel_CG5150	52.8781	1.46545	36.0831	5e-05	0.000245228
FBgn0011555	thetaTry	thetaTrypsin	105.12	3.02913	34.7028	5e-05	0.000245228
FBgn0264991	CG44142	Dmel_CG44142	35.3479	1.14432	30.8898	0.0003	0.00129843
FBgn0050272	CG30272	Dmel_CG30272	6.56123	0.214622	30.5712	5e-05	0.000245228
FBgn0033774	CG12374	Dmel_CG12374	1718.87	57.4163	29.9368	5e-05	0.000245228
FBgn0039342	CG5107	Dmel_CG5107	786.964	29.2031	26.9479	5e-05	0.000245228
FBgn0035619	CG10592	Dmel_CG10592	57.9073	2.24364	25.8095	5e-05	0.000245228
FBgn0031305	Iris	Dmel_CG4715	31.2681	1.23856	25.2456	5e-05	0.000245228
FBgn0051493	CG31493	Dmel_CG31493	18.0312	0.740843	24.3389	5e-05	0.000245228
FBgn0028583	lcs	la costa	1346.55	57.9567	23.2336	5e-05	0.000245228
FBgn0250815	Jon65Aiv	Jonah 65Aiv	860.177	38.1674	22.5369	5e-05	0.000245228
FBgn0031925	Cyp4d21	Probable cytochrome P450 4d21	80.3888	3.68374	21.8226	5e-05	0.000245228
FBgn0036262	CG6910	Dmel_CG6910	277.927	13.702	20.2837	5e-05	0.000245228
Genes signfiicantly upregulated in warm acclimated flies by 5-20-fold
FlyBase ID	Gene symbol	Gene name	Warm (FPKM)	Cold (FPKM)	Fold change	P-value	Q-value
FBgn0039703	CG7829	Dmel_CG7829	14.2484	0.742421	19.1918	5e-05	0.000245228
FBgn0067311	CheB38b	Dmel_CG33321	14.2239	0.756956	18.7909	5e-05	0.000245228
FBgn0261362	PPO1	Prophenoloxidase 1	8.48581	0.461747	18.3776	0.00065	0.00263026
FBgn0039312	CG10514	Dmel_CG10514	130.21	7.26936	17.9122	5e-05	0.000245228
FBgn0035434	Drsl5	Drosomycin-like 5	223.176	12.5742	17.7487	5e-05	0.000245228
FBgn0030773,FBgn0030774	CG9676,spheroide	Dmel_CG9676,spheroide	61.0967	3.80151	16.0717	5e-05	0.000245228
FBgn0052750	CG32750	Vanin-like protein 3	5.11859	0.319263	16.0325	5e-05	0.000245228
FBgn0053290	CG33290	Dmel_CG33290	86.3583	5.69447	15.1653	5e-05	0.000245228
FBgn0087002	Rfabg	Retinoid- and fatty acid-binding glycoprotein	234.911	15.5623	15.0949	5e-05	0.000245228
FBgn0040342	CG3706	Dmel_CG3706	4.09234	0.27173	15.0603	5e-05	0.000245228
FBgn0032286	CG7300	Dmel_CG7300	6.75374	0.453776	14.8835	0.00015	0.000684556
FBgn0031182	Cyp6t1	Probable cytochrome P450 6t1	12.2326	0.826749	14.7959	5e-05	0.000245228
FBgn0030837	CG8661	Dmel_CG8661	65.6811	4.44145	14.7883	5e-05	0.000245228
FBgn0025878	wrapper	Dmel_CG10382	4.13086	0.28911	14.2882	5e-05	0.000245228
FBgn0035875	Cpr66Cb	Cuticular protein 66Cb	6.81862	0.486037	14.029	5e-05	0.000245228
FBgn0035042	CG3640	Dmel_CG3640	73.2497	5.23027	14.0049	5e-05	0.000245228
FBgn0051463	CG31463	Dmel_CG31463	10.0708	0.719988	13.9874	5e-05	0.000245228
FBgn0052282	Drsl4	Drosomycin-like 4	128.567	9.32015	13.7945	5e-05	0.000245228
FBgn0025455	CycT,Jon74E	Cyclin T	408.452	29.687	13.7586	5e-05	0.000245228
FBgn0263094	CG43362	Dmel_CG43362	25.1878	1.84987	13.616	0.0002	0.0008941
FBgn0262580	CG43120	Dmel_CG43120	13.6242	1.01192	13.4637	5e-05	0.000245228
FBgn0011556	zetaTry	zetaTrypsin	27.2019	2.06554	13.1693	5e-05	0.000245228
FBgn0038398	sxe2	sex-specific enzyme 2	32.5313	2.48035	13.1156	0.00095	0.00372561
FBgn0262622	CG43146	Dmel_CG43146	32.506	2.51785	12.9102	0.0004	0.00169159
FBgn0038074	CG6188	Dmel_CG6188	166.098	13.1464	12.6344	5e-05	0.000245228
FBgn0259954	CG42464	Dmel_CG42464	25.5574	2.0285	12.5992	0.00025	0.00109851
FBgn0040609	CG3348	Dmel_CG3348	37.628	3.18618	11.8098	5e-05	0.000245228
FBgn0040993	CG17325	Dmel_CG17325	253.829	22.2006	11.4335	5e-05	0.000245228
FBgn0260396	CG42521	Dmel_CG42521	52.9088	4.74161	11.1584	5e-05	0.000245228
FBgn0004425	LysB	Lysozyme B	24.9335	2.23898	11.1361	0.0027	0.00938923
FBgn0037323	CG2663	Dmel_CG2663	17.6934	1.61834	10.933	5e-05	0.000245228
FBgn0262825	CG43196	Dmel_CG43196	39.7545	3.65391	10.88	5e-05	0.000245228
FBgn0033593	Listericin	Listericin	15.304	1.4176	10.7957	5e-05	0.000245228
FBgn0038506	CG5860	Dmel_CG5860	6.11066	0.574121	10.6435	5e-05	0.000245228
FBgn0039151	CG13607	Dmel_CG13607	37.3793	3.51412	10.6369	5e-05	0.000245228
FBgn0031176	CG1678	Dmel_CG1678	3286.21	312.402	10.5192	5e-05	0.000245228
FBgn0028945	CG7631	Dmel_CG7631	7.37796	0.708942	10.407	5e-05	0.000245228
FBgn0032144	CG17633	Zinc carboxypeptidase A 1	166.732	16.2287	10.2739	5e-05	0.000245228
FBgn0259229	CG42329	Dmel_CG42329	3.01631	0.294417	10.245	5e-05	0.000245228
FBgn0040959	Peritrophin-15a	Dmel_CG17814	52.2802	5.1274	10.1963	5e-05	0.000245228
FBgn0034711	CG3290	Alkaline phosphatase	61.6621	6.06983	10.1588	5e-05	0.000245228
FBgn0031033	CG14219	Dmel_CG14219	2.54175	0.250733	10.1373	5e-05	0.000245228
FBgn0010357	betaTry	betaTrypsin	1203.51	121.437	9.91058	5e-05	0.000245228
FBgn0043792	CG30427	Dmel_CG30427	59.5875	6.03232	9.87801	5e-05	0.000245228
FBgn0259998	CG17571	Dmel_CG17571	59.1605	5.99135	9.87431	5e-05	0.000245228
FBgn0051259	CG31259	Dmel_CG31259	5.23626	0.533721	9.81086	5e-05	0.000245228
FBgn0040629	CG18673	Dmel_CG18673	7.59725	0.775788	9.79293	5e-05	0.000245228
FBgn0261638	CR42721	Dmel_CR42721	3.7581	0.395832	9.49416	0.0023	0.00817624
FBgn0035282	CG13936	Dmel_CG13936	2.45987	0.261624	9.40234	5e-05	0.000245228
FBgn0036381	CG8745	Alanine--glyoxylate aminotransferase 2-like	49.1104	5.27645	9.30748	5e-05	0.000245228
FBgn0015039	Cyp9b2	Cytochrome P450-9b2	123.922	13.416	9.23684	5e-05	0.000245228
FBgn0038484	CG5246	Dmel_CG5246	17.2019	1.89215	9.0912	5e-05	0.000245228
FBgn0039471	CG6295	Dmel_CG6295	275.645	30.3333	9.08723	5e-05	0.000245228
FBgn0036264	CG11529	Dmel_CG11529	6.91348	0.761531	9.07841	5e-05	0.000245228
FBgn0036996	mag	magro	128.152	14.4643	8.8599	5e-05	0.000245228
FBgn0053109	CG33109	Dmel_CG33109	102.014	11.7248	8.70063	5e-05	0.000245228
FBgn0039154	Npc2f	Dmel_CG6164	33.2757	3.8442	8.65606	5e-05	0.000245228
FBgn0031277	CG13947	Dmel_CG13947	33.9782	3.92724	8.65192	5e-05	0.000245228
FBgn0039769	CG15534	Dmel_CG15534	18.8447	2.19696	8.57764	5e-05	0.000245228
FBgn0034470	Obp56d	Odorant-binding protein 56d	244.566	28.5801	8.55721	5e-05	0.000245228
FBgn0033065	Cyp6w1	Probable cytochrome P450 6w1	94.9137	11.1221	8.53381	5e-05	0.000245228
FBgn0035665	Jon65Aiii	Jonah 65Aiii	1203.69	142.177	8.46617	5e-05	0.000245228
FBgn0039298	to	takeout	90.6378	10.8868	8.32552	5e-05	0.000245228
FBgn0264603,FBgn0040060	CG43952,yip7	Dmel_CG43952,yippee interacting protein 7	1141.01	137.221	8.31514	5e-05	0.000245228
FBgn0054026	CG34026	Dmel_CG34026	179.822	22.0525	8.15424	5e-05	0.000245228
FBgn0031653,FBgn0031652	Jon25Biii,jet	Jonah 25Biii,jetlag	245.096	30.2033	8.11488	5e-05	0.000245228
FBgn0034475	Obp56h	Odorant-binding protein 56h	14.7629	1.84929	7.98305	5e-05	0.000245228
FBgn0028534,FBgn0028533	CG7916,CG7953	Dmel_CG7916,Dmel_CG7953	444.523	56.1276	7.91989	5e-05	0.000245228
FBgn0033234	CG8791	Dmel_CG8791	12.0471	1.52973	7.87527	5e-05	0.000245228
FBgn0040502	CG8343	Dmel_CG8343	189.584	24.2021	7.83335	5e-05	0.000245228
FBgn0032505	CG16826	Dmel_CG16826	1906.39	243.604	7.82581	5e-05	0.000245228
FBgn0033792	CG13325	Dmel_CG13325	8.97324	1.14791	7.81703	5e-05	0.000245228
FBgn0004427	LysD	Lysozyme D; Lysozyme C	72.9984	9.40903	7.75835	5e-05	0.000245228
FBgn0005670	Cyp4d1	Cytochrome P450-4d1	6.82437	0.885591	7.70599	5e-05	0.000245228
FBgn0083936	Acp54A1	Dmel_CG34098	1157.56	150.605	7.68604	5e-05	0.000245228
FBgn0031140	Npc1b	Dmel_CG12092	6.21804	0.82301	7.55525	5e-05	0.000245228
FBgn0039778	Jon99Fi	Jonah 99Fi	47.6445	6.33856	7.5166	5e-05	0.000245228
FBgn0035656	CG10479	Dmel_CG10479	27.0173	3.63592	7.43066	5e-05	0.000245228
FBgn0016123	Aph-4	Alkaline phosphatase 4	86.5011	11.689	7.40018	5e-05	0.000245228
FBgn0085319	CG34290	Dmel_CG34290	4.07671	0.554701	7.34937	0.0007	0.00281524
FBgn0015010	Ag5r	Antigen 5-related	180.187	24.7996	7.26569	5e-05	0.000245228
FBgn0027571	CG3523	Dmel_CG3523	261.761	36.3524	7.20066	5e-05	0.000245228
FBgn0032809	CG13078	Dmel_CG13078	3.56432	0.495077	7.19952	0.0001	0.000469607
FBgn0264911	CG44102	Dmel_CG44102	13.2616	1.84551	7.18586	5e-05	0.000245228
FBgn0017561	Ork1	Open rectifier K[+] channel 1	5.04376	0.705067	7.1536	5e-05	0.000245228
FBgn0038631	CG7695	Dmel_CG7695	143.626	20.4451	7.02496	5e-05	0.000245228
FBgn0037204	CG11131	Dmel_CG11131	4.31374	0.61768	6.98379	5e-05	0.000245228
FBgn0030098	CG12057	Dmel_CG12057	90.3601	12.9469	6.97929	5e-05	0.000245228
FBgn0038718	CG17752	Dmel_CG17752	97.4375	14.0195	6.95013	5e-05	0.000245228
FBgn0263410	CR43456	Dmel_CR43456	20.2016	2.92981	6.89519	5e-05	0.000245228
FBgn0264699	CG43968	CG43968	2.36642	0.344766	6.86381	5e-05	0.000245228
FBgn0039768	CG15533	Dmel_CG15533	5.93411	0.879263	6.74894	5e-05	0.000245228
FBgn0083990	sphinx	Dmel_CR34154	2.83034	0.423285	6.68663	0.00205	0.00737626
FBgn0035718	CG14820	Dmel_CG14820	11.4292	1.70927	6.68659	5e-05	0.000245228
FBgn0035941	CG13313	Dmel_CG13313	3.00235	0.456214	6.58101	5e-05	0.000245228
FBgn0264352	CR43808	Dmel_CR43808	5.42503	0.826792	6.56157	5e-05	0.000245228
FBgn0085249	CG34220	Dmel_CG34220	1563.89	238.535	6.55625	5e-05	0.000245228
FBgn0038946	rdhB	retinol dehydrogenase B	27.3309	4.18667	6.52809	5e-05	0.000245228
FBgn0051233	CG31233	Dmel_CG31233	114.755	17.933	6.3991	5e-05	0.000245228
FBgn0042627	v(2)k05816	Dmel_CG3524	112.547	17.6152	6.38918	5e-05	0.000245228
FBgn0034318	CG14500	Dmel_CG14500	84.1508	13.1824	6.38355	5e-05	0.000245228
FBgn0040256	Ugt86Dd	Dmel_CG6633	159.937	25.0619	6.38165	5e-05	0.000245228
FBgn0031865	Nha1	Dmel_CG10806	19.6484	3.11823	6.30113	5e-05	0.000245228
FBgn0262962	CG43273	Dmel_CG43273	5.55958	0.884129	6.28821	0.0001	0.000469607
FBgn0039073	CG4408	Dmel_CG4408	5.77677	0.920784	6.27376	5e-05	0.000245228
FBgn0032669,FBgn0032670	CG15155,CG5783	Dmel_CG15155,Dmel_CG5783	112.628	18.1165	6.21688	5e-05	0.000245228
FBgn0033461,FBgn0050008	CG12923,CG30008	Dmel_CG12923,Dmel_CG30008	698.622	112.569	6.20616	5e-05	0.000245228
FBgn0051438	CheB93b	Dmel_CG31438	5.76262	0.931627	6.18554	5e-05	0.000245228
FBgn0002571	Mal-A3	Maltase A3	23.1791	3.74977	6.18147	5e-05	0.000245228
FBgn0029769	CG3239	Dmel_CG3239	16.9356	2.74447	6.17081	5e-05	0.000245228
FBgn0030999	Mur18B	Dmel_CG7874	379.812	61.5998	6.16581	5e-05	0.000245228
FBgn0039315	CG13658	Dmel_CG13658	6.10267	0.991369	6.15582	5e-05	0.000245228
FBgn0028944	CG11864	Dmel_CG11864	19.0365	3.09956	6.14167	5e-05	0.000245228
FBgn0035154	CG3344	Dmel_CG3344	49.2656	8.06434	6.10906	5e-05	0.000245228
FBgn0085241,FBgn0264961	CG34212,CR44130	Dmel_CG34212,Dmel_CR44130	1177.66	193.154	6.097	5e-05	0.000245228
FBgn0029167	Hml	Hemolectin	6.42471	1.06103	6.05518	5e-05	0.000245228
FBgn0040398	CG14629	Dmel_CG14629	140.062	23.2427	6.02608	5e-05	0.000245228
FBgn0033541	CG12934	Dmel_CG12934	5.01122	0.831629	6.02579	5e-05	0.000245228
FBgn0052483	CG32483	Dmel_CG32483	12.55	2.0857	6.01719	5e-05	0.000245228
FBgn0031610,FBgn0031611	CG15436,CG17840	Dmel_CG15436,Dmel_CG17840	8.17465	1.36438	5.99147	5e-05	0.000245228
FBgn0037292	CG2022	Dmel_CG2022	137.76	23.0413	5.97882	5e-05	0.000245228
FBgn0262357	CG43055	Dmel_CG43055	69.9512	11.7295	5.96371	5e-05	0.000245228
FBgn0051014	PH4alphaSG1	prolyl-4-hydroxylase-alpha SG1	1.82405	0.309541	5.89275	5e-05	0.000245228
FBgn0031936	CG13794	Dmel_CG13794	17.5424	2.9824	5.88197	5e-05	0.000245228
FBgn0038680	Cyp12a5	Probable cytochrome P450 12a5, mitochondrial	22.8217	3.88713	5.8711	5e-05	0.000245228
FBgn0032068	CG9466	Dmel_CG9466	43.9825	7.59818	5.78854	5e-05	0.000245228
FBgn0033047	CG7882	Dmel_CG7882	47.8465	8.3158	5.7537	5e-05	0.000245228
FBgn0029762	NAAT1	Dmel_CG3252	33.3406	5.85861	5.69087	5e-05	0.000245228
FBgn0050098	CG30098	Dmel_CG30098	2.01065	0.353579	5.68654	0.0018	0.00658292
FBgn0262564	CG43104	Dmel_CG43104	4.56403	0.81369	5.60906	5e-05	0.000245228
FBgn0264748	CG44006	CG44006	5.41333	0.977504	5.5379	5e-05	0.000245228
FBgn0052633	CG32633	Dmel_CG32633	9.71326	1.75536	5.53349	5e-05	0.000245228
FBgn0040069	vanin-like	Vanin-like protein 1	14.1167	2.55115	5.53345	5e-05	0.000245228
FBgn0011280,FBgn0031114	Obp19d,cactin	Odorant-binding protein 19d,cactin	162.674	29.4259	5.52828	5e-05	0.000245228
FBgn0031184	CG14615	Dmel_CG14615	18.4301	3.35449	5.49413	5e-05	0.000245228
FBgn0039777	Jon99Fii	Jonah 99Fii	49.3054	8.97867	5.49138	5e-05	0.000245228
FBgn0039030	CG6660	Dmel_CG6660	37.6159	6.88695	5.46189	5e-05	0.000245228
FBgn0029827	CG6048	Dmel_CG6048	7.6275	1.39767	5.45731	5e-05	0.000245228
FBgn0261932	CG42798	Dmel_CG42798	11.3854	2.09005	5.44745	5e-05	0.000245228
FBgn0015623	Cpr	Cytochrome P450 reductase	557.586	102.901	5.41867	5e-05	0.000245228
FBgn0261057	Sfp36F	Seminal fluid protein 36F	62.0538	11.537	5.37867	5e-05	0.000245228
FBgn0036422	CG3868	Dmel_CG3868	105.298	19.7142	5.34126	5e-05	0.000245228
FBgn0031801	CG9498	Dmel_CG9498	34.1508	6.40325	5.33334	5e-05	0.000245228
FBgn0032853	CG10651	Dmel_CG10651	15.1655	2.84698	5.32684	5e-05	0.000245228
FBgn0028950	CG15255	Dmel_CG15255	66.5979	12.694	5.24637	5e-05	0.000245228
FBgn0036015	CG3088	Dmel_CG3088	164.689	31.5386	5.22185	5e-05	0.000245228
FBgn0263024	CG43319	Dmel_CG43319	381.165	73.2661	5.20248	5e-05	0.000245228
FBgn0053306,FBgn0028920	CG33306,CG8997	Dmel_CG33306,Dmel_CG8997	472.899	91.2111	5.18466	5e-05	0.000245228
FBgn0036876	CG9451	Dmel_CG9451	90.8979	17.5444	5.181	5e-05	0.000245228
FBgn0085353	CG34324	Dmel_CG34324	949.361	183.845	5.16393	5e-05	0.000245228
FBgn0039316	CG11893	Dmel_CG11893	32.4608	6.32834	5.12944	5e-05	0.000245228
FBgn0002778	mnd	minidiscs	15.3517	3.00238	5.11318	5e-05	0.000245228
FBgn0025680	cry	cryptochrome	51.3668	10.0565	5.10786	5e-05	0.000245228
FBgn0028920	CG9377	Dmel_CG8997	2.58406	0.511165	5.05524	5e-05	0.000245228
FBgn0053276	CG33276	Ubiquitin-related modifier 1 homolog	10.1716	2.01808	5.04027	0.0001	0.000469607
FBgn0035933	CG13309	Dmel_CG13309	145.12	28.8892	5.02335	5e-05	0.000245228
FBgn0263336	CR43417	Dmel_CR43417	8.90443	1.77447	5.0181	5e-05	0.000245228
FBgn0032394	CG6746	Dmel_CG6746	163.574	32.8387	4.98112	5e-05	0.000245228
Genes signfiicantly upregulated in warm acclimated flies by 2 to 4.9-fold
FlyBase ID	Gene symbol	Gene name	Warm (FPKM)	Cold (FPKM)	Fold change	P-value	Q-value
FBgn0038135	CG8773	Dmel_CG8773	33.811	6.83289	4.94826	5e-05	0.000245228
FBgn0085793	CR43148	Dmel_CR41510	3.05777	0.620208	4.93021	5e-05	0.000245228
FBgn0032069	CG9468	Dmel_CG9468	57.2209	11.6373	4.91701	5e-05	0.000245228
FBgn0035186	CG13912	Dmel_CG13912	28.4505	5.81136	4.89568	5e-05	0.000245228
FBgn0010241	Mdr50	Multi drug resistance 50	18.819	3.87251	4.85964	0.0002	0.0008941
FBgn0031805	CG9505	Dmel_CG9505	5.41626	1.12238	4.82571	5e-05	0.000245228
FBgn0029994	CG2254	Dmel_CG2254	142.01	29.4629	4.81996	5e-05	0.000245228
FBgn0030775	CG9673	Dmel_CG9673	48.3284	10.0648	4.80175	0.0005	0.00207223
FBgn0001145	Gs2	Glutamine synthetase 2	314.953	65.7615	4.78932	5e-05	0.000245228
FBgn0036767	CG16775	Dmel_CG16775	10.2274	2.13838	4.78275	5e-05	0.000245228
FBgn0037288	CG14661	Dmel_CG14661	170.99	35.808	4.7752	5e-05	0.000245228
FBgn0259101	CG42249	Dmel_CG42249	40.9948	8.60749	4.7627	5e-05	0.000245228
FBgn0032787	CG10195	Dmel_CG10195	9.82559	2.06573	4.75647	5e-05	0.000245228
FBgn0032282	CG7299	Dmel_CG7299	4.12243	0.873326	4.72037	5e-05	0.000245228
FBgn0051524	CG31524	Dmel_CG31524	17.7352	3.77719	4.69534	5e-05	0.000245228
FBgn0039052	CG6733	Dmel_CG6733	52.3784	11.1684	4.68988	5e-05	0.000245228
FBgn0030688	CG8952	Dmel_CG8952	62.7721	13.4084	4.68153	5e-05	0.000245228
FBgn0040107	lectin-21Ca	Dmel_CG2826	17.0305	3.64035	4.67825	5e-05	0.000245228
FBgn0011746	ana	anachronism	15.0254	3.21486	4.67375	5e-05	0.000245228
FBgn0039378	alpha4GT2	Dmel_CG5878	4.95187	1.06142	4.66533	5e-05	0.000245228
FBgn0260960	Baldspot	Dmel_CG3971	112.686	24.4445	4.60985	5e-05	0.000245228
FBgn0038256	CG7530	Dmel_CG7530	70.3445	15.2969	4.59862	5e-05	0.000245228
FBgn0085435,FBgn0264744	CG34406,CG44002	Dmel_CG34406,Dmel_CG44002	1.60804	0.351154	4.57928	5e-05	0.000245228
FBgn0265064	CR44175	Dmel_CR44175	29.6524	6.4995	4.56226	5e-05	0.000245228
FBgn0030756	CG9903	Dmel_CG9903	3.74548	0.82891	4.51855	5e-05	0.000245228
FBgn0085192	CG34163	Dmel_CG34163	12.6607	2.80747	4.50963	5e-05	0.000245228
FBgn0263082	CG43350	Dmel_CG43350	67.9393	15.0913	4.50189	5e-05	0.000245228
FBgn0036978	Toll-9	Dmel_CG5528	1.8969	0.423284	4.4814	5e-05	0.000245228
FBgn0040923	CG11368	Dmel_CG11368	68.5653	15.3084	4.47895	5e-05	0.000245228
FBgn0029838	CG4666	UPF0670 protein CG4666	103.482	23.1071	4.47836	5e-05	0.000245228
FBgn0010651	l(2)08717	lethal (2) 08717	49.3325	11.0331	4.47132	5e-05	0.000245228
FBgn0020508	Ag5r2	Antigen 5-related 2	25.6884	5.75335	4.46494	5e-05	0.000245228
FBgn0030607	dob	doppelganger von brummer	5.70685	1.27841	4.46404	5e-05	0.000245228
FBgn0259715	CG42369	Dmel_CG42369	59.6524	13.4226	4.44416	5e-05	0.000245228
FBgn0036024	CG18180	Dmel_CG18180	98.5498	22.1972	4.43975	0.0015	0.00560544
FBgn0030339	Cyp28c1	Probable cytochrome P450 28c1	7.25699	1.64161	4.42065	5e-05	0.000245228
FBgn0033446	CG1648	Dmel_CG1648	204.475	46.3209	4.41432	5e-05	0.000245228
FBgn0013307	Odc1	Ornithine decarboxylase 1	43.2163	9.79875	4.4104	5e-05	0.000245228
FBgn0038753	CG4459	Dmel_CG4459	1.93383	0.438488	4.41022	5e-05	0.000245228
FBgn0036093,FBgn0036091,FBgn0036090	CG14154,CG18628,CG8009	Dmel_CG14154,Dmel_CG18628,Dmel_CG8009	3489.14	792.687	4.40167	5e-05	0.000245228
FBgn0051198	CG31198	Dmel_CG31198	161.648	36.7301	4.40097	5e-05	0.000245228
FBgn0030509	CG11162	Dmel_CG11162	4.948	1.12537	4.39679	5e-05	0.000245228
FBgn0033048	CG7881	Dmel_CG7881	10.9375	2.49943	4.37599	5e-05	0.000245228
FBgn0052726	CG32726	Dmel_CG32726	5.18974	1.18715	4.37157	0.00105	0.00407988
FBgn0038919	CG17843	Dmel_CG17843	75.2331	17.2276	4.36699	5e-05	0.000245228
FBgn0263234	Phae1	Phaedra 1	17.7041	4.06648	4.35366	5e-05	0.000245228
FBgn0263624	CR43633	Dmel_CR43633	63.0297	14.4934	4.34887	5e-05	0.000245228
FBgn0263623	CR43632	Dmel_CR43632	4.27644	0.987013	4.33271	5e-05	0.000245228
FBgn0262899	CG43254	Dmel_CG43254	107.218	24.7872	4.32551	5e-05	0.000245228
FBgn0051202	CG31202	Dmel_CG31202	4.03428	0.933835	4.32012	0.0003	0.00129843
FBgn0034289	CG10910	Dmel_CG10910	46.0911	10.7178	4.30043	5e-05	0.000245228
FBgn0039761	CG18404	Dmel_CG18404	100.613	23.4244	4.29524	5e-05	0.000245228
FBgn0034405	Jheh2	Juvenile hormone epoxide hydrolase 2	111.751	26.0811	4.28478	5e-05	0.000245228
FBgn0052029	Cpr66D	Cuticular protein 66D	7.37096	1.7358	4.24646	5e-05	0.000245228
FBgn0051562	CG31562	Dmel_CG31562	2.78785	0.658013	4.23676	0.0003	0.00129843
FBgn0036620	CG4842	Dmel_CG4842	13.6402	3.24664	4.20131	5e-05	0.000245228
FBgn0036321	CG14120	Dmel_CG14120	20.7692	4.9517	4.19436	5e-05	0.000245228
FBgn0037004	CG17637	Dmel_CG17637	36.7633	8.77507	4.18951	5e-05	0.000245228
FBgn0264329,FBgn0264330,FBgn0003091	CG43788,CG43789,Pkc53E	Dmel_CG43788,Dmel_CG43789,Protein C kinase 53E	722.527	173.074	4.17466	5e-05	0.000245228
FBgn0027562	CG10345	Dmel_CG10345	37.7025	9.0501	4.16596	5e-05	0.000245228
FBgn0036278	GRHRII	Dmel_CG10698	14.5907	3.52104	4.14384	5e-05	0.000245228
FBgn0050151	CG30151	Dmel_CG30151	21.566	5.20695	4.14178	5e-05	0.000245228
FBgn0262883,FBgn0039800,FBgn0039801	CR43238,Npc2g,Npc2h	Dmel_CR43238,Niemann-Pick type C-2g,Niemann-Pick type C-2h	231.294	56.4004	4.10093	5e-05	0.000245228
FBgn0039091	CG10182	Dmel_CG10182	1.39745	0.340995	4.09814	5e-05	0.000245228
FBgn0051664	CG31664	Dmel_CG31664	3.55201	0.868698	4.08889	5e-05	0.000245228
FBgn0034500,FBgn0034501	CG11200,CG13868	Dmel_CG11200,Dmel_CG13868	347.143	85.0821	4.08009	5e-05	0.000245228
FBgn0031632	CG15628	Dmel_CG15628	45.8813	11.2551	4.0765	5e-05	0.000245228
FBgn0031517	CG15406	Dmel_CG15406	76.2373	18.8035	4.0544	5e-05	0.000245228
FBgn0051267	CG31267	Dmel_CG31267	30.5008	7.5339	4.04848	5e-05	0.000245228
FBgn0036659	CG9701	Dmel_CG9701	14.734	3.64737	4.03962	5e-05	0.000245228
FBgn0029863	CG3823	Dmel_CG3823	14.8271	3.6788	4.03039	5e-05	0.000245228
FBgn0069969,FBgn0085793	CG40498,CR41510	Dmel_CG40498,CR41510	18.8032	4.69326	4.00644	5e-05	0.000245228
FBgn0035679,FBgn0035678	CG10467,CG10469	Dmel_CG10467,Dmel_CG10469	41.8533	10.5454	3.96887	5e-05	0.000245228
FBgn0000592,FBgn0000594	Est-6,Est-P	Esterase 6,Esterase P	423.779	106.816	3.96736	5e-05	0.000245228
FBgn0016675	Lectin-galC1	Galactose-specific C-type lectin	132.157	33.4051	3.95619	5e-05	0.000245228
FBgn0262363	CG43061	Dmel_CG43061	32.7094	8.27023	3.95509	0.0002	0.0008941
FBgn0038481	CG17475	Dmel_CG17475	44.4889	11.3148	3.93194	5e-05	0.000245228
FBgn0031700	CG14022	Dmel_CG14022	127.294	32.3843	3.93071	5e-05	0.000245228
FBgn0250757	CG42235	Dmel_CG42235	104.175	26.5513	3.92355	5e-05	0.000245228
FBgn0262359	CG43057	Dmel_CG43057	51.6943	13.2025	3.91548	5e-05	0.000245228
FBgn0032753	CG17572	Dmel_CG17572	2.05866	0.526552	3.90971	5e-05	0.000245228
FBgn0032066	CG9463	Dmel_CG9463	5.18542	1.32777	3.90537	5e-05	0.000245228
FBgn0033203	CG2070	Dmel_CG2070	11.2984	2.8975	3.89937	5e-05	0.000245228
FBgn0032275	CG17097	Dmel_CG17097	970.044	248.816	3.89864	5e-05	0.000245228
FBgn0050503,FBgn0040513	CG30503,kappaB-Ras	Dmel_CG30503,kappaB-Ras	51.1874	13.1451	3.89405	5e-05	0.000245228
FBgn0011554	etaTry	etaTrypsin	14.2834	3.70328	3.85698	5e-05	0.000245228
FBgn0051205	CG31205	Dmel_CG31205	39.3489	10.2164	3.85153	5e-05	0.000245228
FBgn0052379,FBgn0035779	CG32379,CG8562	Dmel_CG32379,Dmel_CG8562	37.206	9.67307	3.84635	5e-05	0.000245228
FBgn0039040	CG13833	Dmel_CG13833	54.7065	14.3251	3.81893	5e-05	0.000245228
FBgn0037835	CG14687	Dmel_CG14687	145.15	38.1173	3.80796	5e-05	0.000245228
FBgn0040106	lectin-21Cb	Dmel_CG13686	5.60005	1.47115	3.80659	5e-05	0.000245228
FBgn0020764	Alas,Fmo-1	Aminolevulinate synthase	115.36	30.3265	3.80393	5e-05	0.000245228
FBgn0039616	CG11828	Dmel_CG11828	29.8671	7.85793	3.8009	5e-05	0.000245228
FBgn0032470	CG5142	Dmel_CG5142	1.78233	0.46924	3.79834	5e-05	0.000245228
FBgn0032025	CG7778	Dmel_CG7778	68.4823	18.0612	3.79169	5e-05	0.000245228
FBgn0032868	CG17472	Dmel_CG17472	284.339	75.2728	3.77744	5e-05	0.000245228
FBgn0051343	CG31343	Dmel_CG31343	118.118	31.2723	3.77708	5e-05	0.000245228
FBgn0010053	Jheh1	Juvenile hormone epoxide hydrolase 1	78.4659	20.8279	3.76735	5e-05	0.000245228
FBgn0259949	Sfp23F	Seminal fluid protein 23F	80.8271	21.4783	3.7632	5e-05	0.000245228
FBgn0039711	CG7824	Dmel_CG7824	5.362	1.42558	3.76127	5e-05	0.000245228
FBgn0015001	iotaTry	iotaTrypsin	25.4108	6.7637	3.75695	5e-05	0.000245228
FBgn0010383	Cyp18a1	Cytochrome P450-18a1	5.91931	1.58018	3.74597	5e-05	0.000245228
FBgn0261990	CG42808	Dmel_CG42808	249.837	66.7736	3.74153	5e-05	0.000245228
FBgn0036766	CG5506	Dmel_CG5506	141.68	37.9426	3.73407	5e-05	0.000245228
FBgn0085265	CG34236	Dmel_CG34236	7.84084	2.10268	3.72898	5e-05	0.000245228
FBgn0033387	CG8008	Dmel_CG8008	19.209	5.15325	3.72753	5e-05	0.000245228
FBgn0035781	CG8560	Dmel_CG8560	140.127	37.8844	3.69881	5e-05	0.000245228
FBgn0039755	CG15531	Dmel_CG15531	103.494	28.0122	3.6946	5e-05	0.000245228
FBgn0039478	Nep5	Neprilysin 5	8.92946	2.42198	3.68683	0.0013	0.00492816
FBgn0262006	CG42824	Dmel_CG42824	18.9411	5.13978	3.68519	5e-05	0.000245228
FBgn0038294	Mf	Myofilin	2852.64	775.26	3.6796	5e-05	0.000245228
FBgn0053926	CG33926	Dmel_CG33926	3.24729	0.883221	3.67665	0.0002	0.0008941
FBgn0031110	Obp19b	Odorant-binding protein 19b	24.9142	6.80389	3.66177	5e-05	0.000245228
FBgn0263235	Phae2	Phaedra 2	24.8685	6.79283	3.66098	5e-05	0.000245228
FBgn0033603	Cpr47Ef	Cuticular protein 47Ef	8.44968	2.3092	3.65913	5e-05	0.000245228
FBgn0032122	CG31883	Dmel_CG31883	231.818	63.4901	3.65125	5e-05	0.000245228
FBgn0250847	CG14034	Dmel_CG14034	128.287	35.1621	3.64844	5e-05	0.000245228
FBgn0035087	CG2765	Dmel_CG2765	345.371	94.971	3.6366	5e-05	0.000245228
FBgn0037290	CG1124	Dmel_CG1124	48.7895	13.4726	3.62141	5e-05	0.000245228
FBgn0004512	Mdr49	Multi drug resistance 49	28.7082	7.93431	3.61824	5e-05	0.000245228
FBgn0031004	CG7992	Dmel_CG7992	15.8748	4.39329	3.61341	5e-05	0.000245228
FBgn0053258	CG33258	Dmel_CG33258	81.9286	22.6759	3.61303	5e-05	0.000245228
FBgn0260645,FBgn0260766	CG42537,CG42564	Dmel_CG42537,Dmel_CG42564	126.06	34.8905	3.61301	5e-05	0.000245228
FBgn0026565	CG1315	Argininosuccinate synthase	23.7544	6.59223	3.6034	5e-05	0.000245228
FBgn0032022	CG14275	Dmel_CG14275	37.4762	10.4158	3.59801	5e-05	0.000245228
FBgn0052203	Spn75F	Serpin 75F	84.7932	23.5884	3.5947	5e-05	0.000245228
FBgn0040528	CG15864	Dmel_CG15864	16.6743	4.64935	3.58638	5e-05	0.000245228
FBgn0036622	CG4753	Dmel_CG4753	44.4274	12.3908	3.58551	5e-05	0.000245228
FBgn0032171	CG5846	Dmel_CG5846	8.76261	2.44671	3.58137	5e-05	0.000245228
FBgn0001148	gsb	gooseberry	1.38953	0.388928	3.57271	0.0001	0.000469607
FBgn0038938	CG7084	Dmel_CG7084	75.8414	21.3211	3.5571	5e-05	0.000245228
FBgn0033249	CG11191	Dmel_CG11191	5.39032	1.51628	3.55495	5e-05	0.000245228
FBgn0040718	CG15353	Dmel_CG15353	11.6893	3.28849	3.55461	0.0003	0.00129843
FBgn0029091	CS-2	Chitin synthase 2	9.92112	2.79514	3.54941	5e-05	0.000245228
FBgn0034468	Obp56a	Odorant-binding protein 56a	67.6517	19.0742	3.54676	5e-05	0.000245228
FBgn0260995	CG42596	Dmel_CG42596	18.238	5.1455	3.54445	5e-05	0.000245228
FBgn0085359	CG34330	Dmel_CG34330	122.939	34.757	3.53711	5e-05	0.000245228
FBgn0051872	CG31872	Dmel_CG31872	381.965	108.502	3.52033	5e-05	0.000245228
FBgn0262814	CG43185	Dmel_CG43185	46.8853	13.3268	3.51813	5e-05	0.000245228
FBgn0039529	CG5612	Dmel_CG5612	75.14	21.3729	3.51567	5e-05	0.000245228
FBgn0034582	Cht9	Dmel_CG10531	6.57626	1.87301	3.51107	5e-05	0.000245228
FBgn0038069	CG11608	Dmel_CG11608	22.9101	6.5281	3.50946	5e-05	0.000245228
FBgn0038652	CG7720	Dmel_CG7720	80.0424	22.9396	3.48928	5e-05	0.000245228
FBgn0038142	CheA87a	Dmel_CG14379	35.5268	10.1846	3.48827	5e-05	0.000245228
FBgn0052115	CG32115	Dmel_CG32115	3.84846	1.10539	3.48155	5e-05	0.000245228
FBgn0041707	7B2	Dmel_CG1168	41.816	12.0381	3.47364	5e-05	0.000245228
FBgn0034909	CG4797	Dmel_CG4797	25.4736	7.35601	3.46297	5e-05	0.000245228
FBgn0035471	Sc2	Dmel_CG10849	185.899	53.7467	3.4588	5e-05	0.000245228
FBgn0032785	CG10026	Dmel_CG10026	30.5084	8.82745	3.45609	5e-05	0.000245228
FBgn0035780	CG18417	Dmel_CG18417	14.5615	4.21537	3.45439	5e-05	0.000245228
FBgn0052195,FBgn0036777	CG32195,CG7341	Dmel_CG32195,Dmel_CG7341	33.8005	9.82545	3.4401	5e-05	0.000245228
FBgn0034662	CG13492	Dmel_CG13492	20.2764	5.90503	3.43376	5e-05	0.000245228
FBgn0032253	CG5322	Dmel_CG5322	15.2426	4.45277	3.42316	5e-05	0.000245228
FBgn0030828	CG5162	Dmel_CG5162	274.508	80.4896	3.41047	5e-05	0.000245228
FBgn0040001	CG17374	Dmel_CG17374	47.5661	13.9542	3.40872	5e-05	0.000245228
FBgn0038717	CG17751	Dmel_CG17751	36.7195	10.7948	3.40159	5e-05	0.000245228
FBgn0027611	LM408	Lysosomal α-mannosidase	141.142	41.812	3.37564	5e-05	0.000245228
FBgn0032433	Oatp33Ea	Organic anion transporting polypeptide 33Ea	22.8537	6.81902	3.35146	5e-05	0.000245228
FBgn0036837,FBgn0036838	CG18135,CG3808	Dmel_CG18135,Dmel_CG3808	166.093	49.6726	3.34376	5e-05	0.000245228
FBgn0050016	CG30016	Dmel_CG30016	50.2084	15.0173	3.34339	5e-05	0.000245228
FBgn0037488	CG14607	Dmel_CG14607	5.79497	1.73566	3.33875	5e-05	0.000245228
FBgn0085374	CG34345	Dmel_CG34345	2.92703	0.876907	3.3379	5e-05	0.000245228
FBgn0031533	CG2772	Dmel_CG2772	2.94686	0.886833	3.32292	5e-05	0.000245228
FBgn0051496	CG31496	Dmel_CG31496	20.719	6.24716	3.31654	5e-05	0.000245228
FBgn0032029	CG17292	Dmel_CG17292	53.826	16.2597	3.31041	5e-05	0.000245228
FBgn0051352,FBgn0260463,FBgn0053105	Unc-115a,Unc-115b,p24-2	Dmel_CG31352,Dmel_CG31332,p24-related-2	5.14886	1.55573	3.30961	5e-05	0.000245228
FBgn0038986	CG5278	Dmel_CG5278	29.2548	8.84894	3.30603	5e-05	0.000245228
FBgn0050025,FBgn0050031,FBgn0003863	CG30025,CG30031,alphaTry	Dmel_CG30025,Dmel_CG30031,alphaTrypsin	1517.73	459.094	3.30594	5e-05	0.000245228
FBgn0053511	CG33511	Dmel_CG33511	10.6141	3.22214	3.29414	5e-05	0.000245228
FBgn0052751	CG32751	Vanin-like protein 2	2.21036	0.671908	3.28969	5e-05	0.000245228
FBgn0011701	repo	reversed polarity	2.35686	0.718363	3.28087	0.00255	0.00894657
FBgn0050471	CG30471	Dmel_CG30471	1.09562	0.334615	3.27429	5e-05	0.000245228
FBgn0026755	Ugt37b1	UDP-glycosyltransferase 37b1	7.64372	2.33601	3.27213	5e-05	0.000245228
FBgn0001208	Hn	Henna	133.673	41.0723	3.25458	5e-05	0.000245228
FBgn0038032,FBgn0038033	CG10096,CG10097	Dmel_CG10096,Dmel_CG10097	647.47	199.282	3.24901	5e-05	0.000245228
FBgn0038082	CG5724	Dmel_CG5724	29.3956	9.10059	3.23008	5e-05	0.000245228
FBgn0030594	CG9509	Dmel_CG9509	129.539	40.1387	3.22728	5e-05	0.000245228
FBgn0002985	odd	odd skipped	5.12372	1.58787	3.22679	5e-05	0.000245228
FBgn0035293	CG5687	Dmel_CG5687	26.1928	8.12529	3.22362	5e-05	0.000245228
FBgn0044810	TotX	Turandot X	30.398	9.4319	3.2229	5e-05	0.000245228
FBgn0036970	Spn77Bc	Serpin 77Bc	305.74	95.3143	3.2077	5e-05	0.000245228
FBgn0032080	CG9525	Dmel_CG9525	2.76546	0.863202	3.20372	5e-05	0.000245228
FBgn0032088	CG13102	Dmel_CG13102	34.9179	10.9558	3.18716	5e-05	0.000245228
FBgn0024997	CG2681	Dmel_CG2681	4.78837	1.50648	3.17851	5e-05	0.000245228
FBgn0035876	Pex2	Peroxin 2	16.4336	5.1703	3.17846	5e-05	0.000245228
FBgn0037936	CG6908	Dmel_CG6908	51.8955	16.401	3.16418	5e-05	0.000245228
FBgn0034229	CG4847	Dmel_CG4847	145.221	45.9304	3.16176	5e-05	0.000245228
FBgn0033297	Mal-A8	Maltase A8	111.205	35.1926	3.1599	5e-05	0.000245228
FBgn0263326	CG43407	Dmel_CG43407	8.00783	2.53796	3.15522	0.001	0.00390486
FBgn0030805	wus	wurst	2.26814	0.720977	3.14594	5e-05	0.000245228
FBgn0032603	CG17928	Dmel_CG17928	42.0144	13.3705	3.14232	5e-05	0.000245228
FBgn0027073	CG4302	Dmel_CG4302	61.7342	19.719	3.13069	0.0008	0.00318706
FBgn0019643,FBgn0015544	Dat,spag	Dopamine N acetyltransferase,spaghetti	92.4945	29.6276	3.12191	5e-05	0.000245228
FBgn0014033	Sr-CI	Scavenger receptor class C, type I	8.18805	2.62319	3.12141	5e-05	0.000245228
FBgn0020236	ATPCL	ATP citrate lyase	122.498	39.2506	3.12094	5e-05	0.000245228
FBgn0041156	exex	extra-extra	4.24375	1.36169	3.11653	5e-05	0.000245228
FBgn0039872	salt	salty dog	47.079	15.1391	3.10975	0.0002	0.0008941
FBgn0264794	CR44024	Dmel_CR44024	6.03644	1.94967	3.09614	5e-05	0.000245228
FBgn0051680	CG31680	Dmel_CG31680	155.52	50.2328	3.09599	5e-05	0.000245228
FBgn0040687	CG14645	Dmel_CG14645	2068.61	669.386	3.09031	5e-05	0.000245228
FBgn0031080	CG12655	Dmel_CG12655	5.12262	1.66519	3.07631	5e-05	0.000245228
FBgn0051778	CG31778	Dmel_CG31778	22.8214	7.41898	3.07607	5e-05	0.000245228
FBgn0051106	CG31106	Dmel_CG31106	64.5578	21.0001	3.07416	5e-05	0.000245228
FBgn0040340	Tsp29Fa	Dmel_CG11642	72.4553	23.6183	3.06777	5e-05	0.000245228
FBgn0003512	Sry-delta	Serendipity delta	4.84257	1.57939	3.06609	5e-05	0.000245228
FBgn0259975	Sfp87B	Seminal fluid protein 87B	4901.12	1601.07	3.06116	5e-05	0.000245228
FBgn0025620	CG13360	Dmel_CG13360	49.6954	16.27	3.05442	5e-05	0.000245228
FBgn0039299	CG11854	Dmel_CG11854	4.80358	1.57407	3.05169	5e-05	0.000245228
FBgn0263089	CR43357	Dmel_CR43357	10.413	3.41284	3.05112	0.0013	0.00492816
FBgn0040705	CG15434	Dmel_CG15434	73.0824	23.9537	3.051	5e-05	0.000245228
FBgn0033423,FBgn0033422	CG1809,Or45b	Dmel_CG1809,Odorant receptor 45b	13.3373	4.37209	3.05055	5e-05	0.000245228
FBgn0037547	CG7910	Dmel_CG7910	285.83	93.7837	3.04776	5e-05	0.000245228
FBgn0034515	CG13428	Dmel_CG13428	267.618	87.915	3.04407	5e-05	0.000245228
FBgn0031141	CG1304	Dmel_CG1304	9.05227	2.97382	3.04398	5e-05	0.000245228
FBgn0031902	Wnt6	Protein Wnt	6.46065	2.12555	3.03951	5e-05	0.000245228
FBgn0032914,FBgn0032913	CG14397,CG9259	Dmel_CG14397,Dmel_CG9259	198.697	65.605	3.02868	5e-05	0.000245228
FBgn0250841	CG17242	Dmel_CG17242	189.022	62.5389	3.02245	5e-05	0.000245228
FBgn0036815	HipHop	HP1-HOAP-interacting protein	3.22021	1.06625	3.02013	5e-05	0.000245228
FBgn0025814	Mgstl	Microsomal glutathione S-transferase-like	221.015	73.2015	3.01927	5e-05	0.000245228
FBgn0034275	CG5002	Dmel_CG5002	40.2865	13.3513	3.01743	5e-05	0.000245228
FBgn0034808	CG9896	Dmel_CG9896	58.0379	19.2814	3.01006	5e-05	0.000245228
FBgn0030223	CG2111	Dmel_CG2111	3.98108	1.32587	3.00262	0.0007	0.00281524
FBgn0062440	CG17680	UPF0466 protein CG17680, mitochondrial	21.9397	7.32455	2.99536	5e-05	0.000245228
FBgn0031860	CG11236	Dmel_CG11236	27.1137	9.06905	2.9897	5e-05	0.000245228
FBgn0263621	CG43630	Dmel_CG43630	137.176	45.9021	2.98846	0.00145	0.0054375
FBgn0034715	Oatp58Db	Organic anion transporting polypeptide 58Db	36.9838	12.3773	2.98802	5e-05	0.000245228
FBgn0000543	ecd	ecdysoneless	5.1661	1.72946	2.98711	5e-05	0.000245228
FBgn0043470	lambdaTry	Dmel_CG12350	66.0952	22.1455	2.9846	5e-05	0.000245228
FBgn0037017	CG4074	Dmel_CG4074	6.89805	2.32055	2.97259	5e-05	0.000245228
FBgn0035044	CG3663	Dmel_CG3663	21.7021	7.30395	2.97129	5e-05	0.000245228
FBgn0030816	CG16700	Dmel_CG16700	16.9048	5.69174	2.97006	5e-05	0.000245228
FBgn0030367	Cyp311a1	Probable cytochrome P450 311a1	8.41582	2.83656	2.96691	5e-05	0.000245228
FBgn0029128	tyn	trynity	5.33256	1.81096	2.9446	5e-05	0.000245228
FBgn0041103	nht	no hitter	6.75151	2.30429	2.92998	5e-05	0.000245228
FBgn0036616	CG4893	Dmel_CG4893	62.6391	21.3958	2.92764	5e-05	0.000245228
FBgn0039864	CG11550	Dmel_CG11550	14.2392	4.86632	2.92606	0.00115	0.00441905
FBgn0000120	Arr1	Arrestin 1	640.041	218.778	2.92553	5e-05	0.000245228
FBgn0031689	Cyp28d1	Probable cytochrome P450 28d1	70.6655	24.1667	2.92407	5e-05	0.000245228
FBgn0037341	CG12746	Dmel_CG12746	48.7306	16.6683	2.92355	5e-05	0.000245228
FBgn0035670	CG10472	Dmel_CG10472	357.685	122.425	2.92166	5e-05	0.000245228
FBgn0030769	CG13012	Dmel_CG13012	14.2631	4.88415	2.92029	0.00035	0.00149512
FBgn0085476	CG34447	Dmel_CG34447	13.0092	4.45654	2.91913	5e-05	0.000245228
FBgn0052521	CG32521	Dmel_CG32521	96.4074	33.032	2.91861	5e-05	0.000245228
FBgn0030612	CG5599	Dmel_CG5599	12.9869	4.45265	2.91667	5e-05	0.000245228
FBgn0030998	CG14195	Dmel_CG14195	2.84941	0.977284	2.91563	5e-05	0.000245228
FBgn0039326	CG10562	Dmel_CG10562	38.3244	13.187	2.90623	5e-05	0.000245228
FBgn0037786	CG5361	Dmel_CG5361	3.87377	1.33316	2.90569	5e-05	0.000245228
FBgn0038038	CG5167	Dmel_CG5167	52.2085	18.0277	2.89602	5e-05	0.000245228
FBgn0043364	cbt	cabut	59.5542	20.5644	2.896	5e-05	0.000245228
FBgn0036877	CG9452	Dmel_CG9452	4.96239	1.71604	2.89178	5e-05	0.000245228
FBgn0037670	CG8436	Dmel_CG8436	8.5529	2.95862	2.89084	5e-05	0.000245228
FBgn0259957	CG42467	Dmel_CG42467	31.321	10.855	2.88538	5e-05	0.000245228
FBgn0031523,FBgn0031522	CG15408,CG3285	Dmel_CG15408,Dmel_CG3285	57.2367	19.8439	2.88434	5e-05	0.000245228
FBgn0040299	Myo28B1	Dmel_CG6976	10.9519	3.79976	2.88226	5e-05	0.000245228
FBgn0038888	CheB93a	Dmel_CG15503	7.36347	2.5552	2.88176	5e-05	0.000245228
FBgn0027070	CG17322	Dmel_CG17322	11.8514	4.11722	2.87849	5e-05	0.000245228
FBgn0023540	CG3630	Dmel_CG3630	62.8691	21.8757	2.87392	5e-05	0.000245228
FBgn0040732	CG16926	Dmel_CG16926	518.709	180.833	2.86845	5e-05	0.000245228
FBgn0025558	CG4101	Protein anon-73B1	8.2405	2.8867	2.85464	5e-05	0.000245228
FBgn0035817	CG7409	Dmel_CG7409	453.331	158.872	2.85344	5e-05	0.000245228
FBgn0019952	Orct	Organic cation transporter	17.8923	6.2752	2.85126	5e-05	0.000245228
FBgn0001285	Jon44E	Jonah 44E	29.4009	10.3174	2.84964	5e-05	0.000245228
FBgn0052985	CG32985	Dmel_CG32985	19.2384	6.76409	2.84419	5e-05	0.000245228
FBgn0030272,FBgn0030271	CG15201,CG15202	Dmel_CG15201,Dmel_CG15202	120.217	42.2683	2.84414	0.00015	0.000684556
FBgn0030932	Ggt-1	γ-glutamyl transpeptidase	30.5983	10.7599	2.84374	5e-05	0.000245228
FBgn0040813	Nplp2	Neuropeptide-like precursor 2	3899.03	1373.58	2.83858	5e-05	0.000245228
FBgn0262366	CG43064	Dmel_CG43064	2.22095	0.783988	2.83288	5e-05	0.000245228
FBgn0262887	CR43242	Dmel_CR43242	3.90199	1.37825	2.83111	5e-05	0.000245228
FBgn0039348	Npl4	Npl4 ortholog	322.583	113.987	2.83002	5e-05	0.000245228
FBgn0031968	CG7231	Dmel_CG7231	32.7592	11.5982	2.82451	5e-05	0.000245228
FBgn0050118	CG30118	Dmel_CG30118	101.845	36.0874	2.82216	5e-05	0.000245228
FBgn0010497	dmGlut	Dietary and metabolic glutamate transporter	27.1055	9.60648	2.82157	5e-05	0.000245228
FBgn0032715	CG17597	Dmel_CG17597	29.5935	10.4917	2.82065	5e-05	0.000245228
FBgn0030347	CG15739	Dmel_CG15739	11.9549	4.2407	2.81907	5e-05	0.000245228
FBgn0031273	CG2839	Dmel_CG2839	2.79051	0.99072	2.81665	5e-05	0.000245228
FBgn0263498	CR43487	Dmel_CR43487	10.1707	3.61621	2.81253	5e-05	0.000245228
FBgn0262574	CG43114	Dmel_CG43114	118.167	42.0408	2.81076	5e-05	0.000245228
FBgn0038918	CG6690	Dmel_CG6690	32.7225	11.6448	2.81006	5e-05	0.000245228
FBgn0033788	CG13323	Dmel_CG13323	173.838	61.887	2.80895	5e-05	0.000245228
FBgn0026058	OdsH	Ods-site homeobox	2.15785	0.770102	2.80203	5e-05	0.000245228
FBgn0259972	Sfp77F	Seminal fluid protein 77F	239.902	85.6523	2.80088	5e-05	0.000245228
FBgn0058470	CG40470	Dmel_CG40470	7.23935	2.59254	2.79239	5e-05	0.000245228
FBgn0043576	PGRP-SC1b	Peptidoglycan-recognition protein SC1a/b	1.13252	0.406407	2.78669	0.00225	0.00803232
FBgn0264885	CR44076	Dmel_CR44076	5.2396	1.88208	2.78394	0.0008	0.00318706
FBgn0039840	CG11340	Dmel_CG11340	11.7236	4.2114	2.78377	5e-05	0.000245228
FBgn0051708	CG31708	Dmel_CG31708	4.28994	1.54476	2.77708	5e-05	0.000245228
FBgn0037934,FBgn0011290	CG6830,Taf12	Dmel_CG6830,TBP-associated factor 12	75.7053	27.2896	2.77414	5e-05	0.000245228
FBgn0043825	CG18284	Dmel_CG18284	199.648	72.0378	2.77143	5e-05	0.000245228
FBgn0262003,FBgn0262004	CG42821,CG42822	Dmel_CG42821,Dmel_CG42822	56.4319	20.3659	2.77091	5e-05	0.000245228
FBgn0264552	CG43931	Dmel_CG43931	23.4015	8.44663	2.77053	5e-05	0.000245228
FBgn0039598	CG14061	Dmel_CG14061	119.225	43.0518	2.76934	5e-05	0.000245228
FBgn0032049	Bace	Dmel_CG13095	749.002	271.293	2.76086	5e-05	0.000245228
FBgn0264342	CG43798	Dmel_CG43798	9.03461	3.27703	2.75694	5e-05	0.000245228
FBgn0040321	GNBP3	Gram-negative bacteria binding protein 3	42.1105	15.2867	2.75471	5e-05	0.000245228
FBgn0053296	CG33296	Dmel_CG33296	6.9984	2.54064	2.75458	5e-05	0.000245228
FBgn0038482	CG4053	Dmel_CG4053	4.30902	1.56811	2.74792	0.0001	0.000469607
FBgn0031276	CG12506	Dmel_CG12506	105.264	38.3211	2.74687	5e-05	0.000245228
FBgn0002940	ninaE	neither inactivation nor afterpotential E	1642.4	598.511	2.74415	5e-05	0.000245228
FBgn0031562	CG3604	Dmel_CG3604	32.832	11.9752	2.74168	5e-05	0.000245228
FBgn0262999	CG43307	Dmel_CG43307	33.9532	12.3849	2.74151	5e-05	0.000245228
FBgn0033471	CG12134	Dmel_CG12134	3.16562	1.15537	2.73993	5e-05	0.000245228
FBgn0043806	CG32032	Dmel_CG32032	40.7336	14.8734	2.73868	5e-05	0.000245228
FBgn0010044	GstD8	Glutathione S transferase D8	4.36564	1.59487	2.73729	0.00015	0.000684556
FBgn0030452	MFS10	Major Facilitator Superfamily Transporter 10	17.4451	6.37833	2.73506	5e-05	0.000245228
FBgn0031143	CG1532	Dmel_CG1532	78.1605	28.5804	2.73475	5e-05	0.000245228
FBgn0032668	CG17681	Dmel_CG17681	1.39194	0.510263	2.72788	0.00135	0.00509971
FBgn0030222	CG9806	Dmel_CG9806	4.37379	1.6037	2.72731	5e-05	0.000245228
FBgn0037870	CG18577	Dmel_CG18577	7.23643	2.65473	2.72586	5e-05	0.000245228
FBgn0038083	CG5999	Dmel_CG5999	6.97695	2.56114	2.72416	5e-05	0.000245228
FBgn0043455,FBgn0026576	CG5986,CG5991	Dmel_CG5986,Dmel_CG5991	65.7753	24.1951	2.71854	5e-05	0.000245228
FBgn0010387	Dbi	Diazepam-binding inhibitor	480.577	177.081	2.71389	5e-05	0.000245228
FBgn0050371	CG30371	Dmel_CG30371	55.5804	20.6391	2.69297	5e-05	0.000245228
FBgn0034415	CG15116	Glutathione peroxidase	58.3211	21.6569	2.69295	5e-05	0.000245228
FBgn0259177	nimA	nimrod A	3.16807	1.17672	2.69228	5e-05	0.000245228
FBgn0039156	CG6178	Dmel_CG6178	63.6365	23.6602	2.6896	5e-05	0.000245228
FBgn0028886	CG15279	Dmel_CG15279	31.5853	11.7706	2.6834	5e-05	0.000245228
FBgn0000153	b	black	41.5192	15.4903	2.68033	5e-05	0.000245228
FBgn0038422	CG14880	Dmel_CG14880	10.1079	3.77181	2.67985	5e-05	0.000245228
FBgn0050486,FBgn0050488	CG30486,CG30488	Dmel_CG30486,antares	64.51	24.0927	2.67758	5e-05	0.000245228
FBgn0053099	CG33099	Dmel_CG33099	13.4781	5.03879	2.67487	5e-05	0.000245228
FBgn0036986	CG5282	Dmel_CG5282	5.67465	2.12476	2.67072	5e-05	0.000245228
FBgn0262000	CG42818	Dmel_CG42818	3.4535	1.29413	2.66859	5e-05	0.000245228
FBgn0053062	CG33062	Dmel_CG33062	2.19696	0.823916	2.66649	0.00105	0.00407988
FBgn0051418	CG31418	Dmel_CG31418	66.2409	24.873	2.66316	5e-05	0.000245228
FBgn0263868	CR43715	Dmel_CR43715	12.1252	4.55377	2.66266	5e-05	0.000245228
FBgn0031514	CG3332	Dmel_CG3332	12.4896	4.6945	2.66049	5e-05	0.000245228
FBgn0031563	CG10031	Dmel_CG10031	51.2913	19.2939	2.65842	5e-05	0.000245228
FBgn0017448	CG2187	Dmel_CG2187	14.932	5.62691	2.65367	5e-05	0.000245228
FBgn0030237	CG15209	Dmel_CG15209	84.9634	32.08	2.64849	5e-05	0.000245228
FBgn0259733	tal-AA	Dmel_CG42387	18.9792	7.18155	2.64277	5e-05	0.000245228
FBgn0039557	CG12259	Dmel_CG12259	5.20252	1.97254	2.63748	5e-05	0.000245228
FBgn0259959	Sfp26Ac	Seminal fluid protein 26Ac	72.4078	27.6368	2.61997	5e-05	0.000245228
FBgn0039782,FBgn0054041	CG15539,CG34041	Dmel_CG15539,Dmel_CG34041	54.0291	20.6415	2.6175	5e-05	0.000245228
FBgn0263500	CR43489	Dmel_CR43489	8.85091	3.38775	2.61262	5e-05	0.000245228
FBgn0039341	CG5112	Dmel_CG5112	58.0838	22.2422	2.61141	5e-05	0.000245228
FBgn0039519	Cyp6a18	Probable cytochrome P450 6a18	48.9119	18.8044	2.6011	5e-05	0.000245228
FBgn0022359	Sodh-2	Sorbitol dehydrogenase-2	10.4163	4.00807	2.59883	5e-05	0.000245228
FBgn0039321	CG10550	Dmel_CG10550	89.1315	34.3167	2.59731	5e-05	0.000245228
FBgn0031987	CG12375	Dmel_CG12375	34.7585	13.3827	2.59726	5e-05	0.000245228
FBgn0054002	CG34002	Dmel_CG34002	93.8078	36.1191	2.59719	5e-05	0.000245228
FBgn0050043	CG30043	Dmel_CG30043	2.28165	0.881406	2.58865	5e-05	0.000245228
FBgn0041629	Hexo2	Hexosaminidase 2	20.8572	8.06155	2.58725	5e-05	0.000245228
FBgn0035611	CG13285	Dmel_CG13285	8.85598	3.42982	2.58206	5e-05	0.000245228
FBgn0038395	CG10407,ird5	Dmel_CG10407	455.784	176.623	2.58055	5e-05	0.000245228
FBgn0036756	cln3	Dmel_CG5582	47.869	18.5606	2.57907	5e-05	0.000245228
FBgn0261860	CG42789	Dmel_CG42789	150.964	58.6687	2.57318	5e-05	0.000245228
FBgn0040725	CG13946	Dmel_CG13946	54.8353	21.3441	2.56911	5e-05	0.000245228
FBgn0000326	clt	cricklet	14.8521	5.79631	2.56234	5e-05	0.000245228
FBgn0030316	CG11695	Dmel_CG11695	2.99454	1.17016	2.55909	5e-05	0.000245228
FBgn0063667,FBgn0035189	CG32335,CG9119	Dmel_CG32335,Dmel_CG9119	41.0612	16.047	2.5588	5e-05	0.000245228
FBgn0039050	CG17110,CG6726	Dmel_CG17110	214.363	83.7875	2.55841	5e-05	0.000245228
FBgn0039184,FBgn0039183,FBgn0011581	CG6432,Dis3,Dms	Dmel_CG6432,Dis3,Myosuppressin	65.2178	25.4916	2.5584	5e-05	0.000245228
FBgn0083966	CG34130	Dmel_CG34130	39.6159	15.4971	2.55634	5e-05	0.000245228
FBgn0031813	CG9527	Dmel_CG9527	58.7013	22.9727	2.55526	5e-05	0.000245228
FBgn0264296	CG43774	Dmel_CG43774	71.0533	27.8157	2.55443	5e-05	0.000245228
FBgn0013745	Acp98AB	Accessory gland-specific peptide 98AB	1588.79	622.065	2.55406	5e-05	0.000245228
FBgn0053673	CG33673	Dmel_CG33673	3.82232	1.49859	2.55062	0.00015	0.000684556
FBgn0035090	CG2736	Dmel_CG2736	70.1522	27.5464	2.5467	5e-05	0.000245228
FBgn0050424	CG30424	Dmel_CG30424	14.829	5.83449	2.54161	5e-05	0.000245228
FBgn0036428	CG9238	Dmel_CG9238	125.393	49.3991	2.53837	5e-05	0.000245228
FBgn0051265,FBgn0051269	CG31265,CG31269	Dmel_CG31265,Dmel_CG31269	16.2578	6.40797	2.53712	5e-05	0.000245228
FBgn0024290	Slob	Slowpoke binding protein	24.7165	9.74267	2.53694	5e-05	0.000245228
FBgn0040097	lectin-30A	Dmel_CG17011	200.068	78.9235	2.53497	5e-05	0.000245228
FBgn0014031	Spat	Serine pyruvate aminotransferase	37.4356	14.7788	2.53306	5e-05	0.000245228
FBgn0003965	v	vermilion	22.0231	8.70221	2.53074	5e-05	0.000245228
FBgn0035076,FBgn0263443	Ance-5,CR43466	Dmel_CG10142,Dmel_CR43466	14.6232	5.78074	2.52964	0.00115	0.00441905
FBgn0039759	CG9733	Dmel_CG9733	1.29847	0.513644	2.52795	0.0012	0.00459029
FBgn0051016,FBgn0051017	CG31016,PH4alphaNE3	Dmel_CG31016,prolyl-4-hydroxylase-alpha NE3	40.6525	16.0915	2.52634	5e-05	0.000245228
FBgn0039784	CG9698	Dmel_CG9698	1.4522	0.575198	2.5247	0.0004	0.00169159
FBgn0029821	CG4020	Dmel_CG4020	22.1384	8.77331	2.52337	5e-05	0.000245228
FBgn0023178	Pdf	Pigment dispersing factor	19.2132	7.61608	2.52272	5e-05	0.000245228
FBgn0264822	CR44030	Dmel_CR44030	15.666	6.21212	2.52185	5e-05	0.000245228
FBgn0039048	CG17111	Dmel_CG17111	15.5388	6.16251	2.5215	5e-05	0.000245228
FBgn0030469	CG15745	Dmel_CG15745	7.1039	2.81747	2.52137	5e-05	0.000245228
FBgn0263502	CR43491	Dmel_CR43491	7.08707	2.81319	2.51923	5e-05	0.000245228
FBgn0038774	CG5023	Dmel_CG5023	114.558	45.4818	2.51877	5e-05	0.000245228
FBgn0052815,FBgn0040340	CG32815,TRAM	Dmel_CG32815,TRAM	26.4402	10.5038	2.5172	5e-05	0.000245228
FBgn0034758,FBgn0034759,FBgn0260767	CG13510,CG13511,CG42565	Dmel_CG13510,Dmel_CG13511,Dmel_CG42565	69.151	27.5057	2.51406	5e-05	0.000245228
FBgn0039419	CG12290	Dmel_CG12290	11.3484	4.51562	2.51314	5e-05	0.000245228
FBgn0036738,FBgn0259174	CG7542,Nedd4	Dmel_CG7542,Nedd4	206.093	82.039	2.51215	5e-05	0.000245228
FBgn0023507,FBgn0004654	CG3835,Pgd	Dmel_CG3835,Phosphogluconate dehydrogenase	159.611	63.5388	2.51202	5e-05	0.000245228
FBgn0250835	CG15394	Dmel_CG15394	108.775	43.3072	2.51171	5e-05	0.000245228
FBgn0036880	Cpr76Bc	Cuticular protein 76Bc	2.36957	0.945345	2.50656	5e-05	0.000245228
FBgn0030984	tgy	twiggy	3.50343	1.40766	2.48883	5e-05	0.000245228
FBgn0031362	CG17646	Dmel_CG17646	73.7986	29.6634	2.48787	5e-05	0.000245228
FBgn0034887	St1	Sulfotransferase 1	7.12624	2.86469	2.48761	5e-05	0.000245228
FBgn0040250	Ugt86Dj	Dmel_CG15902	4.05149	1.62994	2.48568	5e-05	0.000245228
FBgn0034160	CG5550	Dmel_CG5550	3.57441	1.43862	2.48461	0.00165	0.00609659
FBgn0036796,FBgn0036795,FBgn0265268,FBgn0052199,FBgn0052201	CG18231,CG18233,CG18234,CG32199,CG32201	Dmel_CG18231,Dmel_CG18233,Dmel_CG18234,Dmel_CG32199,Dmel_CG32201	133.194	53.6334	2.48342	5e-05	0.000245228
FBgn0039849	CG11334,lox	Dmel_CG11334	36.7397	14.7982	2.48272	5e-05	0.000245228
FBgn0259144,FBgn0003638	CG42259,su(w[a])	Dmel_CG42259,suppressor of white-apricot	49.3113	19.9007	2.47787	5e-05	0.000245228
FBgn0001112	Gld	Glucose dehydrogenase	32.5462	13.1397	2.47692	5e-05	0.000245228
FBgn0038702	CG3739	Dmel_CG3739	86.6645	35.0089	2.4755	0.0001	0.000469607
FBgn0032033	CG13392	Dmel_CG13392	8.17922	3.30412	2.47547	5e-05	0.000245228
FBgn0003462	Sod	Superoxide dismutase	243.692	98.5185	2.47356	5e-05	0.000245228
FBgn0037534	CG2781	Dmel_CG2781	61.9484	25.0918	2.46887	5e-05	0.000245228
FBgn0001089	Gal	beta galactosidase	30.4657	12.3609	2.46468	5e-05	0.000245228
FBgn0004879	plx	pollux	31.1106	12.6363	2.462	5e-05	0.000245228
FBgn0262143,FBgn0262144,FBgn0261060	CG42869,CG42870,Sfp93F	Dmel_CG42869,Dmel_CG42870,Seminal fluid protein 93F	247.038	100.435	2.45968	5e-05	0.000245228
FBgn0086909	CG31751	Dmel_CG31751	36.2421	14.7418	2.45845	5e-05	0.000245228
FBgn0085242	CG34213	Dmel_CG34213	6.14771	2.50346	2.45568	0.00115	0.00441905
FBgn0010105	comm	commissureless	5.90252	2.40384	2.45545	5e-05	0.000245228
FBgn0027552	CG10863	Dmel_CG10863	190.672	77.7533	2.45226	5e-05	0.000245228
FBgn0031762	CG9098	Dmel_CG9098	1.57443	0.643426	2.44694	5e-05	0.000245228
FBgn0035586	CG10671	Dmel_CG10671	31.351	12.8246	2.44459	5e-05	0.000245228
FBgn0030051	spirit	Serine Protease Immune Response Integrator	3.02479	1.2426	2.43425	5e-05	0.000245228
FBgn0265081	Fancl	Fancl	14.6183	6.00784	2.43321	5e-05	0.000245228
FBgn0026602	Ady43A	Dmel_CG1851	9.10116	3.75032	2.42677	5e-05	0.000245228
FBgn0036320	CG10943	Dmel_CG10943	5.75638	2.37431	2.42444	5e-05	0.000245228
FBgn0030362	regucalcin	Dmel_CG1803	129.594	53.5535	2.41989	5e-05	0.000245228
FBgn0033659	Damm	Death associated molecule related to Mch2	30.523	12.6204	2.41855	5e-05	0.000245228
FBgn0039311	CG10513	Dmel_CG10513	193.533	80.1632	2.41424	5e-05	0.000245228
FBgn0038613	Vha100-4	Vacuolar H+ ATPase 100kD subunit 4	8.44055	3.50056	2.4112	5e-05	0.000245228
FBgn0264857	iab-8	iab-8 non-coding RNA	3.51099	1.45734	2.40918	5e-05	0.000245228
FBgn0039591	CG9988	Dmel_CG9988	1.2113	0.503634	2.40512	0.00015	0.000684556
FBgn0029975	CG1444	Dmel_CG1444	166.423	69.2044	2.40481	5e-05	0.000245228
FBgn0032336	Ast-C	Allatostatin C	23.4865	9.76748	2.40456	5e-05	0.000245228
FBgn0036272	CG4300	Dmel_CG4300	47.3525	19.7192	2.40134	5e-05	0.000245228
FBgn0030731	Mfe2	peroxisomal Multifunctional enzyme type 2	57.1621	23.8154	2.40021	5e-05	0.000245228
FBgn0050489	Cyp12d1-p	Probable cytochrome P450 12d1 proximal, mitochondrial	3.14802	1.31166	2.40003	5e-05	0.000245228
FBgn0010768	sqz	squeeze	1.27253	0.531527	2.39409	5e-05	0.000245228
FBgn0010246	Myo61F	Myosin 61F	51.3909	21.4668	2.39398	5e-05	0.000245228
FBgn0039485	CG17189	Dmel_CG17189	27.6491	11.5604	2.39171	5e-05	0.000245228
FBgn0050431	CG30431	Dmel_CG30431	7.83112	3.27797	2.38902	5e-05	0.000245228
FBgn0040992	CG10570	Dmel_CG10570	1246.41	521.743	2.38894	5e-05	0.000245228
FBgn0034406	Jheh3	Juvenile hormone epoxide hydrolase 3	45.452	19.0362	2.38766	5e-05	0.000245228
FBgn0262786	CG43167	Dmel_CG43167	6.93563	2.90609	2.38659	0.00045	0.00188483
FBgn0036203	Muc68D	Dmel_CG6004	110.883	46.613	2.37879	5e-05	0.000245228
FBgn0038067	CG11598	Dmel_CG11598	51.4541	21.6393	2.3778	5e-05	0.000245228
FBgn0027843	CAH2	Carbonic anhydrase 2	71.4982	30.1054	2.37494	5e-05	0.000245228
FBgn0010225	Gel,abs	Gelsolin	143.104	60.2804	2.37398	5e-05	0.000245228
FBgn0003145	prd	paired	8.0802	3.40796	2.37097	5e-05	0.000245228
FBgn0030638	CG11655	Dmel_CG11655	8.96384	3.78486	2.36835	0.0001	0.000469607
FBgn0034390	CG15093	Probable 3-hydroxyisobutyrate dehydrogenase, mitochondrial	33.2821	14.0577	2.36754	5e-05	0.000245228
FBgn0033483	egr	eiger	18.5997	7.8572	2.36723	5e-05	0.000245228
FBgn0033693,FBgn0025454,FBgn0033697,FBgn0033692	CG13175,Cyp6g1,Cyp6t3,wash	Dmel_CG13175,Cyp6g1,Cyp6t3,washout	391.51	165.567	2.36467	5e-05	0.000245228
FBgn0033067	CG11211	Dmel_CG11211	48.6105	20.5806	2.36195	5e-05	0.000245228
FBgn0262621	CG43145	Dmel_CG43145	94.378	39.9677	2.36136	5e-05	0.000245228
FBgn0037678,FBgn0037679	CG16749,CG8866	Dmel_CG16749,Dmel_CG8866	59.9203	25.4327	2.35603	5e-05	0.000245228
FBgn0039045	CG17119	Dmel_CG17119	22.9107	9.73278	2.35398	5e-05	0.000245228
FBgn0031937	CG13795	Dmel_G13795	15.5673	6.62311	2.35044	5e-05	0.000245228
FBgn0015584	Acp53Ea	Accessory gland-specific peptide 53Ea	1188.91	507.568	2.34236	5e-05	0.000245228
FBgn0042110	CG18765	Dmel_CG18765	1.94588	0.831002	2.34161	0.0005	0.00207223
FBgn0051547	CG31547	Dmel_CG31547	21.9121	9.37112	2.33825	5e-05	0.000245228
FBgn0039116,FBgn0039114	CG10375,Lsd-1	Dmel_CG10375,Lipid storage droplet-1	179.409	76.8103	2.33574	5e-05	0.000245228
FBgn0085205	CG34176	Dmel_CG34176	18.5657	7.94945	2.33547	5e-05	0.000245228
FBgn0038490	CG5285	Dmel_CG5285	2.24173	0.96305	2.32774	0.00155	0.00577585
FBgn0035734	CG14823	Dmel_CG14823	24.6908	10.6143	2.32618	5e-05	0.000245228
FBgn0032494	CG5945	Dmel_CG5945	272.784	117.357	2.3244	5e-05	0.000245228
FBgn0031373	CG15358	Dmel_CG15358	4.92083	2.11934	2.32186	5e-05	0.000245228
FBgn0015040	Cyp9c1	Cytochrome P450-9c1	16.9617	7.31235	2.31959	5e-05	0.000245228
FBgn0033421	CG1888	Dmel_CG1888	10.9216	4.71125	2.31819	5e-05	0.000245228
FBgn0003053	peb	pebbled	4.68339	2.0204	2.31805	0.0004	0.00169159
FBgn0053514	CG33514	Dmel_CG33514	27.1095	11.7339	2.31035	5e-05	0.000245228
FBgn0033871	CG13339	Dmel_CG13339	15.1165	6.54788	2.30862	5e-05	0.000245228
FBgn0039670	CG7567	Dmel_CG7567	24.5715	10.6785	2.30101	5e-05	0.000245228
FBgn0038252	CG3509	Dmel_CG3509	9.99834	4.34584	2.30066	5e-05	0.000245228
FBgn0031299	CG4629	Dmel_CG4629	8.43017	3.66655	2.29921	5e-05	0.000245228
FBgn0032085	CG9555	Dmel_CG9555	13.3961	5.82823	2.2985	5e-05	0.000245228
FBgn0000533	ea	easter	4.45863	1.94272	2.29504	5e-05	0.000245228
FBgn0000577	en	engrailed	1.21822	0.532585	2.28737	0.0002	0.0008941
FBgn0038243	CG8066	Dmel_CG8066	32.8677	14.4022	2.28213	5e-05	0.000245228
FBgn0034879	Rrp4	Dmel_CG3931	3.57503	1.56791	2.28012	0.0001	0.000469607
FBgn0037186,FBgn0010830	CG11241,l(3)04053	Dmel_CG11241,lethal (3) 04053	12.5951	5.54642	2.27085	0.00025	0.00109851
FBgn0030581	CG14408	Dmel_CG14408	10.8251	4.76701	2.27085	5e-05	0.000245228
FBgn0051266	CG31266	Dmel_CG31266	15.1831	6.68996	2.26954	5e-05	0.000245228
FBgn0030914	CG6106	Dmel_CG6106	1.79054	0.790464	2.26517	5e-05	0.000245228
FBgn0260798	Gprk1	G protein-coupled receptor kinase 1	30.4647	13.4535	2.26443	5e-05	0.000245228
FBgn0085415	CG34386	Dmel_CG34386	2.26941	1.00406	2.26023	5e-05	0.000245228
FBgn0038143	CG9813	Dmel_CG9813	56.289	24.9262	2.25823	0.0027	0.00938923
FBgn0035102	CG7049	Dmel_CG7049	9.27499	4.10811	2.25773	5e-05	0.000245228
FBgn0000121,FBgn0035921	Arr2,CG13305	Arrestin 2,Dmel_CG13305	796.182	352.916	2.256	5e-05	0.000245228
FBgn0030976	CG7378	Dmel_CG7378	123.316	54.7606	2.25191	5e-05	0.000245228
FBgn0040507	ACXD	Dmel_CG5712	5.43502	2.41719	2.24848	5e-05	0.000245228
FBgn0029768	SPR	Sex peptide receptor	3.47518	1.54593	2.24795	0.0002	0.0008941
FBgn0034436	CG11961	Dmel_CG11961	27.9931	12.4577	2.24705	5e-05	0.000245228
FBgn0033786	CG3884	Dmel_CG3884	45.5403	20.3069	2.24261	5e-05	0.000245228
FBgn0036778	Cyp312a1	Probable cytochrome P450 312a1	187.501	83.6413	2.24173	5e-05	0.000245228
FBgn0043535,FBgn0043534,FBgn0034509	Obp57a,Obp57b,Obp57c	Odorant-binding protein 57a,Odorant-binding protein 57b,Odorant-binding protein 57c	235.666	105.292	2.23822	5e-05	0.000245228
FBgn0035401	CG1291	Dmel_CG1291	11.9744	5.363	2.23278	5e-05	0.000245228
FBgn0035043	CG4781	Dmel_CG4781	16.0978	7.21479	2.23122	5e-05	0.000245228
FBgn0036826	CG3893	Dmel_CG3893	5.69809	2.55522	2.22998	5e-05	0.000245228
FBgn0030522	CG11103	TM2 domain-containing protein CG11103	5.4444	2.4443	2.22738	5e-05	0.000245228
FBgn0011693	Pdh	Photoreceptor dehydrogenase	267.289	120.009	2.22724	5e-05	0.000245228
FBgn0032897	CG9336	Dmel_CG9336	286.229	128.532	2.2269	5e-05	0.000245228
FBgn0037070	CG11309,Pc	Dmel_CG11309	72.5445	32.5821	2.22652	5e-05	0.000245228
FBgn0039697	CG7834	Dmel_CG7834	58.67	26.3597	2.22575	5e-05	0.000245228
FBgn0039737	CG7920	Dmel_CG7920	399.456	179.582	2.22437	5e-05	0.000245228
FBgn0026361	Sep5	Septin 5	1.40906	0.633697	2.22356	0.0008	0.00318706
FBgn0034742	CG4294	Dmel_CG4294	16.2309	7.31131	2.21997	5e-05	0.000245228
FBgn0033246	ACC	Acetyl-CoA carboxylase	124.038	55.8793	2.21974	5e-05	0.000245228
FBgn0259955,FBgn0259956	CG42465,Sfp24C1	Dmel_CG42465,Seminal fluid protein 24C1	74.6018	33.6268	2.21852	5e-05	0.000245228
FBgn0032170,FBgn0263766	CG4658,CR43683	Dmel_CG4658,Dmel_CR43683	38.7369	17.4631	2.21822	5e-05	0.000245228
FBgn0034387	Cyp12b2	Probable cytochrome P450 12b2, mitochondrial	33.674	15.1816	2.21808	5e-05	0.000245228
FBgn0038076	Cyp313a4	Probable cytochrome P450 313a4	4.73025	2.13339	2.21725	5e-05	0.000245228
FBgn0038984	AdipoR	Adiponectin receptor	239.982	108.253	2.21686	5e-05	0.000245228
FBgn0034659	CG4021	Dmel_CG4021	42.993	19.4182	2.21407	5e-05	0.000245228
FBgn0031440	CG15395	Dmel_CG15395	7.86691	3.55507	2.21287	5e-05	0.000245228
FBgn0036768	CG7402	Dmel_CG7402	3.74752	1.69535	2.21047	5e-05	0.000245228
FBgn0262843	CG43207	Dmel_CG43207	9.62654	4.36391	2.20593	0.00015	0.000684556
FBgn0029894	CG14440	Dmel_CG14440	4.80488	2.1794	2.20468	5e-05	0.000245228
FBgn0050373	CG30373	Dmel_CG30373	24.8222	11.2599	2.20447	5e-05	0.000245228
FBgn0037100	capaR	capa receptor	3.2705	1.48394	2.20393	5e-05	0.000245228
FBgn0085320,FBgn0040606	CG34291,CG6503	Dmel_CG34291,Dmel_CG6503	1171.03	531.568	2.20297	5e-05	0.000245228
FBgn0036824	CG3902	Dmel_CG3902	87.7805	39.8591	2.20227	5e-05	0.000245228
FBgn0031814	retm	real-time	35.9433	16.322	2.20213	5e-05	0.000245228
FBgn0036489	CG7011	Dmel_CG7011	9.17469	4.17495	2.19756	0.00085	0.00336809
FBgn0003900	twi	twist	2.5084	1.14219	2.19614	5e-05	0.000245228
FBgn0035003	CG15873	Dmel_CG15873	17.2613	7.86045	2.19597	5e-05	0.000245228
FBgn0262009,FBgn0262010	CG42827,CG42828	Dmel_CG42827,Dmel_CG42828	123.746	56.4224	2.1932	5e-05	0.000245228
FBgn0032495	CG16820	Dmel_CG16820	45.8924	20.9729	2.18818	5e-05	0.000245228
FBgn0034438	CG9416	Dmel_CG9416	25.1432	11.4905	2.18818	5e-05	0.000245228
FBgn0053080	CG33080	Dmel_CG33080	20.1627	9.21512	2.18801	5e-05	0.000245228
FBgn0038857	CG17282	Dmel_CG17282	11.8643	5.42819	2.18569	5e-05	0.000245228
FBgn0031617	CG15635	Dmel_CG15635	49.7017	22.7596	2.18377	5e-05	0.000245228
FBgn0031449	CG31689	Dmel_CG31689	59.0237	27.0315	2.18351	5e-05	0.000245228
FBgn0002931	net	Dmel_CG11450	8.89131	4.07501	2.18191	5e-05	0.000245228
FBgn0000492	Dr	Drop	2.34609	1.07667	2.17902	5e-05	0.000245228
FBgn0259966	Sfp51E	Seminal fluid protein 51E	128.663	59.0784	2.17784	5e-05	0.000245228
FBgn0010223	Galpha73B	G protein alpha 73B	9.23605	4.24819	2.17412	5e-05	0.000245228
FBgn0030396	CG2556	Dmel_CG2556	17.1843	7.9178	2.17034	5e-05	0.000245228
FBgn0038129	CG8449	Dmel_CG8449	12.5834	5.79969	2.16968	5e-05	0.000245228
FBgn0261278	Grp	grapes	4.64935	2.14472	2.16781	5e-05	0.000245228
FBgn0259099	DCX-EMAP	Doublecortin-domain-containing echinoderm-microtubule-associated protein ortholog	1.44999	0.668876	2.1678	5e-05	0.000245228
FBgn0023514	CG14805	Dmel_CG14805	8.80888	4.06923	2.16475	0.00195	0.00705726
FBgn0000500	Dsk	Drosulfakinin	26.4749	12.2396	2.16304	5e-05	0.000245228
FBgn0259916	CG42445	Dmel_CG42445	7.25047	3.35431	2.16154	5e-05	0.000245228
FBgn0040666,FBgn0035060,FBgn0027590	CG12848,Eps-15,GstE12	Dmel_CG12848,Epidermal growth factor receptor pathway substrate clone 15,Glutathione S transferase E12	394.824	182.874	2.159	5e-05	0.000245228
FBgn0263323	CG43404	Dmel_CG43404	18.2652	8.4652	2.15768	5e-05	0.000245228
FBgn0038897	CG5849	Dmel_CG5849	6.76643	3.1364	2.15738	5e-05	0.000245228
FBgn0032266	CG18302	Dmel_CG18302	8.89711	4.13029	2.15411	5e-05	0.000245228
FBgn0031397	CG15385	Dmel_CG15385	10.4186	4.8451	2.15033	5e-05	0.000245228
FBgn0028949	CG15254	Dmel_CG15254	9.62608	4.4814	2.14801	5e-05	0.000245228
FBgn0265087	CR44198	Dmel_CR44198	13.2729	6.18462	2.14612	0.0004	0.00169159
FBgn0040349	CG3699	Dmel_CG3699	50.881	23.7225	2.14484	5e-05	0.000245228
FBgn0262099	CG42852	Dmel_CG42852	2709.97	1263.5	2.14481	5e-05	0.000245228
FBgn0034262	swi2	Protein singed wings 2	9.16585	4.28294	2.14009	0.0003	0.00129843
FBgn0264746	CG44004	Dmel_CG44004	2.16933	1.01396	2.13946	0.0007	0.00281524
FBgn0029810	CG12239	Dmel_CG12239	39.6281	18.5305	2.13853	5e-05	0.000245228
FBgn0037498	CG10029	Dmel_CG10029	23.5057	10.9919	2.13846	5e-05	0.000245228
FBgn0050052	Obp49a	Odorant-binding protein 49a	48.4735	22.733	2.1323	5e-05	0.000245228
FBgn0036212,FBgn0036211	CG11597,CG5946	Serine/threonine protein phosphatase,Dmel_CG5946	200.389	94.0192	2.13137	5e-05	0.000245228
FBgn0031876	Atac1	ATAC component 1	4.6343	2.17486	2.13085	0.0001	0.000469607
FBgn0029502	COQ7	Dmel_CG14437	28.849	13.5512	2.12889	5e-05	0.000245228
FBgn0024957	Irp-1B	Iron regulatory protein 1B	79.746	37.5173	2.12559	5e-05	0.000245228
FBgn0013763	CG5210	Dmel_CG5210	222.939	104.901	2.12523	5e-05	0.000245228
FBgn0036454	CG17839	Dmel_CG17839	35.1825	16.5997	2.11946	5e-05	0.000245228
FBgn0032774	CG17549	Dmel_CG17549	152.596	72.1885	2.11385	5e-05	0.000245228
FBgn0066101	LpR1	Dmel_CG31094	52.217	24.7211	2.11225	5e-05	0.000245228
FBgn0027074	CG17324	Dmel_CG17324	3.88572	1.83986	2.11197	5e-05	0.000245228
FBgn0036984	CG13248	Dmel_CG13248	5.97396	2.83231	2.10922	5e-05	0.000245228
FBgn0039085,FBgn0039086	CG10170,CG16732	Dmel_CG10170,Dmel_CG16732	13.2629	6.29242	2.10776	5e-05	0.000245228
FBgn0037664	CG8420	Dmel_CG8420	53.1716	25.2296	2.10751	5e-05	0.000245228
FBgn0039092	CG16723	Dmel_CG16723	1.33202	0.632313	2.10658	0.00055	0.00226122
FBgn0261285	Ppcs	Dmel_CG5629	11.6303	5.52186	2.10623	5e-05	0.000245228
FBgn0004892	sob	sister of odd and bowl	1.31117	0.622881	2.105	0.00035	0.00149512
FBgn0020381	Dredd	Death related ced-3/Nedd2-like protein	16.1273	7.66514	2.10398	5e-05	0.000245228
FBgn0037146	CG7470	Dmel_CG7470	82.4187	39.179	2.10364	5e-05	0.000245228
FBgn0086704	stops	slow termination of phototransduction	6.93091	3.29488	2.10354	5e-05	0.000245228
FBgn0031630	CG15629	Dmel_CG15629	7.8075	3.71475	2.10176	5e-05	0.000245228
FBgn0052068	CG32068	Dmel_CG32068	138.156	65.854	2.09791	5e-05	0.000245228
FBgn0019661	roX1	RNA on the X 1	157.096	74.885	2.09783	5e-05	0.000245228
FBgn0031528	CG15412	Dmel_CG15412	30.9054	14.7466	2.09577	5e-05	0.000245228
FBgn0027844	CAH1	Carbonic anhydrase 1	70.1034	33.5014	2.09255	5e-05	0.000245228
FBgn0038279	CG3837	Dmel_CG3837	4.85816	2.32554	2.08904	5e-05	0.000245228
FBgn0030251	CG2145	Dmel_CG2145	42.0612	20.1371	2.08875	5e-05	0.000245228
FBgn0083965	CG34129	Dmel_CG34129	38.5833	18.4921	2.08648	5e-05	0.000245228
FBgn0037065	CG12974	Dmel_CG12974	30.0402	14.4002	2.0861	5e-05	0.000245228
FBgn0023415	Acp32CD	Accessory gland-specific peptide 32CD	125.968	60.3955	2.08573	5e-05	0.000245228
FBgn0050075	CG30075	Dmel_CG30075	5.70365	2.73667	2.08415	0.00025	0.00109851
FBgn0040350	CG3690	Dmel_CG3690	21.8742	10.4986	2.08354	5e-05	0.000245228
FBgn0029914	CG4558	Dmel_CG4558	4.31518	2.07148	2.08314	0.0002	0.0008941
FBgn0015773	NetA	Netrin-A	2.78673	1.33816	2.08252	5e-05	0.000245228
FBgn0016076	vri	vrille	45.6885	21.9573	2.08079	5e-05	0.000245228
FBgn0042119	Cpr65Au	Cuticular protein 65Au	350.849	168.791	2.07861	5e-05	0.000245228
FBgn0034647	pirk	Dmel_CG15678	13.3773	6.44349	2.07609	5e-05	0.000245228
FBgn0000504	dsx	doublesex	15.89	7.65593	2.07552	5e-05	0.000245228
FBgn0032256	RluA-2	Dmel_CG6187	3.7036	1.78604	2.07363	5e-05	0.000245228
FBgn0034563	CG15649	Dmel_CG15649	25.4004	12.2726	2.06967	5e-05	0.000245228
FBgn0050401	CG30401	Dmel_CG30401	3.06491	1.48144	2.06887	0.0003	0.00129843
FBgn0033250	CG14762	Dmel_CG14762	41.3237	19.9987	2.06633	5e-05	0.000245228
FBgn0033787	CG13321	Dmel_CG13321	36.8926	17.8656	2.06501	5e-05	0.000245228
FBgn0051901	Mur29B	Dmel_CG31901	15.275	7.40164	2.06372	5e-05	0.000245228
FBgn0016672	Ipp	Inositol polyphosphate 1-phosphatase	25.0916	12.1655	2.06252	5e-05	0.000245228
FBgn0038693	unc79	Dmel_CG5237	12.767	6.19347	2.06138	5e-05	0.000245228
FBgn0050172	CG30172	Dmel_CG30172	27.2889	13.2408	2.06096	0.001	0.00390486
FBgn0033814,FBgn0033812	CG4670,Pex13	Dmel_CG4670,Peroxin 13	59.1769	28.7174	2.06067	5e-05	0.000245228
FBgn0031929,FBgn0031930	CG18585,CG7025	Dmel_CG18585,Dmel_CG7025	49.7579	24.1515	2.06025	5e-05	0.000245228
FBgn0004181	Peb	Protein ejaculatory bulb	3037.91	1476.24	2.05787	5e-05	0.000245228
FBgn0030418	CG4004	Dmel_CG4004	5.07625	2.46792	2.0569	5e-05	0.000245228
FBgn0033951	CG10139	Dmel_CG10139	11.001	5.34838	2.05688	5e-05	0.000245228
FBgn0022720	zf30C	Zinc finger protein 30C	9.13485	4.4412	2.05684	5e-05	0.000245228
FBgn0038189	Art6	Arginine methyltransferase 6	2.02951	0.987426	2.05536	0.0028	0.00971412
FBgn0024227	ial	IplI-aurora-like kinase	2.41442	1.1748	2.05517	0.00115	0.00441905
FBgn0054054	CG34054	Dmel_CG34054	8.01583	3.90292	2.05381	0.0006	0.00244552
FBgn0032008,FBgn0262943	CG14277,CR43262	Dmel_CG14277,Dmel_CR43262	64.3676	31.3527	2.05302	5e-05	0.000245228
FBgn0033038	CG7791	Dmel_CG7791	9.13783	4.45196	2.05254	0.0001	0.000469607
FBgn0052372	ltl	larval translucida	24.8834	12.1245	2.05233	5e-05	0.000245228
FBgn0032945	CG8665	Dmel_CG8665	27.5236	13.4294	2.0495	5e-05	0.000245228
FBgn0065035	AlkB	Dmel_CG33250	3.71127	1.81507	2.0447	0.0001	0.000469607
FBgn0000116	Argk	Arginine kinase	852.613	417.04	2.04445	5e-05	0.000245228
FBgn0037888	scpr-B	SCP-containing protein B	87.9063	43.0005	2.0443	5e-05	0.000245228
FBgn0050047	CG30047	Dmel_CG30047	6.05452	2.96464	2.04225	5e-05	0.000245228
FBgn0034628	Acox57D-p	acyl-Coenzyme A oxidase at 57D proximal	22.1258	10.8418	2.04079	5e-05	0.000245228
FBgn0024315	Picot	Putative inorganic phosphate cotransporter	85.4183	41.9127	2.03801	5e-05	0.000245228
FBgn0034225	veil	Dmel_CG4827	44.0397	21.6162	2.03734	5e-05	0.000245228
FBgn0017482	T3dh	Type III alcohol dehydrogenase	7.96042	3.90872	2.03658	5e-05	0.000245228
FBgn0031461	daw	dawdle	17.9285	8.81902	2.03294	5e-05	0.000245228
FBgn0038183	CG9286	Dmel_CG9286	13.1323	6.46025	2.03277	5e-05	0.000245228
FBgn0005775	Con	Connectin	5.00225	2.46295	2.031	0.0005	0.00207223
FBgn0040582	CG5791	Dmel_CG5791	163.165	80.3613	2.03039	0.00125	0.00475845
FBgn0037788	CG3940	Dmel_CG3940	48.502	23.8932	2.02994	5e-05	0.000245228
FBgn0001320	kni	knirps	3.16561	1.56055	2.02851	5e-05	0.000245228
FBgn0023541	Cyp4d14	Probable cytochrome P450 4d14	18.7316	9.23505	2.02831	0.00165	0.00609659
FBgn0038201	Pk1r	Pyrokinin 1 receptor	4.25532	2.09807	2.02821	5e-05	0.000245228
FBgn0038319	mRpL9	mitochondrial ribosomal protein L9	21.8296	10.7685	2.02716	0.0007	0.00281524
FBgn0040099	lectin-28C	Dmel_CG7106	52.5857	25.9585	2.02576	5e-05	0.000245228
FBgn0264349	CR43805	Dmel_CR43805	29.8512	14.7402	2.02515	5e-05	0.000245228
FBgn0039758	CG9737	Dmel_CG9737	2.16508	1.06962	2.02416	0.00035	0.00149512
FBgn0261270	SelD	selenide,water dikinase	9.88135	4.88629	2.02226	5e-05	0.000245228
FBgn0051380	CG31380	Dmel_CG31380	16.9616	8.38854	2.022	5e-05	0.000245228
FBgn0030806	CG13001	Dmel_CG13001	2.13612	1.05698	2.02096	5e-05	0.000245228
FBgn0033190,FBgn0264294	CG2137,Cyt-b5	Dmel_CG2137,Cytochrome b5	440.321	218.096	2.01893	5e-05	0.000245228
FBgn0031069	Pmp70	Dmel_CG12703	77.2822	38.2834	2.01869	5e-05	0.000245228
FBgn0039760	CG9682	Dmel_CG9682	39.8805	19.7825	2.01595	5e-05	0.000245228
FBgn0031682	CG5828	Dmel_CG5828	10.3453	5.13188	2.01588	5e-05	0.000245228
FBgn0052687	CG32687	Dmel_CG32687	46.7826	23.2192	2.01482	5e-05	0.000245228
FBgn0036774	mRpS26	mitochondrial ribosomal protein S26	14.2638	7.08541	2.01313	5e-05	0.000245228
FBgn0034717	CG5819	Dmel_CG5819	25.9182	12.8759	2.01292	5e-05	0.000245228
FBgn0023516	Pex5	Peroxin 5	22.0012	10.9468	2.00983	5e-05	0.000245228
FBgn0023090	dtr	defective transmitter release	15.298	7.61318	2.00942	5e-05	0.000245228
FBgn0000459	disco	disconnected	1.75102	0.871715	2.00871	5e-05	0.000245228
FBgn0010548,FBgn0033177,FBgn0033179	Aldh-III,CG11141,p47	Aldehyde dehydrogenase type III, Dmel_CG11141,p47	222.292	110.688	2.00827	5e-05	0.000245228
FBgn0035750	CG14826	Dmel_CG14826	2.43331	1.21272	2.00648	0.0023	0.00817624
FBgn0262896	CG43251	Dmel_CG43251	195.824	97.6239	2.0059	5e-05	0.000245228
FBgn0021979,FBgn0261363	l(2)k09913,proPO59	lethal (2) k09913,Prophenoloxidase 3	69.327	34.5618	2.00589	5e-05	0.000245228

## Sheet: Raw cummeRbund output file
gene	locus	sample_1	sample_2	status	value_1	value_2	log2(fold_change)	test_stat	p_value	q_value	significant
CG11023	chr2L:7469-21376	warm	cold	OK	20.1931	20.6805	0.0344107	0.0634942	0.89295	0.943814	no
CR43609	chr2L:21822-25155	warm	cold	OK	1.37822	1.59402	0.209863	0.291029	0.5022	0.669147	no
CG11374,dbr,galectin	chr2L:66583-77970	warm	cold	OK	68.2895	89.3405	0.387652	1.60588	0.00115	0.00441905	yes
Zir	chr2L:94710-102187	warm	cold	OK	10.5289	17.1832	0.706645	2.90376	5e-05	0.000245228	yes
CG11377	chr2L:102349-106861	warm	cold	OK	16.8778	10.2086	-0.725345	-1.41597	0.00175	0.00642791	yes
CG11455,CG3436,Sam-S	chr2L:106902-157759	warm	cold	OK	447.286	745.766	0.737527	1.00714	0.0263	0.0675502	no
Gs1	chr2L:106902-157759	warm	cold	OK	49.3227	41.9677	-0.232972	-0.185798	0.67455	0.805697	no
CR44185	chr2L:106902-157759	warm	cold	NOTEST	0.289281	0.200305	-0.530276	0	1	1	no
CR44186	chr2L:106902-157759	warm	cold	NOTEST	0.0625492	0.141694	1.17972	0	1	1	no
CG11454	chr2L:106902-157759	warm	cold	OK	12.5339	8.03821	-0.640892	-0.179531	0.6963	0.82032	no
spen	chr2L:158923-203411	warm	cold	OK	15.7735	36.1754	1.19751	4.63125	5e-05	0.000245228	yes
mRpL10	chr2L:203715-250891	warm	cold	OK	24.7845	23.3391	-0.0866918	-0.0519231	0.9061	0.952178	no
Tbc1d15-17	chr2L:203715-250891	warm	cold	OK	11.0263	17.234	0.644311	0.593233	0.17545	0.31251	no
CR44220	chr2L:203715-250891	warm	cold	NOTEST	0.741603	0.614522	-0.271181	0	1	1	no
CR44222	chr2L:203715-250891	warm	cold	NOTEST	0.852478	0.705093	-0.273851	0	1	1	no
CR44221	chr2L:203715-250891	warm	cold	OK	4.23447	7.86073	0.892481	0.201272	0.7099	0.830664	no
CG13693	chr2L:203715-250891	warm	cold	OK	41.6144	42.4603	0.0290307	0.032264	0.9415	0.968746	no
CR44218	chr2L:203715-250891	warm	cold	OK	0.670411	2.27266	1.76126	0.242591	0.62255	0.768035	no
CR44219	chr2L:252588-271744	warm	cold	OK	5.66846	7.86074	0.471707	0.317141	0.5756	0.731019	no
CG3345	chr2L:252588-271744	warm	cold	OK	113.681	119.565	0.0728069	0.282928	0.51805	0.682648	no
CG11555	chr2L:273832-283319	warm	cold	OK	9.88888	11.3089	0.193576	0.27616	0.6262	0.770848	no
smo	chr2L:273832-283319	warm	cold	OK	4.36354	8.27794	0.923773	1.83336	0.0001	0.000469607	yes
CG11562	chr2L:292418-294681	warm	cold	OK	148.197	132.937	-0.156778	-0.794798	0.1881	0.328897	no
Hop	chr2L:295121-297449	warm	cold	OK	36.3258	69.6581	0.939298	4.34452	5e-05	0.000245228	yes
Pi3K21B	chr2L:297879-305233	warm	cold	OK	10.2186	9.32381	-0.132208	-0.478049	0.2778	0.441997	no
Plc21C	chr2L:305934-347941	warm	cold	OK	17.7618	24.2536	0.44942	0.549173	0.2243	0.37713	no
CG33127	chr2L:305934-347941	warm	cold	OK	46.1727	19.892	-1.21485	-0.795939	0.1665	0.301291	no
al	chr2L:378111-387439	warm	cold	NOTEST	0.263346	0.286977	0.123976	0	1	1	no
CR43718	chr2L:396119-396571	warm	cold	OK	7.82602	9.30727	0.250079	0.792486	0.3382	0.509498	no
RpI135	chr2L:404304-407969	warm	cold	OK	2.36848	2.24388	-0.0779642	-0.223794	0.64325	0.783271	no
ebi	chr2L:415066-419652	warm	cold	OK	11.7176	11.9967	0.0339635	0.126274	0.78385	0.879126	no
RpLP1	chr2L:419927-421654	warm	cold	OK	548.003	548.613	0.00160384	0.0100264	0.9895	0.993079	no
CG13692	chr2L:421770-422489	warm	cold	OK	2.19978	0.908055	-1.27651	-1.83662	0.00955	0.0281639	yes
BBS8	chr2L:423416-425321	warm	cold	NOTEST	0.397573	0.194444	-1.03186	0	1	1	no
ex	chr2L:431175-453043	warm	cold	OK	6.32199	11.4198	0.85309	1.44164	0.0083	0.0250207	yes
CR43717	chr2L:431175-453043	warm	cold	OK	2.34509	2.58792	0.142151	0.0663657	0.9304	0.963326	no
CG4164	chr2L:453107-454654	warm	cold	OK	31.0672	57.8046	0.895791	4.13795	5e-05	0.000245228	yes
CG4133	chr2L:455530-458796	warm	cold	OK	2.39247	3.45742	0.531194	1.36711	0.0031	0.0106209	yes
MED15,ush	chr2L:458875-542670	warm	cold	OK	13.44	15.7338	0.227334	0.447901	0.3425	0.513946	no
nAcRbeta-21C	chr2L:545128-552475	warm	cold	OK	3.92012	3.2773	-0.258389	-0.457888	0.39275	0.565032	no
CG2789	chr2L:553452-563602	warm	cold	OK	62.066	234.349	1.91678	7.62801	5e-05	0.000245228	yes
CG2794	chr2L:564162-568130	warm	cold	OK	25.9659	31.323	0.270603	1.10794	0.0233	0.0607424	no
Nle	chr2L:564162-568130	warm	cold	OK	2.37457	1.40668	-0.755369	-0.161948	0.71715	0.835473	no
CG2807,cold	chr2L:568327-576973	warm	cold	OK	29.9792	39.3744	0.393298	1.42466	0.0065	0.0202025	yes
Pph13	chr2L:577485-579549	warm	cold	OK	2.22166	1.41	-0.655943	-1.43698	0.00475	0.015514	yes
CG13689	chr2L:602790-604430	warm	cold	OK	4.42266	6.11891	0.468361	0.853415	0.05245	0.119292	no
CR43648	chr2L:606040-606571	warm	cold	OK	1.74229	1.54524	-0.173159	-0.268076	0.6964	0.820356	no
lectin-21Ca	chr2L:624616-625556	warm	cold	OK	17.0305	3.64035	-2.22597	-6.25421	5e-05	0.000245228	yes
CG2839	chr2L:625662-628200	warm	cold	OK	2.79051	0.99072	-1.49398	-3.11609	5e-05	0.000245228	yes
Hsp60B	chr2L:728411-730564	warm	cold	OK	240.9	209.93	-0.198528	-0.921323	0.06445	0.141836	no
GABA-B-R3	chr2L:750608-762142	warm	cold	OK	3.73159	3.0978	-0.268543	-0.840574	0.06275	0.138948	no
CG12506	chr2L:773546-774017	warm	cold	OK	105.264	38.3211	-1.45779	-8.1894	5e-05	0.000245228	yes
CG13946	chr2L:776535-776892	warm	cold	OK	54.8353	21.3441	-1.36127	-7.26268	5e-05	0.000245228	yes
CG13947	chr2L:779172-779655	warm	cold	OK	33.9782	3.92724	-3.11302	-9.49031	5e-05	0.000245228	yes
Gr21a	chr2L:780481-782885	warm	cold	NOTEST	0.111901	0.0175667	-2.67131	0	1	1	no
CG3544	chr2L:784273-790811	warm	cold	OK	31.589	26.4193	-0.257833	-0.966469	0.0551	0.124528	no
Nnf1b	chr2L:810576-811531	warm	cold	NOTEST	1.45045	1.17584	-0.302803	0	1	1	no
KH1	chr2L:811583-815950	warm	cold	OK	2.81771	3.44447	0.289761	0.458678	0.33255	0.50336	no
Pex12	chr2L:815992-819549	warm	cold	OK	1.91075	0.884968	-1.11044	-0.935597	0.0659	0.144542	no
CG3662,Clp	chr2L:819961-825894	warm	cold	OK	265.37	185.279	-0.518303	-2.46043	5e-05	0.000245228	yes
dock	chr2L:825968-833241	warm	cold	OK	14.1355	13.301	-0.0877929	-0.343962	0.4441	0.615458	no
drongo	chr2L:833541-851172	warm	cold	OK	42.357	82.4594	0.961085	2.02098	0.0009	0.003546	yes
drongo	chr2L:833541-851172	warm	cold	OK	35.1407	53.5919	0.608874	1.22674	0.20245	0.348067	no
CR44060	chr2L:833541-851172	warm	cold	OK	12.7903	42.8729	1.74501	1.40902	0.00265	0.00924801	yes
kraken	chr2L:852767-854743	warm	cold	OK	42.7392	23.0305	-0.892017	-3.28752	5e-05	0.000245228	yes
CG13949	chr2L:855336-856639	warm	cold	OK	7.52146	8.36965	0.154154	0.317487	0.46995	0.63966	no
mir-375	chr2L:857271-859631	warm	cold	OK	17.723	55.3006	1.64167	0.318568	0.3663	0.538717	no
CG13950	chr2L:860123-868354	warm	cold	OK	5.47571	2.61207	-1.06785	-1.2448	0.02745	0.0700019	no
PNUTS	chr2L:870463-877087	warm	cold	OK	64.2327	84.8669	0.401893	1.69077	5e-05	0.000245228	yes
ninaA	chr2L:877164-885189	warm	cold	OK	13.8867	8.06138	-0.784602	-0.799347	0.0814	0.171751	no
Lsp1beta	chr2L:898643-901316	warm	cold	OK	7.77311	18.5068	1.25149	4.80676	5e-05	0.000245228	yes
GluRIIC	chr2L:914085-917805	warm	cold	OK	4.64594	2.87338	-0.693222	-2.16006	5e-05	0.000245228	yes
CG4341	chr2L:922792-958098	warm	cold	OK	3.96986	4.33535	0.127059	0.420703	0.35475	0.526711	no
CG4415	chr2L:1008365-1048053	warm	cold	OK	5.58193	5.02184	-0.152551	-0.0619802	0.88765	0.940504	no
ast	chr2L:1077947-1080803	warm	cold	OK	9.14309	7.88386	-0.213778	-0.796866	0.0937	0.192715	no
Atg4	chr2L:1080910-1102506	warm	cold	OK	15.8885	16.8184	0.0820533	0.246541	0.582	0.73622	no
CG14339	chr2L:1108539-1112694	warm	cold	OK	6.69675	5.52076	-0.278594	-1.0078	0.0333	0.0816779	no
CG14340	chr2L:1112940-1114138	warm	cold	OK	0.731193	1.6716	1.1929	1.77921	0.0046	0.0150908	yes
CG4552	chr2L:1129172-1134134	warm	cold	OK	27.4318	21.5378	-0.348984	-1.13563	0.016	0.0442283	yes
CG4577	chr2L:1134692-1141156	warm	cold	OK	32.2776	19.9874	-0.691444	-2.5666	5e-05	0.000245228	yes
MFS3	chr2L:1143200-1147395	warm	cold	OK	4.37379	5.69568	0.380984	1.23324	0.0183	0.0496228	yes
CG4749	chr2L:1147821-1158313	warm	cold	OK	1.34467	1.1547	-0.219731	-0.146626	0.78155	0.878269	no
CG4764	chr2L:1147821-1158313	warm	cold	OK	14.7558	14.7032	-0.00514919	-0.00990692	0.98465	0.990769	no
capt	chr2L:1147821-1158313	warm	cold	NOTEST	0.0793658	0.199863	1.33242	0	1	1	no
capt	chr2L:1147821-1158313	warm	cold	OK	0.968692	2.66306	1.45898	0.225528	0.5514	0.712067	no
Tango14	chr2L:1158575-1163886	warm	cold	OK	5.08403	1.97696	-1.36268	-1.3912	0.0252	0.0651354	no
CG14341,CG31922,CG4785	chr2L:1164442-1172823	warm	cold	OK	18.4835	21.725	0.233119	0.422107	0.5093	0.675381	no
CG4887,CG4896,Tgt	chr2L:1173008-1185698	warm	cold	OK	36.2193	25.5498	-0.503444	-1.9524	5e-05	0.000245228	yes
CG5001	chr2L:1185756-1196862	warm	cold	OK	23.9862	41.493	0.790663	3.12708	5e-05	0.000245228	yes
CG43348	chr2L:1199411-1199924	warm	cold	OK	4.50194	7.39368	0.715746	1.84231	0.0111	0.0321337	yes
CG43349	chr2L:1200204-1200663	warm	cold	OK	48.3533	31.7643	-0.60621	-1.57316	0.00115	0.00441905	yes
CG5011	chr2L:1200670-1201220	warm	cold	OK	42.8846	64.5138	0.589148	1.76001	5e-05	0.000245228	yes
CG14342	chr2L:1204214-1205250	warm	cold	NOTEST	0.491131	0.182696	-1.42666	0	1	1	no
CG42329	chr2L:1219292-1229802	warm	cold	OK	3.01631	0.294417	-3.35685	-5.13097	5e-05	0.000245228	yes
CG5397	chr2L:1240035-1243018	warm	cold	OK	31.0146	34.9519	0.172422	0.71207	0.11605	0.228695	no
robo3	chr2L:1256416-1296596	warm	cold	OK	2.32181	3.23619	0.479044	1.5265	0.00065	0.00263026	yes
a5	chr2L:1329160-1329904	warm	cold	OK	7.45294	6.38753	-0.222551	-0.592099	0.35685	0.528766	no
CG5440	chr2L:1334244-1334932	warm	cold	OK	14.9506	13.3668	-0.161558	-0.599452	0.3668	0.539117	no
Cdlc2	chr2L:1344479-1345144	warm	cold	OK	213.686	215.188	0.0101021	0.0428838	0.9229	0.959933	no
CG14346	chr2L:1368088-1369050	warm	cold	OK	35.1897	32.1291	-0.131273	-0.456175	0.3009	0.467917	no
CG43401	chr2L:1428509-1428981	warm	cold	OK	17.1045	19.4432	0.184884	0.752498	0.33865	0.509981	no
snRNA:U3:22A	chr2L:1432710-1432921	warm	cold	NOTEST	0.617196	0.594165	-0.054865	0	1	1	no
CG43402	chr2L:1442725-1443316	warm	cold	OK	61.0881	148.268	1.27925	6.89409	5e-05	0.000245228	yes
CG31928	chr2L:1492294-1493859	warm	cold	NOTEST	0.601126	0.72109	0.262511	0	1	1	no
CG33128	chr2L:1494069-1495456	warm	cold	NOTEST	0	0.0540003	inf	0	1	1	no
CG31926	chr2L:1495459-1497071	warm	cold	NOTEST	0.0323059	0.0469579	0.539571	0	1	1	no
CG31661	chr2L:1497242-1500608	warm	cold	NOTEST	0.0949621	0.0197702	-2.26402	0	1	1	no
CR44064	chr2L:1500829-1504204	warm	cold	OK	2.95751	3.25572	0.138594	0.175239	0.74415	0.853718	no
Or22a	chr2L:1520490-1522156	warm	cold	NOTEST	0.142788	0.201596	0.497598	0	1	1	no
Or22b	chr2L:1522696-1524257	warm	cold	NOTEST	0.734744	0.907435	0.304553	0	1	1	no
haf	chr2L:1555128-1611157	warm	cold	OK	1.27028	4.61165	1.86014	1.26958	0.0153	0.042562	yes
CG14352	chr2L:1611409-1614160	warm	cold	OK	4.11607	4.01537	-0.0357336	-0.025263	0.95925	0.977443	no
chinmo	chr2L:1651257-1704682	warm	cold	OK	8.19488	9.75044	0.250745	0.754261	0.08035	0.170051	no
cpb	chr2L:1704901-1706962	warm	cold	OK	20.1955	26.0542	0.367484	1.36058	0.00185	0.00673452	yes
mRpL48	chr2L:1710461-1715851	warm	cold	OK	8.74367	10.3138	0.238269	0.516159	0.42345	0.596565	no
Eno	chr2L:1724694-1729636	warm	cold	OK	244.363	383.908	0.651732	1.78962	0.00095	0.00372561	yes
Rrp40	chr2L:1724694-1729636	warm	cold	OK	5.56159	3.2472	-0.776303	-0.188913	0.73535	0.847578	no
CG31937	chr2L:1729706-1732393	warm	cold	OK	36.5611	22.4869	-0.701226	-2.7948	5e-05	0.000245228	yes
CG17652	chr2L:1729706-1732393	warm	cold	OK	1.49167	1.0265	-0.539193	-0.0570592	0.82155	0.902035	no
CG17646	chr2L:1732523-1752122	warm	cold	OK	73.7986	29.6634	-1.31491	-5.78827	5e-05	0.000245228	yes
CG17648	chr2L:1752307-1752848	warm	cold	OK	25.2037	21.3048	-0.24246	-1.03475	0.1432	0.269226	no
Gr22e	chr2L:1784061-1785286	warm	cold	NOTEST	0.0558031	0.0232124	-1.26545	0	1	1	no
wry	chr2L:1836534-1881480	warm	cold	OK	9.47661	8.56498	-0.145922	-0.28933	0.5289	0.691592	no
CG7295	chr2L:1836534-1881480	warm	cold	OK	60.1189	72.7668	0.27546	0.809958	0.12685	0.244595	no
CR44075	chr2L:1836534-1881480	warm	cold	OK	3.72142	4.64937	0.321179	0.152947	0.73755	0.84884	no
CG7337	chr2L:1884621-1944339	warm	cold	OK	33.7793	42.1398	0.319042	1.32531	0.00225	0.00803232	yes
Der-1	chr2L:1973930-1980755	warm	cold	OK	43.7914	36.0378	-0.281138	-1.17222	0.0352	0.0854692	no
CG15362	chr2L:1981175-1982099	warm	cold	OK	21.5721	16.9329	-0.349333	-1.39215	0.0199	0.0533737	no
CG7289	chr2L:1982216-1987788	warm	cold	OK	24.3151	19.2625	-0.336056	-0.615728	0.20495	0.351343	no
Npc2a	chr2L:1988289-1988940	warm	cold	OK	39.0455	28.3853	-0.460013	-2.14367	0.0019	0.00689107	yes
CR42874	chr2L:1989449-1990894	warm	cold	NOTEST	0.308382	0.309606	0.00571485	0	1	1	no
CR43464	chr2L:1997101-2006313	warm	cold	OK	1.324	1.49066	0.171054	0.197023	0.66055	0.796136	no
Nplp4	chr2L:2008455-2009072	warm	cold	OK	4.57616	13.7541	1.58765	2.14533	0.00015	0.000684556	yes
CG4238	chr2L:2009858-2030788	warm	cold	OK	13.7792	11.4655	-0.265193	-1.06938	0.01865	0.0504562	no
Su(dx)	chr2L:2037713-2044408	warm	cold	OK	24.8838	21.312	-0.223543	-0.957362	0.03305	0.0812164	no
Kebab	chr2L:2045493-2048054	warm	cold	OK	5.5419	4.55056	-0.284339	-0.801017	0.06785	0.147859	no
Or22c	chr2L:2054588-2057967	warm	cold	NOTEST	0.0938675	0.0430266	-1.1254	0	1	1	no
CG12674	chr2L:2058789-2109878	warm	cold	OK	14.8478	19.3044	0.378686	1.01556	0.05435	0.123045	no
CR44055	chr2L:2058789-2109878	warm	cold	OK	19.9359	20.8985	0.0680331	0.143215	0.75005	0.858071	no
GlyP	chr2L:2130807-2145187	warm	cold	OK	214.955	502.172	1.22415	4.51094	5e-05	0.000245228	yes
AIF,CG15382,CG7261	chr2L:2145296-2178787	warm	cold	OK	59.5406	52.6603	-0.177159	-0.608543	0.2017	0.347232	no
CR43751	chr2L:2181961-2185495	warm	cold	NOTEST	0.0743585	0.222477	1.58108	0	1	1	no
CR44065	chr2L:2189912-2192386	warm	cold	OK	1.90127	3.11317	0.711422	0.443635	0.3254	0.495648	no
CG34174	chr2L:2214265-2216311	warm	cold	OK	3.41206	3.12044	-0.128894	-0.156405	0.722	0.838561	no
mio	chr2L:2217289-2220625	warm	cold	OK	10.7154	15.6165	0.543393	2.23138	5e-05	0.000245228	yes
l(2)s5379,papi	chr2L:2220727-2240638	warm	cold	OK	113.165	97.2778	-0.218248	-0.648057	0.1733	0.309661	no
CR44115	chr2L:2220727-2240638	warm	cold	NOTEST	0.641968	0	#NAME?	0	1	1	no
CG31686,CG4267	chr2L:2242349-2247383	warm	cold	OK	50.9461	66.6977	0.388666	1.23342	0.0078	0.0236825	yes
CG17234	chr2L:2253044-2253852	warm	cold	OK	0.329138	2.73549	3.05504	3.29381	0.0007	0.00281524	yes
CG4270	chr2L:2263397-2265404	warm	cold	OK	88.3904	96.2499	0.122895	0.558228	0.38035	0.553049	no
CG4271	chr2L:2285130-2286873	warm	cold	OK	19.2957	23.8791	0.307467	1.18357	0.0481	0.111022	no
CG31949	chr2L:2300102-2300888	warm	cold	OK	102.569	131.881	0.362641	1.49265	0.00095	0.00372561	yes
CG16995	chr2L:2307947-2365273	warm	cold	OK	1.79106	2.77845	0.633465	0.231334	0.7302	0.843914	no
eys	chr2L:2307947-2365273	warm	cold	OK	7.39197	6.60714	-0.161932	-0.255007	0.5818	0.736188	no
Axud1	chr2L:2365344-2375697	warm	cold	OK	5.2119	4.59383	-0.182113	-0.260328	0.5752	0.730825	no
CG15390	chr2L:2365344-2375697	warm	cold	OK	4.29337	4.70961	0.133495	0.0719474	0.86955	0.930618	no
CG9866	chr2L:2375840-2380506	warm	cold	OK	7.8128	6.19411	-0.334943	-1.15341	0.0113	0.0326328	yes
Eogt	chr2L:2381096-2383073	warm	cold	OK	7.02031	6.72693	-0.0615877	-0.185332	0.68665	0.813818	no
CG9870	chr2L:2383201-2385873	warm	cold	OK	2.03337	1.47732	-0.460892	-0.432946	0.40225	0.574782	no
VGlut	chr2L:2391659-2417965	warm	cold	OK	9.32168	7.4834	-0.316895	-0.389214	0.3922	0.564585	no
CG9886	chr2L:2420829-2424647	warm	cold	OK	11.0061	6.00733	-0.873503	-2.74681	5e-05	0.000245228	yes
CG44139	chr2L:2424796-2425041	warm	cold	OK	11.187	5.60737	-0.996421	-3.57371	0.0669	0.146193	no
dpp	chr2L:2428371-2459823	warm	cold	OK	4.96088	8.52742	0.781512	2.72127	5e-05	0.000245228	yes
oaf	chr2L:2492954-2498846	warm	cold	OK	13.9075	15.1794	0.126255	0.392014	0.38105	0.553658	no
CR44113	chr2L:2555749-2556089	warm	cold	NOTEST	0.454115	0.412959	-0.13706	0	1	1	no
CG9883	chr2L:2577686-2585465	warm	cold	OK	1.30285	1.66414	0.353103	0.136842	0.79895	0.888529	no
Arpc5	chr2L:2577686-2585465	warm	cold	OK	31.1665	29.9777	-0.0561049	-0.0821397	0.8833	0.937723	no
CG15394	chr2L:2591868-2592773	warm	cold	OK	108.775	43.3072	-1.32867	-4.6277	5e-05	0.000245228	yes
CG15395	chr2L:2609993-2611283	warm	cold	OK	7.86691	3.55507	-1.14592	-3.19556	5e-05	0.000245228	yes
CG43403	chr2L:2620186-2620782	warm	cold	OK	3.32533	0.341253	-3.28459	-2.60137	0.0047	0.0153676	yes
CR43852	chr2L:2646029-2646281	warm	cold	OK	15.5357	9.71205	-0.67774	-2.93528	0.0834	0.175033	no
CG43851	chr2L:2647883-2652375	warm	cold	OK	15.5299	21.0606	0.439494	0.544487	0.4267	0.599857	no
Prosbeta4R1	chr2L:2653045-2653926	warm	cold	OK	22.0981	21.0385	-0.0708884	-0.298499	0.6219	0.767597	no
Or23a,Prosbeta4R2	chr2L:2654048-2657126	warm	cold	OK	90.7299	99.8776	0.138583	0.545208	0.22875	0.38287	no
CG9879	chr2L:2665061-2666264	warm	cold	OK	14.5543	19.46	0.419069	1.63442	0.0023	0.00817624	yes
Gr23a	chr2L:2669822-2672186	warm	cold	NOTEST	0.312993	0.46952	0.585056	0	1	1	no
CG31690	chr2L:2674824-2719431	warm	cold	OK	1.98837	2.55027	0.359066	0.983346	0.04355	0.102054	no
CG31689	chr2L:2725673-2739836	warm	cold	OK	59.0237	27.0315	-1.12665	-4.79053	5e-05	0.000245228	yes
mir-4914	chr2L:2725673-2739836	warm	cold	NOTEST	0	0	0	0	1	1	no
Hrs	chr2L:2739985-2758085	warm	cold	OK	12.8934	14.6902	0.18822	0.17246	0.7204	0.837938	no
Cwc25	chr2L:2739985-2758085	warm	cold	OK	4.88772	7.4578	0.609589	0.338507	0.472	0.641853	no
CG9894	chr2L:2739985-2758085	warm	cold	OK	197.181	112.447	-0.810273	-1.41209	0.0021	0.00754239	yes
Trn-SR	chr2L:2759824-2765703	warm	cold	OK	3.44173	2.07921	-0.727095	-1.53153	0.0023	0.00817624	yes
CG2862,Taf10,aph-1	chr2L:2766160-2772161	warm	cold	OK	136.857	119.796	-0.192087	-0.783437	0.24875	0.40729	no
Syt1	chr2L:2779173-2799979	warm	cold	OK	27.43	26.9599	-0.0249403	-0.0242203	0.98105	0.98856	no
Syt1	chr2L:2779173-2799979	warm	cold	OK	23.8807	25.9818	0.121657	0.171772	0.72425	0.840184	no
Syt1	chr2L:2779173-2799979	warm	cold	OK	16.6021	22.2634	0.423305	0.503467	0.3223	0.492004	no
CR43821	chr2L:2779173-2799979	warm	cold	OK	7.98955	12.0647	0.594609	0.209261	0.6323	0.774486	no
daw	chr2L:2805260-2812376	warm	cold	OK	17.9285	8.81902	-1.02357	-3.79229	5e-05	0.000245228	yes
CG2964	chr2L:2812436-2815802	warm	cold	OK	29.3788	20.499	-0.51922	-1.74753	0.00085	0.00336809	yes
Cpr23B	chr2L:2838410-2839547	warm	cold	NOTEST	0.0216961	0.106964	2.30162	0	1	1	no
CG2975	chr2L:2840039-2844513	warm	cold	OK	7.38371	7.08639	-0.059294	-0.147938	0.78365	0.879126	no
CG2983	chr2L:2847550-2855778	warm	cold	OK	7.09799	7.28346	0.0372121	0.0813994	0.86415	0.927787	no
CG2991,CG8813,RpS21	chr2L:2855970-2874509	warm	cold	OK	403.278	440.184	0.126334	0.406277	0.52795	0.690841	no
CG8814	chr2L:2874871-2885850	warm	cold	OK	39.1249	19.7598	-0.985515	-2.33205	5e-05	0.000245228	yes
CG31950,betaggt-II	chr2L:2874871-2885850	warm	cold	OK	23.066	20.2435	-0.18831	-0.295243	0.61555	0.763063	no
lilli	chr2L:2885913-2954428	warm	cold	OK	12.7922	15.0294	0.232531	0.865558	0.04695	0.10875	no
Rbp9	chr2L:2954761-2972676	warm	cold	OK	78.1521	85.4187	0.128267	0.528176	0.25	0.40877	no
CG3165,gammaTub23C	chr2L:2972755-2979354	warm	cold	OK	25.2358	26.1269	0.0500658	0.154926	0.76615	0.868587	no
Bem46	chr2L:2988115-2992759	warm	cold	OK	11.9016	13.1252	0.141179	0.445323	0.32935	0.500054	no
CG3558	chr2L:2992869-2998961	warm	cold	OK	18.6145	19.3446	0.0555043	0.233564	0.6033	0.752931	no
CG17265	chr2L:2999285-3016069	warm	cold	OK	1.25949	4.0377	1.6807	4.37649	5e-05	0.000245228	yes
CG17264	chr2L:3018507-3029168	warm	cold	OK	1.60232	2.34387	0.548735	0.634022	0.19715	0.341688	no
CG3542	chr2L:3018507-3029168	warm	cold	OK	4.74476	6.27136	0.402443	0.754377	0.10685	0.21428	no
CG17219,GABPI	chr2L:3029252-3035367	warm	cold	OK	17.4008	10.4567	-0.734726	-1.72954	0.0005	0.00207223	yes
CG17260	chr2L:3035459-3039812	warm	cold	OK	19.5802	16.0163	-0.28985	-0.718003	0.1705	0.306604	no
CG17221	chr2L:3039975-3041890	warm	cold	OK	14.9423	9.29494	-0.684883	-2.15875	5e-05	0.000245228	yes
CG17261	chr2L:3042550-3043593	warm	cold	OK	147.879	133.7	-0.145422	-0.57671	0.18845	0.329314	no
v(2)k05816	chr2L:3043778-3056269	warm	cold	OK	112.547	17.6152	-2.67563	-10.9045	5e-05	0.000245228	yes
CR43708	chr2L:3043778-3056269	warm	cold	OK	41.9663	8.3623	-2.32726	-2.84824	0.5691	0.726182	no
snRNA:U5:23D	chr2L:3043778-3056269	warm	cold	NOTEST	7.60734	12.2695	0.689611	0	1	1	no
CG3523	chr2L:3056597-3068177	warm	cold	OK	261.761	36.3524	-2.84813	-10.1757	5e-05	0.000245228	yes
PpD6	chr2L:3068264-3144786	warm	cold	OK	13.6467	16.395	0.2647	0.287259	0.5925	0.74472	no
CG15403	chr2L:3068264-3144786	warm	cold	OK	35.4095	41.3266	0.222934	0.24474	0.56825	0.725489	no
gkt	chr2L:3159949-3162399	warm	cold	OK	4.98043	4.6959	-0.0848695	-0.269863	0.5873	0.740626	no
Hydr2	chr2L:3163644-3169462	warm	cold	OK	52.6581	72.6211	0.463733	2.03313	5e-05	0.000245228	yes
CG15404	chr2L:3173988-3174442	warm	cold	NOTEST	0	0	0	0	1	1	no
CG3347	chr2L:3269436-3271806	warm	cold	OK	4.04819	3.58845	-0.173918	-0.491436	0.29605	0.462566	no
CG3277	chr2L:3304099-3319872	warm	cold	OK	4.51014	5.14831	0.190926	0.323656	0.4527	0.623359	no
CG15406	chr2L:3304099-3319872	warm	cold	OK	76.2373	18.8035	-2.01949	-7.96093	5e-05	0.000245228	yes
CG8837	chr2L:3320254-3323141	warm	cold	OK	6.74675	6.29088	-0.10093	-0.335918	0.5185	0.683068	no
CG33281	chr2L:3324233-3326637	warm	cold	OK	16.5189	25.2242	0.610696	2.61952	5e-05	0.000245228	yes
CG33282	chr2L:3327902-3329792	warm	cold	OK	8.95911	12.7858	0.51312	1.9142	0.0001	0.000469607	yes
CG15408,CG3285	chr2L:3330929-3355000	warm	cold	OK	57.2367	19.8439	-1.52824	-4.95082	5e-05	0.000245228	yes
CG8838	chr2L:3357617-3373418	warm	cold	OK	121.99	127.018	0.0582729	0.21311	0.7028	0.824584	no
CG34394	chr2L:3357617-3373418	warm	cold	OK	1.82858	3.03117	0.729151	0.324596	0.62985	0.773167	no
CG34394	chr2L:3357617-3373418	warm	cold	OK	20.4688	32.0623	0.647451	1.12033	0.7418	0.852014	no
CG34394	chr2L:3357617-3373418	warm	cold	NOTEST	0.553916	1.39492	1.33245	0	1	1	no
CG34394	chr2L:3357617-3373418	warm	cold	OK	6.34124	7.64277	0.269331	0.107892	0.8231	0.902927	no
Ptpa	chr2L:3377001-3378590	warm	cold	OK	12.6724	9.6769	-0.389071	-1.4028	0.00745	0.0227249	yes
CG34175	chr2L:3398022-3398684	warm	cold	OK	27.7143	27.2266	-0.0256105	-0.109019	0.8658	0.92837	no
pgant2	chr2L:3404456-3426642	warm	cold	OK	5.20334	5.08244	-0.0339147	-0.0329797	0.95105	0.973198	no
pgant2	chr2L:3404456-3426642	warm	cold	OK	10.4343	18.2333	0.805245	1.47752	0.7584	0.863695	no
CG8840	chr2L:3404456-3426642	warm	cold	OK	82.3551	99.2338	0.268972	0.862895	0.18965	0.331019	no
CG31952	chr2L:3404456-3426642	warm	cold	OK	51.0596	41.0866	-0.313514	-0.733902	0.0895	0.185562	no
CG2772	chr2L:3445996-3447591	warm	cold	OK	2.94686	0.886833	-1.73245	-3.10354	5e-05	0.000245228	yes
Snx1	chr2L:3449685-3452106	warm	cold	OK	22.0553	17.124	-0.365103	-1.54509	0.0017	0.00625981	yes
CG12795	chr2L:3452385-3457109	warm	cold	OK	19.1614	29.9318	0.643474	1.75282	0.002	0.00721612	yes
sec5	chr2L:3457328-3467389	warm	cold	OK	8.91791	7.08773	-0.331381	-0.552644	0.2486	0.407213	no
Pdsw	chr2L:3457328-3467389	warm	cold	OK	152.18	162.726	0.0966732	0.241755	0.599	0.749622	no
CG31776	chr2L:3470181-3472365	warm	cold	OK	4.8019	3.42315	-0.488282	-1.4263	0.005	0.0162007	yes
pgant4	chr2L:3472602-3475338	warm	cold	OK	15.3883	12.0366	-0.354408	-1.3175	0.0047	0.0153676	yes
CR43928	chr2L:3476850-3477648	warm	cold	OK	0.900457	4.90844	2.44654	3.82184	5e-05	0.000245228	yes
Thor	chr2L:3478269-3491071	warm	cold	OK	408.742	860.832	1.07454	5.8582	5e-05	0.000245228	yes
CG17593,CG8851	chr2L:3514790-3524056	warm	cold	OK	107.534	107.402	-0.00176395	-0.00333312	0.99425	0.996273	no
CG8852	chr2L:3525130-3530317	warm	cold	OK	9.47336	6.86517	-0.464582	-1.1153	0.01455	0.0407538	yes
Che-13	chr2L:3530788-3532678	warm	cold	OK	1.73256	1.23031	-0.493879	-0.9224	0.07105	0.153615	no
drm	chr2L:3539250-3548086	warm	cold	OK	18.6404	17.1362	-0.121383	-0.446203	0.29775	0.464363	no
CR43822	chr2L:3575349-3575806	warm	cold	OK	2.74889	2.6386	-0.0590766	-0.109639	0.8686	0.929968	no
CG43815	chr2L:3576209-3576623	warm	cold	OK	3.83961	2.88356	-0.41311	-0.885258	0.30985	0.477812	no
Dot	chr2L:3619190-3656951	warm	cold	OK	5.54946	9.04728	0.705137	0.732036	0.14205	0.267362	no
CG34340	chr2L:3662744-3693939	warm	cold	NOTEST	1.12703	0.867975	-0.376802	0	1	1	no
CG42464	chr2L:3699463-3699826	warm	cold	OK	25.5574	2.0285	-3.65526	-7.8869	0.00025	0.00109851	yes
CG42465,Sfp24C1	chr2L:3700194-3701121	warm	cold	OK	74.6018	33.6268	-1.1496	-3.43129	5e-05	0.000245228	yes
CG42467	chr2L:3701306-3701699	warm	cold	OK	31.321	10.855	-1.52876	-6.74177	5e-05	0.000245228	yes
CG43145	chr2L:3701847-3702131	warm	cold	OK	94.378	39.9677	-1.23962	-11.8057	5e-05	0.000245228	yes
CG2816	chr2L:3703658-3705462	warm	cold	OK	6.47659	10.2311	0.659658	0.723162	0.11385	0.225185	no
CG2818	chr2L:3713298-3717798	warm	cold	OK	13.5605	10.845	-0.322382	-1.15566	0.01865	0.0504562	no
Shaw	chr2L:3718184-3729172	warm	cold	OK	9.96227	12.1524	0.286692	1.03634	0.0187	0.0505799	no
CG10019	chr2L:3730465-3754617	warm	cold	OK	1.07995	1.32848	0.298814	0.771628	0.0785	0.166554	no
CG31959,CG43707	chr2L:3757253-3769583	warm	cold	OK	27.7918	31.8446	0.196386	0.0264578	0.5372	0.69923	no
CG43703	chr2L:3757253-3769583	warm	cold	OK	4.62248	1.86361	-1.31057	-1.10404	0.4984	0.666027	no
bowl	chr2L:3771197-3784121	warm	cold	OK	11.3351	15.9766	0.495158	1.94567	5e-05	0.000245228	yes
CG31960	chr2L:3784946-3785622	warm	cold	OK	13.8881	15.265	0.136372	0.509679	0.4293	0.60158	no
CG31958	chr2L:3785737-3786343	warm	cold	OK	3.80524	4.07449	0.0986317	0.229985	0.72625	0.84139	no
CG3921	chr2L:3787166-3802718	warm	cold	OK	5.09296	8.24666	0.695306	2.82451	5e-05	0.000245228	yes
Reph	chr2L:3803544-3810713	warm	cold	OK	12.2606	13.0616	0.0913003	0.344274	0.424	0.596984	no
CR44076	chr2L:3815437-3815948	warm	cold	OK	5.2396	1.88208	-1.47713	-2.89866	0.0008	0.00318706	yes
CR44077	chr2L:3817723-3818534	warm	cold	NOTEST	1.35397	1.30197	-0.0564939	0	1	1	no
slp1	chr2L:3825674-3827099	warm	cold	OK	1.66711	1.21496	-0.456441	-0.832218	0.10375	0.20927	no
slp2	chr2L:3836839-3839185	warm	cold	NOTEST	0.960757	0.720282	-0.415611	0	1	1	no
CG3964	chr2L:3862667-3867507	warm	cold	OK	123.33	104.508	-0.238914	-1.00227	0.02505	0.064776	no
Cep97	chr2L:3867696-3872458	warm	cold	OK	79.5033	78.0676	-0.0262909	-0.114492	0.82575	0.904575	no
CG43797	chr2L:4000017-4000806	warm	cold	NOTEST	0.902468	0.509332	-0.825268	0	1	1	no
CG34176	chr2L:4004079-4004480	warm	cold	OK	18.5657	7.94945	-1.22371	-4.32204	5e-05	0.000245228	yes
CG15422	chr2L:4004983-4005670	warm	cold	OK	16.2628	24.1479	0.570318	2.31464	0.0004	0.00169159	yes
CG15423	chr2L:4006040-4006606	warm	cold	OK	23.8942	18.8733	-0.340313	-1.45272	0.0466	0.108108	no
CG43773	chr2L:4007689-4007984	warm	cold	OK	11.9304	4.47497	-1.41469	-4.48245	0.0037	0.0124812	yes
CG43774	chr2L:4008652-4009090	warm	cold	OK	71.0533	27.8157	-1.353	-7.11669	5e-05	0.000245228	yes
ed	chr2L:4031376-4115801	warm	cold	OK	13.3518	21.0546	0.657097	2.72235	5e-05	0.000245228	yes
snoRNA:Me28S-C437	chr2L:4031376-4115801	warm	cold	NOTEST	0	0	0	0	1	1	no
Sr-CIII	chr2L:4120342-4121627	warm	cold	NOTEST	0.150265	0.0598894	-1.32713	0	1	1	no
Sr-CI	chr2L:4121701-4124006	warm	cold	OK	8.18805	2.62319	-1.6422	-4.70329	5e-05	0.000245228	yes
CG2955	chr2L:4149278-4151203	warm	cold	OK	193.055	220.713	0.193162	0.870037	0.07265	0.156416	no
CR44057	chr2L:4185400-4186114	warm	cold	NOTEST	0	0	0	0	1	1	no
lectin-24Db	chr2L:4188121-4198071	warm	cold	OK	1.35787	0	#NAME?	#NAME?	0.066	0.144681	no
RpL40	chr2L:4227698-4228552	warm	cold	OK	1041.04	1195.59	0.199696	0.817124	0.0649	0.142693	no
CR44058	chr2L:4241069-4241735	warm	cold	NOTEST	0.998557	0.915026	-0.126031	0	1	1	no
CG15425	chr2L:4257571-4258425	warm	cold	OK	115.311	121.865	0.0797584	0.437806	0.4572	0.627727	no
tutl	chr2L:4283056-4323781	warm	cold	OK	13.2437	14.3113	0.111852	0.438998	0.3111	0.479302	no
CG16857	chr2L:4324538-4331838	warm	cold	OK	14.2181	18.3565	0.368562	1.44233	0.0018	0.00658292	yes
Atet	chr2L:4333912-4345776	warm	cold	OK	14.6494	20.513	0.485694	2.01813	5e-05	0.000245228	yes
mir-1005	chr2L:4333912-4345776	warm	cold	NOTEST	0	0	0	0	1	1	no
CG15429	chr2L:4352974-4354034	warm	cold	OK	25.2661	33.4728	0.405786	1.39879	0.00115	0.00441905	yes
Traf4	chr2L:4361924-4382735	warm	cold	OK	2.57541	3.96987	0.624286	1.1725	0.02095	0.0557346	no
Tps1	chr2L:4388211-4393899	warm	cold	OK	370.82	188.602	-0.975373	-4.05379	5e-05	0.000245228	yes
l(2)k05819	chr2L:4394152-4400487	warm	cold	OK	10.9059	16.1058	0.562473	2.32743	5e-05	0.000245228	yes
CG33003	chr2L:4400952-4403142	warm	cold	NOTEST	0.0667272	0.171541	1.36221	0	1	1	no
Dim1	chr2L:4403250-4442060	warm	cold	OK	19.5979	24.5885	0.327287	0.564448	0.3862	0.559285	no
CG43055	chr2L:4403250-4442060	warm	cold	OK	69.9512	11.7295	-2.57621	-4.05566	5e-05	0.000245228	yes
CG34178	chr2L:4403250-4442060	warm	cold	OK	75.2149	86.9557	0.209261	0.6777	0.23795	0.394913	no
CG43056	chr2L:4403250-4442060	warm	cold	OK	28.8809	2.67197	-3.43414	-2.7626	0.00985	0.0288972	yes
CG15432	chr2L:4442319-4444680	warm	cold	OK	11.4327	10.3662	-0.141275	-0.208882	0.6318	0.774194	no
Elp3	chr2L:4444731-4448703	warm	cold	OK	6.33062	5.73327	-0.142988	-0.248272	0.5833	0.737312	no
CG15434	chr2L:4453128-4456890	warm	cold	OK	73.0824	23.9537	-1.60928	-3.73	5e-05	0.000245228	yes
CG15435	chr2L:4459785-4463447	warm	cold	OK	6.32323	6.57086	0.0554213	0.134826	0.77005	0.871254	no
CG15436,CG17840	chr2L:4463610-4477026	warm	cold	OK	8.17465	1.36438	-2.58291	-2.92458	5e-05	0.000245228	yes
BG642163	chr2L:4641295-4642747	warm	cold	OK	240.838	134.196	-0.843723	-4.20586	5e-05	0.000245228	yes
CG15635	chr2L:4642971-4646562	warm	cold	OK	49.7017	22.7596	-1.12682	-5.19748	5e-05	0.000245228	yes
CG43798	chr2L:4647050-4647920	warm	cold	OK	9.03461	3.27703	-1.46307	-3.89812	5e-05	0.000245228	yes
CG3355	chr2L:4651402-4652892	warm	cold	NOTEST	0.0627191	0.316703	2.33615	0	1	1	no
CG11929,CG15634	chr2L:4682645-4688956	warm	cold	OK	46.8228	48.256	0.0434984	0.186913	0.6829	0.811162	no
CG34351	chr2L:4694720-4722465	warm	cold	OK	4.26353	2.88407	-0.563941	-1.45089	0.0023	0.00817624	yes
CG42523	chr2L:4732312-4794040	warm	cold	OK	261.401	306.355	0.228936	0.595101	0.17175	0.307729	no
CG3294	chr2L:4794548-4801923	warm	cold	OK	1.87339	2.97897	0.669159	0.631275	0.14575	0.272762	no
CG15629	chr2L:4812978-4818245	warm	cold	OK	7.8075	3.71475	-1.0716	-2.13044	5e-05	0.000245228	yes
CG15628	chr2L:4821733-4830693	warm	cold	OK	45.8813	11.2551	-2.02733	-5.81674	5e-05	0.000245228	yes
CG12194	chr2L:4838346-4847351	warm	cold	OK	16.3026	10.1127	-0.688925	-1.27413	0.0095	0.0280445	yes
CG11927	chr2L:4847765-4850510	warm	cold	OK	16.6931	13.4491	-0.311735	-0.98358	0.0296	0.0742198	no
CG11926	chr2L:4850640-4852640	warm	cold	OK	12.4017	10.498	-0.240426	-0.912512	0.06875	0.149435	no
pog	chr2L:4852863-4883107	warm	cold	OK	2.93526	3.71777	0.34095	0.39181	0.3491	0.521071	no
CG3008	chr2L:4883294-4888019	warm	cold	OK	16.2674	24.3503	0.581951	1.99752	5e-05	0.000245228	yes
CG15625	chr2L:4889994-4891277	warm	cold	OK	24.2837	23.0909	-0.0726606	-0.314242	0.56435	0.722789	no
CG3036	chr2L:4892102-4906762	warm	cold	OK	64.7455	70.6985	0.1269	0.601546	0.22475	0.377726	no
Sgs1	chr2L:4937408-4941423	warm	cold	NOTEST	0.0856596	0.069269	-0.306406	0	1	1	no
CG14044	chr2L:4942741-4945361	warm	cold	NOTEST	0.517629	0.881769	0.768482	0	1	1	no
betaggt-I	chr2L:4945510-4951022	warm	cold	OK	17.4114	10.7932	-0.689911	-1.18015	0.0225	0.0590213	no
CG34124,CG34125,Marcal1	chr2L:4955508-4977023	warm	cold	OK	23.1225	17.3552	-0.413931	-0.524346	0.3155	0.48425	no
CG3756	chr2L:4955508-4977023	warm	cold	OK	15.2812	12.6307	-0.27482	-0.268206	0.62445	0.769495	no
CG14043,mRpL28	chr2L:4955508-4977023	warm	cold	OK	85.7131	82.8646	-0.0487603	-0.123734	0.81345	0.896251	no
CG3792	chr2L:4977224-4979379	warm	cold	OK	25.8037	28.4946	0.14311	0.477766	0.3048	0.472211	no
CG34126	chr2L:4979450-5009725	warm	cold	OK	12.8227	14.1737	0.144515	0.207515	0.6456	0.784597	no
CG3887	chr2L:5009907-5028191	warm	cold	OK	88.9183	83.5392	-0.0900272	-0.196904	0.68705	0.814024	no
Cg25C	chr2L:5029608-5037282	warm	cold	OK	14.7112	52.0447	1.82283	7.51647	5e-05	0.000245228	yes
SP555	chr2L:5038052-5050975	warm	cold	OK	31.4144	27.6679	-0.183212	-0.32371	0.4769	0.646137	no
CG31919,CG33995,CG44000,CG44001	chr2L:5038052-5050975	warm	cold	OK	54.5665	41.7678	-0.385626	-1.17802	0.00725	0.0221778	yes
CG14040,His3.3A	chr2L:5051099-5059794	warm	cold	OK	54.6757	41.7572	-0.388876	-0.587573	0.2728	0.435743	no
RpL37A,qtc	chr2L:5060743-5072070	warm	cold	OK	588.019	697.677	0.246695	0.972132	0.0388	0.0925749	no
CG5828	chr2L:5094011-5095725	warm	cold	OK	10.3453	5.13188	-1.01141	-2.80235	5e-05	0.000245228	yes
CG4230	chr2L:5096152-5100303	warm	cold	OK	54.5132	55.6021	0.0285327	0.0853478	0.86265	0.926872	no
Msp-300	chr2L:5100872-5207000	warm	cold	OK	294.744	209.434	-0.492967	-0.0640359	0.76185	0.865683	no
snoRNA:Psi28S-2263	chr2L:5100872-5207000	warm	cold	NOTEST	0	0	0	0	1	1	no
snoRNA:Psi18S-525k	chr2L:5100872-5207000	warm	cold	OK	6.47163	7.22366	0.1586	0.00334252	0.3619	0.534173	no
Cyp28d2	chr2L:5207266-5209345	warm	cold	OK	5.61531	6.50201	0.21152	0.668519	0.18655	0.327009	no
Cyp28d1	chr2L:5210460-5214891	warm	cold	OK	70.6655	24.1667	-1.54798	-3.17575	5e-05	0.000245228	yes
TpnC25D	chr2L:5218093-5271353	warm	cold	OK	170.812	391.969	1.19833	4.07288	5e-05	0.000245228	yes
Cyp4ac1,Cyp4ac2,Cyp4ac3	chr2L:5218093-5271353	warm	cold	OK	52.0969	36.0092	-0.532833	-1.06709	0.03225	0.0797813	no
Bub1	chr2L:5279050-5283002	warm	cold	OK	9.34926	7.71716	-0.276782	-1.07925	0.02175	0.057462	no
vri	chr2L:5299646-5314885	warm	cold	OK	45.6885	21.9573	-1.05713	-4.5629	5e-05	0.000245228	yes
cype	chr2L:5327156-5329079	warm	cold	OK	535.368	711.606	0.410548	3.0559	0.0012	0.00459029	yes
TotM	chr2L:5329856-5338073	warm	cold	OK	18.7026	11.4667	-0.705788	-0.697566	0.3588	0.531056	no
nompC	chr2L:5339131-5365804	warm	cold	OK	1.15297	1.10966	-0.0552374	-0.0734262	0.8654	0.928247	no
H15	chr2L:5404341-5415928	warm	cold	NOTEST	0.874891	0.528113	-0.728256	0	1	1	no
CR43713	chr2L:5431841-5432626	warm	cold	OK	3.58669	3.28201	-0.128076	-0.290203	0.6303	0.773219	no
CR43714	chr2L:5432850-5433522	warm	cold	OK	2.05995	1.62529	-0.341907	-0.588908	0.36275	0.53516	no
mid	chr2L:5461640-5467610	warm	cold	NOTEST	0.774372	0.429714	-0.849649	0	1	1	no
CG14020	chr2L:5517618-5523906	warm	cold	OK	3.0756	1.44905	-1.08576	-0.665475	0.21885	0.369438	no
cl	chr2L:5517618-5523906	warm	cold	OK	110.377	126.651	0.198416	0.443195	0.3113	0.479422	no
CG6907,Cap-D3	chr2L:5524108-5542354	warm	cold	OK	33.9429	27.7084	-0.292783	-0.738883	0.141	0.265851	no
CG31648	chr2L:5524108-5542354	warm	cold	OK	11.7973	8.80956	-0.421316	-0.476184	0.4037	0.576296	no
CG31915	chr2L:5524108-5542354	warm	cold	OK	2.26127	7.25264	1.68137	1.51721	0.00485	0.0157926	yes
Lam	chr2L:5542543-5546642	warm	cold	OK	13.6092	9.28572	-0.551501	-2.02857	5e-05	0.000245228	yes
Oscillin	chr2L:5547085-5549625	warm	cold	OK	34.5764	28.7643	-0.265507	-0.926567	0.0359	0.0869545	no
CG18269	chr2L:5551837-5552756	warm	cold	OK	1.30476	1.52665	0.226589	0.368724	0.506	0.672694	no
CG14017,GluRIIA	chr2L:5552842-5558994	warm	cold	OK	23.575	21.3966	-0.139873	-0.330423	0.463	0.633483	no
GluRIIB	chr2L:5559341-5563502	warm	cold	OK	1.01169	1.41077	0.479721	1.04428	0.03155	0.0783283	no
snRNA:U4:25F	chr2L:5565618-5565766	warm	cold	OK	12.1101	19.5896	0.693876	4.25842	0.3487	0.520671	no
CG18266	chr2L:5596832-5598636	warm	cold	OK	82.6566	65.691	-0.331435	-1.60751	0.0017	0.00625981	yes
mir-959	chr2L:5626290-5658553	warm	cold	NOTEST	0	0	0	0	1	1	no
mir-960	chr2L:5626290-5658553	warm	cold	NOTEST	0	0	0	0	1	1	no
mir-961	chr2L:5626290-5658553	warm	cold	NOTEST	0	0	0	0	1	1	no
mir-962	chr2L:5626290-5658553	warm	cold	NOTEST	0	0	0	0	1	1	no
mir-963	chr2L:5626290-5658553	warm	cold	NOTEST	0	0	0	0	1	1	no
mir-964	chr2L:5626290-5658553	warm	cold	NOTEST	0	0	0	0	1	1	no
Hsp60C	chr2L:5662848-5670838	warm	cold	OK	197.081	159.929	-0.30136	-1.28103	0.0053	0.0170234	yes
CG12511	chr2L:5678637-5679223	warm	cold	OK	12.9994	10.8322	-0.263123	-0.581636	0.2034	0.349344	no
CG7236	chr2L:5708448-5713648	warm	cold	OK	1.24381	1.28334	0.0451388	0.0713056	0.8746	0.93347	no
CG34011	chr2L:5716818-5718067	warm	cold	OK	0.705239	1.7739	1.33074	1.96306	0.00275	0.00955187	yes
sip1	chr2L:5721050-5723791	warm	cold	OK	2.92495	1.92482	-0.603684	-1.60539	0.00165	0.00609659	yes
CG11030	chr2L:5724655-5762420	warm	cold	OK	10.4539	12.229	0.226269	0.27044	0.57825	0.733251	no
CG11029	chr2L:5724655-5762420	warm	cold	OK	2.29083	1.32645	-0.788306	-0.333159	0.4777	0.646931	no
CR31912	chr2L:5766995-5800256	warm	cold	OK	1.17553	1.64641	0.486008	0.272155	0.6241	0.769465	no
CG31913	chr2L:5766995-5800256	warm	cold	OK	84.3225	60.6365	-0.475732	-0.886851	0.0584	0.130391	no
CG7239	chr2L:5802219-5804030	warm	cold	OK	3.99739	5.59464	0.484988	1.43272	0.0051	0.016475	yes
CG11034	chr2L:5805394-5808858	warm	cold	OK	12.1594	6.58701	-0.884376	-3.27249	5e-05	0.000245228	yes
CG43307	chr2L:5811573-5811925	warm	cold	OK	33.9532	12.3849	-1.45497	-7.02936	5e-05	0.000245228	yes
TrissinR	chr2L:5824793-5856767	warm	cold	OK	2.85505	4.53171	0.666539	1.91685	0.0001	0.000469607	yes
CG43185	chr2L:5884931-5885457	warm	cold	OK	46.8853	13.3268	-1.81481	-7.6623	5e-05	0.000245228	yes
CG9029	chr2L:5886015-5886609	warm	cold	OK	451.509	232.916	-0.954943	-6.49221	5e-05	0.000245228	yes
bchs	chr2L:5907168-5923694	warm	cold	OK	6.57245	8.44493	0.361654	0.610998	0.17235	0.30843	no
dsf	chr2L:5925204-5939261	warm	cold	NOTEST	0.153402	0.298497	0.960404	0	1	1	no
CG9044,Gpdh	chr2L:5943642-5956471	warm	cold	OK	472.645	1025.62	1.11767	4.28444	5e-05	0.000245228	yes
Vm26Ab	chr2L:5957003-5957628	warm	cold	NOTEST	0.0858792	0.107411	0.322767	0	1	1	no
Ucp4B,Ucp4C	chr2L:5968518-5981079	warm	cold	OK	42.9213	38.6542	-0.151068	-0.245076	0.6418	0.782111	no
eIF-4a	chr2L:5981763-5985793	warm	cold	OK	561.743	653.393	0.218041	0.80984	0.0712	0.153826	no
ifc	chr2L:5986347-5988854	warm	cold	OK	39.8893	49.0521	0.298312	1.26215	0.00505	0.0163313	yes
Tsp26A	chr2L:6000227-6006827	warm	cold	OK	6.14112	8.61437	0.488245	0.958432	0.0442	0.103372	no
CG13996	chr2L:6020849-6021672	warm	cold	NOTEST	0.35975	0.203608	-0.821202	0	1	1	no
CG31643	chr2L:6038079-6045970	warm	cold	OK	5.02723	4.49896	-0.160173	-0.200325	0.6419	0.782111	no
CG12393	chr2L:6046369-6050477	warm	cold	OK	10.0717	8.13628	-0.307867	-0.468296	0.3095	0.477584	no
CG9135	chr2L:6050828-6053491	warm	cold	OK	4.43456	5.82601	0.393716	1.08365	0.0167	0.0458523	yes
CG13995	chr2L:6054306-6060169	warm	cold	OK	2.35797	2.66902	0.178769	0.511141	0.2776	0.441857	no
CG34180	chr2L:6060509-6062757	warm	cold	OK	9.11061	20.7259	1.18582	0.38736	0.3656	0.538156	no
CG13994,CG9147	chr2L:6062887-6068635	warm	cold	OK	63.3656	46.6644	-0.441379	-1.69079	0.00445	0.0146638	yes
CG13993	chr2L:6069078-6070697	warm	cold	OK	43.402	62.3086	0.521669	2.42071	5e-05	0.000245228	yes
Kr-h2	chr2L:6070989-6073961	warm	cold	OK	75.5299	70.7739	-0.0938313	-0.408899	0.3663	0.538717	no
CR9162	chr2L:6078452-6079736	warm	cold	NOTEST	0.262384	0.143038	-0.87528	0	1	1	no
Kr-h1	chr2L:6081807-6099094	warm	cold	OK	8.11346	4.46556	-0.861477	-2.32057	5e-05	0.000245228	yes
stai	chr2L:6100329-6124668	warm	cold	OK	50.9951	51.018	0.000647111	0.00239872	0.99525	0.996768	no
CG31642	chr2L:6100329-6124668	warm	cold	OK	12.7922	8.80845	-0.538301	-0.918846	0.06705	0.146467	no
Arpc4	chr2L:6125120-6127653	warm	cold	OK	18.7013	13.8988	-0.428184	-1.37533	0.0312	0.0776224	no
CG9222	chr2L:6131022-6132484	warm	cold	OK	93.2398	93.1209	-0.00184088	-0.00797838	0.98545	0.991152	no
CG13991	chr2L:6139460-6145011	warm	cold	OK	22.3142	17.3605	-0.362153	-1.60111	0.00035	0.00149512	yes
Muc26B	chr2L:6151970-6153701	warm	cold	NOTEST	0.0255876	0.0931497	1.86411	0	1	1	no
CG13989	chr2L:6160443-6161082	warm	cold	OK	24.5263	21.7263	-0.174892	-0.748352	0.28175	0.446239	no
CG34380	chr2L:6179132-6211114	warm	cold	OK	4.39064	4.24597	-0.0483361	-0.167294	0.70975	0.830618	no
Ugt37b1	chr2L:6225049-6226842	warm	cold	OK	7.64372	2.33601	-1.71023	-4.78108	5e-05	0.000245228	yes
Ddr	chr2L:6253122-6322251	warm	cold	OK	1.11628	1.23769	0.148951	0.196641	0.67485	0.805811	no
CG9486	chr2L:6253122-6322251	warm	cold	OK	2.32844	7.13924	1.61641	1.89582	0.0056	0.0178223	yes
CG42735	chr2L:6253122-6322251	warm	cold	NOTEST	0	0.180974	inf	0	1	1	no
CG13984	chr2L:6253122-6322251	warm	cold	OK	28.1195	31.1142	0.146001	0.317826	0.4852	0.653643	no
Gef26	chr2L:6323766-6332789	warm	cold	OK	17.0701	19.7529	0.210594	0.893215	0.04725	0.109337	no
Cpr	chr2L:6338694-6348427	warm	cold	OK	557.586	102.901	-2.43794	-9.79114	5e-05	0.000245228	yes
ppk14	chr2L:6354955-6356498	warm	cold	NOTEST	0.0485056	0.0559296	0.205461	0	1	1	no
CG9505	chr2L:6367883-6370195	warm	cold	OK	5.41626	1.12238	-2.27074	-5.53415	5e-05	0.000245228	yes
slam	chr2L:6372414-6377286	warm	cold	NOTEST	0.324893	0.221101	-0.555257	0	1	1	no
CG9507	chr2L:6377767-6411306	warm	cold	OK	2.17857	3.87727	0.831658	0.957524	0.0565	0.127133	no
CG13982	chr2L:6412314-6423308	warm	cold	NOTEST	0.702397	0.547297	-0.359963	0	1	1	no
Fic	chr2L:6424336-6426373	warm	cold	OK	11.77	11.5103	-0.0321858	-0.122798	0.8046	0.891152	no
frj	chr2L:6456034-6465669	warm	cold	OK	38.2444	43.2482	0.17739	0.803093	0.1059	0.212627	no
DLP	chr2L:6480861-6488842	warm	cold	OK	14.7392	13.1766	-0.161684	-0.583938	0.193	0.336023	no
epsilonCOP	chr2L:6488989-6490876	warm	cold	OK	33.499	21.2144	-0.65907	-2.55004	5e-05	0.000245228	yes
CG31638,CG9550	chr2L:6491116-6498555	warm	cold	OK	80.2161	72.6911	-0.142112	-0.535095	0.2385	0.395437	no
CG31637	chr2L:6498641-6526996	warm	cold	OK	12.8998	12.714	-0.0209308	-0.0836299	0.86125	0.926126	no
CG11043,CoVb	chr2L:6555810-6561660	warm	cold	OK	407.112	517.44	0.345967	1.93689	0.00145	0.0054375	yes
Ent2	chr2L:6562295-6566587	warm	cold	OK	22.0042	16.8018	-0.389162	-1.56331	0.0014	0.00526839	yes
CG11050	chr2L:6611022-6621700	warm	cold	OK	71.8459	68.4093	-0.070712	-0.323718	0.5201	0.684053	no
CG34345	chr2L:6623122-6632407	warm	cold	OK	2.92703	0.876907	-1.73894	-2.62364	5e-05	0.000245228	yes
Tango1	chr2L:6649387-6657994	warm	cold	OK	31.7151	25.0262	-0.34173	-1.42223	0.00205	0.00737626	yes
CG11070,CG34310,cup	chr2L:6658506-6676635	warm	cold	OK	123.692	137.169	0.149201	0.314874	0.4692	0.638934	no
CG11188	chr2L:6717624-6723359	warm	cold	OK	5.2785	5.38768	0.0295343	0.0471448	0.92675	0.961399	no
Liprin-alpha,TTLL3B	chr2L:6723844-6736158	warm	cold	OK	91.0509	83.5402	-0.124203	-0.487287	0.27105	0.433886	no
CG11221	chr2L:6742507-6755686	warm	cold	OK	3.30632	3.79598	0.199243	0.295686	0.5385	0.699997	no
snoRNA:Me28S-G2743	chr2L:6742507-6755686	warm	cold	OK	22.488	36.8169	0.711217	0.0626153	0.75415	0.860513	no
CG17378	chr2L:6774040-6778444	warm	cold	OK	22.1102	21.3063	-0.0534332	-0.208255	0.639	0.780428	no
CR43610	chr2L:6799195-6799600	warm	cold	OK	19.8191	27.0344	0.447903	2.17322	0.0448	0.104548	no
CG11236	chr2L:6802952-6805871	warm	cold	OK	27.1137	9.06905	-1.58	-3.28063	5e-05	0.000245228	yes
CR44081	chr2L:6812639-6813110	warm	cold	OK	10.8932	11.7979	0.115091	0.382101	0.6007	0.750954	no
sens-2	chr2L:6822316-6838995	warm	cold	OK	1.23256	1.11152	-0.149129	-0.337412	0.4863	0.654588	no
Rca1	chr2L:6852323-6853876	warm	cold	OK	5.69008	4.83858	-0.233863	-0.705035	0.16485	0.299037	no
l(2)k09022	chr2L:6854169-6870464	warm	cold	OK	2.89122	3.95009	0.450209	1.02931	0.034	0.083205	no
neuroligin	chr2L:6874899-6907844	warm	cold	OK	3.8422	2.84493	-0.433539	-1.31027	0.00545	0.0174294	yes
mir-932	chr2L:6874899-6907844	warm	cold	NOTEST	0	0	0	0	1	1	no
Rat1	chr2L:6908082-6920360	warm	cold	OK	5.57365	6.206	0.155042	0.276679	0.55765	0.716574	no
wee	chr2L:6908082-6920360	warm	cold	OK	2.94474	5.26252	0.837612	0.562872	0.29435	0.460701	no
x16	chr2L:6908082-6920360	warm	cold	OK	4.89107	8.9674	0.87454	0.560872	0.22815	0.382082	no
CG43232,Hrb27C	chr2L:6920656-6942910	warm	cold	OK	98.1358	96.6089	-0.022624	-0.0535552	0.89295	0.943814	no
SA	chr2L:6950439-6956872	warm	cold	OK	10.4213	9.37099	-0.153265	-0.59987	0.2039	0.35	no
CG3430	chr2L:6957009-6960285	warm	cold	NOTEST	1.15739	0.85578	-0.435566	0	1	1	no
CG10399	chr2L:6960422-6964074	warm	cold	OK	5.24885	3.05516	-0.780752	-0.421177	0.46435	0.634596	no
Coprox	chr2L:6964420-6965812	warm	cold	OK	21.0323	17.6311	-0.254486	-1.04313	0.05125	0.117058	no
CG43321	chr2L:7012310-7012742	warm	cold	OK	64.2361	71.5194	0.15495	0.922336	0.2636	0.425243	no
CG43322	chr2L:7013316-7023978	warm	cold	OK	7.68603	5.25421	-0.548766	-0.607252	0.23095	0.385569	no
Pcp	chr2L:7013316-7023978	warm	cold	OK	0.654805	2.98121	2.18676	0.726725	0.1505	0.279439	no
CG3476	chr2L:7027593-7028959	warm	cold	OK	14.2852	11.486	-0.314645	-1.15903	0.03415	0.0834856	no
CG11266,milt	chr2L:7030492-7056014	warm	cold	OK	68.3778	54.0459	-0.339342	-1.1972	0.0064	0.0199336	yes
Mnn1	chr2L:7056300-7063672	warm	cold	OK	12.4644	12.2628	-0.0235187	-0.0551865	0.9041	0.950837	no
CG13779	chr2L:7063985-7065837	warm	cold	OK	118.03	272.152	1.20526	8.02514	5e-05	0.000245228	yes
CG11289	chr2L:7067982-7084634	warm	cold	NOTEST	0.463377	0.804328	0.795599	0	1	1	no
CG4495	chr2L:7182117-7188068	warm	cold	OK	30.565	33.8926	0.14909	0.605437	0.1873	0.327973	no
CG43799	chr2L:7223327-7249446	warm	cold	NOTEST	0.475876	0.978361	1.03978	0	1	1	no
CG31909	chr2L:7255418-7277168	warm	cold	OK	40.0126	54.7433	0.452227	1.39008	0.0015	0.00560544	yes
wg	chr2L:7307160-7316265	warm	cold	NOTEST	0.60342	0.321503	-0.908331	0	1	1	no
Wnt6	chr2L:7333713-7352542	warm	cold	OK	6.46065	2.12555	-1.60384	-4.37614	5e-05	0.000245228	yes
Wnt10	chr2L:7364509-7377528	warm	cold	NOTEST	0.147565	0.179767	0.284771	0	1	1	no
ninaC	chr2L:7377701-7384344	warm	cold	OK	118.136	166.065	0.491309	1.90122	5e-05	0.000245228	yes
CG5155	chr2L:7388507-7390902	warm	cold	OK	27.9582	24.6275	-0.183003	-0.819364	0.0969	0.197988	no
CG5171	chr2L:7401334-7404526	warm	cold	OK	85.0048	42.7523	-0.991545	-3.99461	5e-05	0.000245228	yes
CG5177	chr2L:7405226-7409809	warm	cold	OK	187.838	94.1669	-0.996198	-4.41347	5e-05	0.000245228	yes
CG15818	chr2L:7410908-7412229	warm	cold	OK	13.7691	8.85011	-0.637669	-2.2311	5e-05	0.000245228	yes
chm	chr2L:7412416-7422736	warm	cold	OK	4.84262	3.96588	-0.288145	-0.853711	0.0493	0.113305	no
CR43857,mir-275	chr2L:7423819-7425932	warm	cold	NOTEST	0.123001	4.14047	5.07305	0	1	1	no
mir-305	chr2L:7425971-7426044	warm	cold	NOTEST	0	0	0	0	1	1	no
CG5261	chr2L:7426830-7433663	warm	cold	OK	235.403	498.564	1.08264	4.23335	5e-05	0.000245228	yes
CG5973	chr2L:7437422-7451167	warm	cold	OK	120.039	84.7491	-0.50223	-1.99934	0.0002	0.0008941	yes
CG6055,CG6441	chr2L:7466542-7496307	warm	cold	OK	102.637	107.004	0.0601199	0.174519	0.68965	0.815492	no
CR44082	chr2L:7497804-7578680	warm	cold	NOTEST	1.47857	1.63272	0.143075	0	1	1	no
Spn28B	chr2L:7581923-7583333	warm	cold	OK	32.279	25.0202	-0.367504	-1.31135	0.00295	0.0101748	yes
Cyp4d21	chr2L:7605599-7607701	warm	cold	OK	80.3888	3.68374	-4.44775	-15.1578	5e-05	0.000245228	yes
CG6739	chr2L:7608388-7616533	warm	cold	OK	1.21309	8.00775	2.72271	6.69306	5e-05	0.000245228	yes
Myo28B1	chr2L:7642003-7692683	warm	cold	OK	10.9519	3.79976	-1.5272	-2.59661	5e-05	0.000245228	yes
CG43235	chr2L:7693026-7701601	warm	cold	OK	28.8999	31.3701	0.118327	0.178222	0.77465	0.873839	no
Tep3	chr2L:7702806-7710697	warm	cold	OK	13.7093	20.7543	0.598259	2.63234	5e-05	0.000245228	yes
Ntl	chr2L:7710937-7714032	warm	cold	OK	139.031	135.13	-0.0410627	-0.22555	0.79065	0.883399	no
CG7211	chr2L:7747342-7747874	warm	cold	OK	67.2889	62.8619	-0.0981826	-0.562479	0.46475	0.634849	no
CG7196	chr2L:7754190-7765716	warm	cold	OK	79.0748	74.3169	-0.089527	-0.357224	0.42395	0.596984	no
CG14538	chr2L:7754190-7765716	warm	cold	NOTEST	0.244972	0.357463	0.545179	0	1	1	no
CG7191	chr2L:7767648-7775033	warm	cold	OK	2.7366	2.67419	-0.0332824	-0.0813551	0.87165	0.931546	no
CG7154,CG7164,Uro	chr2L:7780084-7786064	warm	cold	OK	151.845	115.236	-0.398007	-1.8283	0.00045	0.00188483	yes
r2d2	chr2L:7800166-7810697	warm	cold	OK	9.09786	7.59286	-0.260883	-0.257681	0.61125	0.759165	no
LanB1	chr2L:7811439-7820771	warm	cold	OK	8.91256	17.2597	0.953496	3.95995	5e-05	0.000245228	yes
CG7115	chr2L:7821150-7827326	warm	cold	OK	52.6008	58.1762	0.145344	0.204355	0.62575	0.770615	no
mts	chr2L:7827742-7832745	warm	cold	OK	94.2095	132.928	0.496706	2.29106	5e-05	0.000245228	yes
CG14537	chr2L:7840480-7841262	warm	cold	OK	36.888	35.9556	-0.0369367	-0.176265	0.7776	0.875689	no
lectin-28C	chr2L:7857076-7860838	warm	cold	OK	52.5857	25.9585	-1.01846	-3.29591	5e-05	0.000245228	yes
CG34132	chr2L:7883468-7887489	warm	cold	OK	27.4605	68.5911	1.32066	3.19792	5e-05	0.000245228	yes
CG7231	chr2L:7891167-7994184	warm	cold	OK	32.7592	11.5982	-1.498	-2.69343	5e-05	0.000245228	yes
CG7224	chr2L:7998810-8007286	warm	cold	OK	47.9191	249.936	2.38289	8.82884	5e-05	0.000245228	yes
Tg	chr2L:8011404-8026898	warm	cold	OK	12.7139	7.89958	-0.686559	-2.48362	5e-05	0.000245228	yes
baf	chr2L:8026913-8040844	warm	cold	OK	51.6137	89.5234	0.794512	1.87171	0.00595	0.0187494	yes
Cka	chr2L:8026913-8040844	warm	cold	OK	32.1776	31.425	-0.0341417	-0.104193	0.8101	0.894227	no
CG7429	chr2L:8040991-8042941	warm	cold	OK	8.66637	6.33475	-0.45214	-0.26945	0.6416	0.781987	no
CG7466	chr2L:8043470-8071682	warm	cold	OK	5.47498	7.95506	0.53902	0.554307	0.2311	0.385711	no
Trf	chr2L:8072894-8073948	warm	cold	OK	8.98723	7.45711	-0.269259	-0.861101	0.1284	0.246738	no
Bsg	chr2L:8083419-8116531	warm	cold	OK	137.161	140.009	0.0296547	0.110162	0.7914	0.883903	no
CG8673	chr2L:8124293-8126922	warm	cold	OK	13.6235	11.937	-0.190655	-0.436975	0.32205	0.491686	no
CG8668	chr2L:8127023-8133989	warm	cold	OK	14.5828	15.9301	0.127487	0.52552	0.25865	0.419663	no
CG43394	chr2L:8134156-8159692	warm	cold	OK	21.442	24.448	0.189278	0.278619	0.5381	0.699708	no
CG31606	chr2L:8134156-8159692	warm	cold	OK	0.850902	9.84112	3.53176	1.00684	0.215	0.364292	no
Rbsn-5	chr2L:8159831-8162492	warm	cold	OK	14.5716	14.3189	-0.0252393	-0.0798163	0.8727	0.932416	no
Piezo,fos28F	chr2L:8163072-8190255	warm	cold	OK	11.5714	26.3157	1.18536	3.9501	5e-05	0.000245228	yes
CG8475	chr2L:8190296-8196942	warm	cold	OK	6.29552	6.20678	-0.0204813	-0.0138504	0.97945	0.987976	no
CR44116	chr2L:8190296-8196942	warm	cold	NOTEST	0.572623	0.604665	0.0785495	0	1	1	no
CG8460	chr2L:8197192-8198813	warm	cold	OK	13.8542	9.99486	-0.471063	-1.74895	0.0015	0.00560544	yes
CG8455	chr2L:8198881-8205298	warm	cold	OK	15.7016	14.7532	-0.0898834	-0.192044	0.7002	0.822946	no
CG8419	chr2L:8206170-8211122	warm	cold	OK	1.5231	1.21784	-0.322687	-0.412244	0.38665	0.559594	no
Ssb-c31a	chr2L:8211346-8211938	warm	cold	OK	29.2432	47.0024	0.684634	3.2684	5e-05	0.000245228	yes
CG8353,CG8360	chr2L:8212035-8215385	warm	cold	OK	73.4522	85.3467	0.216529	0.928806	0.11005	0.219173	no
CG8349	chr2L:8215889-8220773	warm	cold	OK	65.8953	61.1894	-0.106894	-0.263281	0.6409	0.7817	no
CG14277	chr2L:8242042-8244003	warm	cold	OK	64.3676	31.3527	-1.03775	-4.3932	5e-05	0.000245228	yes
CR43752	chr2L:8258754-8301079	warm	cold	OK	15.8039	0.46071	-5.10028	-1.26773	0.09995	0.203201	no
Scgalpha	chr2L:8303428-8305376	warm	cold	OK	5.47175	5.81216	0.0870737	0.23521	0.5985	0.749155	no
CG7840	chr2L:8305567-8308270	warm	cold	OK	9.8138	11.8142	0.267639	0.446719	0.4211	0.593891	no
CG7818	chr2L:8308426-8311229	warm	cold	OK	5.03686	7.76332	0.624148	1.25305	0.0059	0.0186366	yes
CG7806	chr2L:8311398-8319989	warm	cold	OK	13.7093	13.261	-0.0479688	-0.164034	0.71575	0.834864	no
CG7787	chr2L:8320327-8325478	warm	cold	OK	9.35281	7.36412	-0.344887	-0.4293	0.44655	0.617697	no
CG14275	chr2L:8327455-8332911	warm	cold	OK	37.4762	10.4158	-1.8472	-5.49269	5e-05	0.000245228	yes
CG14274	chr2L:8338286-8342056	warm	cold	OK	4.95626	5.00898	0.0152664	0.0452599	0.9276	0.962197	no
CG14273	chr2L:8342694-8344378	warm	cold	OK	0.88341	2.03459	1.20358	1.94972	0.0008	0.00318706	yes
CG7778	chr2L:8346619-8350197	warm	cold	OK	68.4823	18.0612	-1.92284	-8.50721	5e-05	0.000245228	yes
Mur29B	chr2L:8352186-8355172	warm	cold	OK	15.275	7.40164	-1.04525	-3.81463	5e-05	0.000245228	yes
CSN8	chr2L:8364831-8365663	warm	cold	OK	17.3693	11.9596	-0.538372	-1.96693	0.00275	0.00955187	yes
Pp2A-29B	chr2L:8366008-8370093	warm	cold	OK	77.8438	81.6259	0.0684444	0.300494	0.5093	0.675381	no
CG17292	chr2L:8370512-8374250	warm	cold	OK	53.826	16.2597	-1.72701	-6.38079	5e-05	0.000245228	yes
Wdr82	chr2L:8374428-8376797	warm	cold	OK	12.0863	10.2914	-0.231929	-0.720849	0.1762	0.313516	no
CG17294	chr2L:8377007-8381776	warm	cold	OK	10.66	11.5317	0.113402	0.218879	0.6916	0.816899	no
Rcd4	chr2L:8382860-8384137	warm	cold	OK	6.19635	6.64722	0.101333	0.128073	0.7688	0.870506	no
CG13384	chr2L:8384454-8389331	warm	cold	OK	17.0862	41.4038	1.27693	4.98176	5e-05	0.000245228	yes
snRNA:U6atac:29B	chr2L:8389723-8389820	warm	cold	NOTEST	8.19229	7.90878	-0.0508117	0	1	1	no
CG13385	chr2L:8396712-8397886	warm	cold	OK	40.2025	37.5322	-0.0991591	-0.45511	0.3882	0.561013	no
CG13386	chr2L:8399043-8399972	warm	cold	NOTEST	1.30805	0.646035	-1.01773	0	1	1	no
CG31898	chr2L:8400456-8411938	warm	cold	OK	1.01465	1.89982	0.904882	0.417243	0.48705	0.655165	no
emb	chr2L:8400456-8411938	warm	cold	OK	21.6504	31.1337	0.524082	2.1488	5e-05	0.000245228	yes
Akap200	chr2L:8415672-8433612	warm	cold	OK	73.9552	82.2002	0.152491	0.578993	0.20635	0.353128	no
CG31897,Chrac-14,mus201	chr2L:8437410-8449571	warm	cold	OK	12.9878	11.4386	-0.18324	-0.503928	0.2852	0.450196	no
fu2	chr2L:8464487-8466693	warm	cold	OK	3.31181	3.73375	0.173005	0.438308	0.32385	0.493732	no
CG43796,d	chr2L:8466829-8488671	warm	cold	OK	33.5996	37.9186	0.17446	0.558476	0.2688	0.43132	no
CheA29a	chr2L:8466829-8488671	warm	cold	OK	1.8856	0.757489	-1.31573	-0.907041	0.16755	0.30263	no
unsRNA:d-a	chr2L:8466829-8488671	warm	cold	NOTEST	0.618929	0.697565	0.172554	0	1	1	no
CG13088,CG43400	chr2L:8488898-8491360	warm	cold	OK	72.1958	75.1018	0.0569326	0.280228	0.59065	0.743423	no
CG13089,CG13090	chr2L:8515048-8519178	warm	cold	OK	28.4084	66.1901	1.2203	4.8903	5e-05	0.000245228	yes
Acer,CG13091	chr2L:8519545-8528641	warm	cold	OK	435.111	750.846	0.787134	3.25709	5e-05	0.000245228	yes
CG17834	chr2L:8529140-8541480	warm	cold	OK	19.14	16.9429	-0.175914	-0.592715	0.1764	0.313824	no
Sema-1a	chr2L:8542146-8671932	warm	cold	OK	4.25194	5.28392	0.313488	1.20852	0.00595	0.0187494	yes
Glt	chr2L:8672042-8679812	warm	cold	OK	60.9516	153.628	1.3337	5.9729	5e-05	0.000245228	yes
Trs23	chr2L:8686181-8709611	warm	cold	OK	8.01844	10.5414	0.394668	0.252594	0.6713	0.804026	no
CG9314	chr2L:8686181-8709611	warm	cold	OK	165.614	149.041	-0.152114	-0.494033	0.2799	0.444143	no
CG12438	chr2L:8752304-8753209	warm	cold	OK	34.249	41.6119	0.280931	1.37196	0.02385	0.0620667	no
CG42712	chr2L:8809399-8810032	warm	cold	NOTEST	0.135088	0	#NAME?	0	1	1	no
SoxN	chr2L:8825624-8829670	warm	cold	OK	2.66081	2.03444	-0.387231	-1.12401	0.01605	0.0443457	yes
CG32986	chr2L:8862775-8863743	warm	cold	OK	20.1599	23.8401	0.241897	1.03348	0.08105	0.171165	no
CG32987	chr2L:8863810-8864847	warm	cold	OK	4.16397	5.65683	0.442036	1.2451	0.03515	0.0853829	no
CG32988	chr2L:8864863-8865692	warm	cold	OK	20.8691	21.0928	0.0153818	0.0660448	0.9186	0.958158	no
CG32983	chr2L:8865849-8866659	warm	cold	OK	9.6905	10.9293	0.173556	0.605293	0.3314	0.502134	no
CG9483	chr2L:8866766-8867686	warm	cold	OK	35.6394	41.3894	0.215791	1.04596	0.0831	0.174497	no
CG42713	chr2L:8891488-8892177	warm	cold	NOTEST	0.0956633	0.289675	1.5984	0	1	1	no
CG34398	chr2L:8898802-8933588	warm	cold	OK	14.6803	14.5647	-0.0114035	-0.0464207	0.916	0.956713	no
Tsp29Fa	chr2L:8933963-8936096	warm	cold	OK	72.4553	23.6183	-1.61719	-6.06714	5e-05	0.000245228	yes
Tsp29Fb	chr2L:8937270-8943264	warm	cold	OK	214.275	114.681	-0.901832	-3.94831	5e-05	0.000245228	yes
CG32985	chr2L:8962532-8964620	warm	cold	OK	19.2384	6.76409	-1.50802	-5.6158	5e-05	0.000245228	yes
CG32984	chr2L:8964981-8967035	warm	cold	OK	1.51974	2.22569	0.550427	1.22738	0.015	0.0418259	yes
CG18088	chr2L:8967534-8975428	warm	cold	OK	0.539717	1.64368	1.60665	1.77704	0.0027	0.00938923	yes
CG18662	chr2L:8977833-8984872	warm	cold	OK	301.4	356.739	0.243194	1.0005	0.02595	0.0667673	no
CG9555	chr2L:8991966-8993632	warm	cold	OK	13.3961	5.82823	-1.20069	-3.47882	5e-05	0.000245228	yes
CG17906	chr2L:8993817-8997499	warm	cold	OK	1.16077	7.64933	2.72025	2.23637	0.006	0.0188818	yes
CG18661,Try29F	chr2L:8997601-8999468	warm	cold	OK	13.4575	10.2441	-0.393615	-1.22081	0.02405	0.0624909	no
CG9568	chr2L:9010585-9011358	warm	cold	OK	118.986	70.723	-0.750539	-4.2353	5e-05	0.000245228	yes
CG13102	chr2L:9012192-9014149	warm	cold	OK	34.9179	10.9558	-1.67227	-5.09054	5e-05	0.000245228	yes
CG12439	chr2L:9077120-9077988	warm	cold	OK	5.49587	5.10866	-0.105403	-0.285788	0.64135	0.781924	no
Toll-4	chr2L:9084106-9089440	warm	cold	NOTEST	0.3527	0.339943	-0.0531497	0	1	1	no
CG31609	chr2L:9097626-9098176	warm	cold	OK	23.5046	19.2883	-0.285217	-1.20997	0.10935	0.218183	no
Or30a	chr2L:9111813-9113285	warm	cold	NOTEST	0.0671767	0.0379636	-0.823345	0	1	1	no
CG32982	chr2L:9125735-9163725	warm	cold	OK	10.8178	15.4396	0.513223	1.86725	5e-05	0.000245228	yes
CG13108	chr2L:9164234-9166514	warm	cold	OK	2.0423	1.30712	-0.64381	-0.578698	0.2972	0.463889	no
tai	chr2L:9166777-9253138	warm	cold	OK	8.75798	12.1329	0.470255	1.82372	0.0001	0.000469607	yes
CG43733,Ggamma30A	chr2L:9256562-9302494	warm	cold	OK	296.797	240.121	-0.305717	-0.871738	0.04725	0.109337	no
CG17005	chr2L:9327743-9330332	warm	cold	OK	17.5959	16.111	-0.127193	-0.470989	0.29835	0.46493	no
Cks30A	chr2L:9330762-9331981	warm	cold	OK	6.10436	6.12511	0.00489706	0.0145897	0.98715	0.992018	no
Eaat1	chr2L:9333566-9341925	warm	cold	OK	109.106	168.212	0.624553	2.64547	5e-05	0.000245228	yes
CG3748	chr2L:9342831-9344777	warm	cold	OK	36.1376	35.4171	-0.0290542	-0.116125	0.7951	0.886751	no
CG43350	chr2L:9349545-9349963	warm	cold	OK	67.9393	15.0913	-2.17053	-4.19991	5e-05	0.000245228	yes
CG13110	chr2L:9350469-9350996	warm	cold	OK	82.72	98.1888	0.247322	1.44582	0.0397	0.0943224	no
CG43404	chr2L:9364296-9364991	warm	cold	OK	18.2652	8.4652	-1.10948	-3.80843	5e-05	0.000245228	yes
CG34181	chr2L:9367639-9368434	warm	cold	OK	21.1961	24.0605	0.18287	0.769749	0.20815	0.355539	no
CR43865	chr2L:9370308-9415156	warm	cold	OK	1.50381	1.55936	0.0523284	0.0132153	0.9812	0.98856	no
Aldh	chr2L:9370308-9415156	warm	cold	OK	382.809	362.49	-0.078682	-0.33978	0.49595	0.663729	no
Mco1	chr2L:9416592-9426342	warm	cold	OK	8.81936	7.64472	-0.206211	-0.731184	0.10075	0.20437	no
CG42847,Fbp2	chr2L:9426618-9431167	warm	cold	OK	93.0007	137.1	0.559916	1.68734	0.005	0.0162007	yes
scat	chr2L:9431404-9435341	warm	cold	OK	8.32736	6.13028	-0.441907	-1.65321	0.00055	0.00226122	yes
CG3769,RpS28-like	chr2L:9435398-9437270	warm	cold	OK	55.4204	55.0702	-0.00914527	-0.024665	0.9576	0.976519	no
numb	chr2L:9437439-9464184	warm	cold	OK	18.4048	22.0802	0.262667	1.0546	0.0162	0.0446975	yes
CR43769	chr2L:9470325-9470861	warm	cold	NOTEST	0	0.165865	inf	0	1	1	no
CG33298	chr2L:9495473-9520763	warm	cold	OK	11.0162	13.7641	0.321285	1.33839	0.00295	0.0101748	yes
Oatp30B	chr2L:9521209-9540060	warm	cold	OK	48.9972	70.402	0.522917	1.57119	0.00095	0.00372561	yes
CG31883	chr2L:9521209-9540060	warm	cold	OK	231.818	63.4901	-1.86839	-4.07277	5e-05	0.000245228	yes
CG17855	chr2L:9540522-9542480	warm	cold	OK	5.43583	3.94595	-0.462129	-1.35085	0.0062	0.0194336	yes
Cpr30B	chr2L:9542877-9543658	warm	cold	NOTEST	0.0847815	0.26532	1.64591	0	1	1	no
CG13113	chr2L:9544170-9544875	warm	cold	NOTEST	0.0817936	0.388216	2.2468	0	1	1	no
CG13114	chr2L:9545810-9547424	warm	cold	NOTEST	0.0323068	0.456968	3.82218	0	1	1	no
CG3838	chr2L:9568889-9576769	warm	cold	OK	11.9628	8.62682	-0.471652	-0.755762	0.11945	0.233719	no
CG3841	chr2L:9589475-9591783	warm	cold	OK	18.2267	12.3312	-0.56374	-2.04654	5e-05	0.000245228	yes
gcm2	chr2L:9608561-9612706	warm	cold	NOTEST	0.370137	0.254377	-0.541096	0	1	1	no
GlcAT-S,Trx-2	chr2L:9613158-9623178	warm	cold	OK	235.361	464.536	0.980918	5.16733	5e-05	0.000245228	yes
CG15828	chr2L:9634178-9656026	warm	cold	OK	21.7463	20.8554	-0.0603464	-0.252917	0.574	0.729849	no
CG33299	chr2L:9656599-9657424	warm	cold	NOTEST	0.0657541	0.176531	1.42477	0	1	1	no
hoip,pelo	chr2L:9699790-9711271	warm	cold	OK	29.3763	29.5221	0.00714212	0.0146881	0.97825	0.98754	no
Nckx30C	chr2L:9711511-9746565	warm	cold	OK	14.5206	23.2232	0.677463	1.28811	0.0087	0.0259944	yes
Nckx30C	chr2L:9711511-9746565	warm	cold	OK	1.89219	1.91134	0.0145341	0.0128899	0.9786	0.98754	no
Nckx30C	chr2L:9711511-9746565	warm	cold	NOTEST	0.332565	0.223387	-0.57409	0	1	1	no
CG13116	chr2L:9711511-9746565	warm	cold	OK	16.2258	11.0338	-0.556365	-0.623673	0.2491	0.407693	no
CG13117	chr2L:9711511-9746565	warm	cold	OK	6.99878	16.7989	1.26319	1.32276	0.0188	0.0507922	no
Nckx30C	chr2L:9711511-9746565	warm	cold	OK	2.63537	2.75505	0.0640724	0.0284063	0.9537	0.974864	no
zf30C	chr2L:9758341-9762375	warm	cold	OK	9.13485	4.4412	-1.04043	-3.64646	5e-05	0.000245228	yes
und	chr2L:9763344-9765338	warm	cold	OK	89.3824	71.5843	-0.320347	-1.33398	0.0027	0.00938923	yes
CG4017	chr2L:9765356-9770996	warm	cold	NOTEST	0.0554898	0.431627	2.95949	0	1	1	no
CG17633	chr2L:9765356-9770996	warm	cold	OK	166.732	16.2287	-3.36091	-14.7364	5e-05	0.000245228	yes
IP3K1	chr2L:9782383-9791958	warm	cold	OK	14.2169	10.2203	-0.476158	-0.535891	0.2605	0.421969	no
CG4036	chr2L:9782383-9791958	warm	cold	OK	6.64668	7.77506	0.226221	0.100741	0.8249	0.903979	no
CR43766	chr2L:9793327-9886250	warm	cold	OK	2.07459	2.22817	0.103035	0.034967	0.9385	0.967138	no
FKBP59	chr2L:9888097-9890772	warm	cold	OK	55.8087	77.7689	0.478703	2.07314	5e-05	0.000245228	yes
CG4537	chr2L:9890884-9893433	warm	cold	OK	8.51944	6.63132	-0.361463	-0.543107	0.31115	0.479316	no
Bka	chr2L:9895280-9897523	warm	cold	OK	7.11338	5.26716	-0.433511	-0.318712	0.4566	0.626976	no
Srp54	chr2L:9912910-9915044	warm	cold	OK	8.06699	5.84752	-0.464205	-1.59912	0.0017	0.00625981	yes
yip2	chr2L:9915104-9918281	warm	cold	OK	109.553	114.709	0.066349	0.279945	0.6044	0.753746	no
CG4592,CG4594,CG4598	chr2L:9918606-9924865	warm	cold	OK	84.3157	67.9085	-0.312208	-1.4599	0.0092	0.0272815	yes
CG42366	chr2L:9925160-9930378	warm	cold	NOTEST	0.63251	0.629281	-0.00738336	0	1	1	no
CG42367	chr2L:9930445-9931131	warm	cold	OK	1.45585	0.145507	-3.3227	-1.02999	0.2478	0.406241	no
CG4619	chr2L:9934760-9947767	warm	cold	OK	12.9149	11.2038	-0.205047	-0.274223	0.53225	0.694699	no
CG4709	chr2L:9954448-9957019	warm	cold	OK	3.7301	3.50919	-0.0880782	-0.175552	0.7283	0.842402	no
CG4658	chr2L:9957229-9963973	warm	cold	OK	38.7369	17.4631	-1.1494	-3.10954	5e-05	0.000245228	yes
RpL13	chr2L:9964146-9968619	warm	cold	OK	213.128	234.033	0.134988	0.516813	0.2594	0.420591	no
bib	chr2L:9983670-9995538	warm	cold	OK	1.25668	0.762958	-0.719938	-1.26875	0.00595	0.0187494	yes
CG4747	chr2L:10003824-10008889	warm	cold	OK	24.3109	18.3739	-0.403945	-1.64335	0.0001	0.000469607	yes
Trp1	chr2L:10009385-10017479	warm	cold	OK	119.575	150.251	0.329461	1.43041	0.00365	0.0123301	yes
CG13127	chr2L:10026739-10029299	warm	cold	OK	8.03723	7.63507	-0.0740567	-0.267311	0.5748	0.730631	no
obst-B	chr2L:10032693-10038954	warm	cold	OK	2.64235	50.0928	4.24471	12.2186	5e-05	0.000245228	yes
CG33301	chr2L:10049481-10050956	warm	cold	OK	28.1827	62.8736	1.15765	5.3624	5e-05	0.000245228	yes
Cpr31A	chr2L:10054214-10055935	warm	cold	NOTEST	0.997483	0.690801	-0.530023	0	1	1	no
Pen	chr2L:10056905-10060095	warm	cold	OK	510.12	445.909	-0.194089	-0.74892	0.11835	0.232105	no
Spn31A	chr2L:10060870-10063925	warm	cold	OK	10.1567	16.932	0.737321	2.77521	5e-05	0.000245228	yes
CG34109	chr2L:10064120-10180256	warm	cold	OK	8.97246	5.59537	-0.68127	-1.31028	0.0096	0.0282761	yes
CG4839	chr2L:10064120-10180256	warm	cold	OK	9.28263	6.25153	-0.570324	-1.57183	0.00105	0.00407988	yes
CG13137	chr2L:10064120-10180256	warm	cold	OK	3.17105	3.44148	0.118068	0.104425	0.8205	0.90133	no
RpL7	chr2L:10201100-10202145	warm	cold	OK	635.303	729.288	0.199044	1.0119	0.07645	0.162965	no
CG4901	chr2L:10211182-10213721	warm	cold	OK	7.33115	7.16689	-0.0326924	-0.113616	0.81765	0.899367	no
Pros35	chr2L:10221352-10222503	warm	cold	OK	71.8574	112.442	0.645974	3.41821	5e-05	0.000245228	yes
CG4908	chr2L:10222657-10226901	warm	cold	OK	4.57868	4.54151	-0.0117589	-0.0138517	0.97855	0.98754	no
eEF1delta	chr2L:10232492-10234450	warm	cold	OK	165.952	232.393	0.485797	2.05002	5e-05	0.000245228	yes
me31B	chr2L:10239340-10242172	warm	cold	OK	68.0535	84.1266	0.305893	1.30551	0.00265	0.00924801	yes
CG31717	chr2L:10250736-10251714	warm	cold	OK	26.8893	47.8894	0.832676	2.99313	5e-05	0.000245228	yes
Ror	chr2L:10251842-10255891	warm	cold	OK	1.3424	1.39481	0.0552558	0.0439354	0.9191	0.958342	no
CG18619	chr2L:10264124-10265229	warm	cold	OK	76.1697	124.726	0.711475	2.70031	5e-05	0.000245228	yes
Mob3	chr2L:10265335-10266570	warm	cold	OK	23.2032	31.4382	0.438194	1.89407	0.00105	0.00407988	yes
CG4953,CG4957	chr2L:10266702-10269912	warm	cold	OK	27.0406	22.3315	-0.276046	-0.87852	0.0518	0.118086	no
Mulk	chr2L:10270050-10278831	warm	cold	OK	13.6036	19.43	0.514296	1.02722	0.05295	0.120267	no
CG4968	chr2L:10306921-10308045	warm	cold	OK	94.897	116.066	0.290511	1.53037	0.0061	0.0191659	yes
CG4972	chr2L:10314704-10327943	warm	cold	OK	40.4935	27.1865	-0.574798	-1.07355	0.03365	0.0824851	no
CG4995	chr2L:10314704-10327943	warm	cold	OK	88.4466	78.6005	-0.170268	-0.398434	0.4499	0.620878	no
CG5037	chr2L:10331470-10333129	warm	cold	OK	63.213	46.48	-0.443611	-2.18099	5e-05	0.000245228	yes
GATAd	chr2L:10333733-10339185	warm	cold	OK	15.8819	21.7704	0.454988	1.68268	5e-05	0.000245228	yes
CG31715,SamDC,Sps2	chr2L:10339347-10344361	warm	cold	OK	123.095	167.289	0.442578	2.15462	0.0001	0.000469607	yes
CG5022	chr2L:10344441-10347706	warm	cold	OK	1.75364	1.70521	-0.0404073	-0.0905426	0.84975	0.918019	no
CG5045	chr2L:10356738-10362707	warm	cold	OK	166.515	146.035	-0.189335	-0.665321	0.2356	0.391728	no
pim	chr2L:10362988-10364092	warm	cold	OK	12.9451	13.7821	0.0903823	0.255851	0.56115	0.719548	no
lft	chr2L:10364470-10366410	warm	cold	OK	12.3367	19.1075	0.631179	2.07347	5e-05	0.000245228	yes
CG5056	chr2L:10366691-10375757	warm	cold	OK	25.7337	19.6893	-0.386246	-0.873624	0.0953	0.195428	no
rho-5	chr2L:10366691-10375757	warm	cold	OK	3.91896	2.52003	-0.63703	-0.381283	0.6251	0.770037	no
rho-5	chr2L:10366691-10375757	warm	cold	NOTEST	0.184678	0.12717	-0.538257	0	1	1	no
CG33303	chr2L:10366691-10375757	warm	cold	OK	3.05063	5.31099	0.799872	0.535328	0.64615	0.785185	no
dpr19	chr2L:10376167-10379907	warm	cold	OK	7.81982	6.91155	-0.178126	-0.571279	0.1989	0.343763	no
CG5096,gny	chr2L:10380102-10386262	warm	cold	OK	63.7073	32.6486	-0.96444	-4.14983	5e-05	0.000245228	yes
mRpS7	chr2L:10386661-10387652	warm	cold	OK	61.5586	61.5058	-0.00123909	-0.00465069	0.99205	0.994827	no
da	chr2L:10388104-10396304	warm	cold	OK	8.95186	9.32923	0.0595706	0.0856204	0.86015	0.925441	no
Cnot4	chr2L:10396715-10405251	warm	cold	OK	59.2093	50.1999	-0.238141	-0.994365	0.03165	0.0785106	no
Ir31a	chr2L:10405564-10408197	warm	cold	NOTEST	0.289401	0.158604	-0.867643	0	1	1	no
Ip259,RpS27A	chr2L:10408315-10413622	warm	cold	OK	1229.51	1896.05	0.624905	3.11137	5e-05	0.000245228	yes
Klp31E	chr2L:10414016-10418994	warm	cold	OK	7.46712	10.9753	0.555638	2.01791	5e-05	0.000245228	yes
RfC3	chr2L:10419180-10422780	warm	cold	OK	4.50638	5.25456	0.221601	0.488595	0.35375	0.525821	no
CG5168	chr2L:10423290-10425482	warm	cold	OK	48.7121	72.7993	0.579645	2.42897	5e-05	0.000245228	yes
KdelR	chr2L:10426886-10428632	warm	cold	OK	94.2623	106.557	0.176874	0.766991	0.0921	0.189953	no
CG5188	chr2L:10428820-10430985	warm	cold	OK	7.80622	7.27664	-0.101353	-0.0978407	0.82825	0.906025	no
TfIIB	chr2L:10431337-10435656	warm	cold	OK	27.4772	25.4132	-0.112659	-0.359997	0.41505	0.588236	no
holn1	chr2L:10435994-10437316	warm	cold	OK	13.3144	9.39714	-0.502692	-1.75323	0.0009	0.003546	yes
CHIP	chr2L:10437547-10439240	warm	cold	OK	30.1591	42.8133	0.505465	2.26396	5e-05	0.000245228	yes
CG13142	chr2L:10439439-10441047	warm	cold	OK	12.0162	12.8963	0.101975	0.321496	0.4683	0.638076	no
CG6232	chr2L:10442724-10452201	warm	cold	OK	5.17943	4.14753	-0.32054	-0.930005	0.0516	0.117721	no
LM408	chr2L:10457657-10462472	warm	cold	OK	141.142	41.812	-1.75516	-7.41569	5e-05	0.000245228	yes
RluA-2	chr2L:10477072-10482975	warm	cold	OK	3.7036	1.78604	-1.05216	-2.23556	5e-05	0.000245228	yes
Grip75	chr2L:10483265-10488689	warm	cold	OK	8.35477	8.57504	0.0375428	0.0871954	0.8473	0.916209	no
CG6144	chr2L:10488693-10491454	warm	cold	OK	10.2771	6.29635	-0.706845	-1.13565	0.0198	0.0531296	no
Myo31DF	chr2L:10491813-10507015	warm	cold	OK	24.6588	38.8778	0.656841	1.12546	0.2392	0.396264	no
CR44224	chr2L:10491813-10507015	warm	cold	OK	1.50449	2.89044	0.942011	0.364916	0.39205	0.564506	no
CG6094	chr2L:10507080-10510453	warm	cold	OK	10.6605	6.19879	-0.782222	-1.48448	0.0085	0.0255194	yes
Lrr47	chr2L:10517334-10519269	warm	cold	OK	4.34022	5.32409	0.294769	0.752818	0.0932	0.191854	no
CG18301,Lip4	chr2L:10527571-10533650	warm	cold	OK	68.8299	50.9448	-0.434101	-1.94039	0.0001	0.000469607	yes
CG18302	chr2L:10534321-10536587	warm	cold	OK	8.89711	4.13029	-1.10709	-3.57864	5e-05	0.000245228	yes
Trim9	chr2L:10544882-10628116	warm	cold	OK	2.93192	1.84336	-0.669511	-0.204129	0.66425	0.799372	no
CG6138	chr2L:10544882-10628116	warm	cold	OK	65.3763	60.6444	-0.108393	-0.0882218	0.8815	0.936485	no
CG34160	chr2L:10544882-10628116	warm	cold	OK	141.794	148.025	0.0620484	0.0696256	0.9243	0.960628	no
CG31872	chr2L:10639937-10643492	warm	cold	OK	381.965	108.502	-1.81571	-6.95168	5e-05	0.000245228	yes
CG18284	chr2L:10643984-10645812	warm	cold	OK	199.648	72.0378	-1.47063	-7.30817	5e-05	0.000245228	yes
CG17097	chr2L:10646434-10650152	warm	cold	OK	970.044	248.816	-1.96297	-5.44442	5e-05	0.000245228	yes
CG17098	chr2L:10651977-10654499	warm	cold	OK	70.8788	59.5698	-0.250775	-1.21741	0.0139	0.0391652	yes
CG31871	chr2L:10662086-10671489	warm	cold	OK	1.02598	1.79543	0.807334	1.72398	0.0012	0.00459029	yes
CG17104	chr2L:10677197-10679707	warm	cold	OK	11.3301	14.7737	0.382875	1.26791	0.0032	0.0109318	yes
CG17105	chr2L:10681046-10681463	warm	cold	NOTEST	0	0	0	0	1	1	no
CG17107	chr2L:10681901-10682528	warm	cold	NOTEST	1.06457	0.0995854	-3.41819	0	1	1	no
CR44181	chr2L:10695057-10698195	warm	cold	OK	1.84664	0.143242	-3.68838	-1.65559	0.03705	0.089319	no
CG6415	chr2L:10702234-10706190	warm	cold	OK	18.2139	20.3891	0.162755	0.511796	0.2668	0.429058	no
CG6431	chr2L:10724273-10728740	warm	cold	NOTEST	0.116477	0.133467	0.196433	0	1	1	no
CG17118,CG6443	chr2L:10728956-10732474	warm	cold	OK	55.0546	58.6295	0.0907634	0.371233	0.50955	0.675419	no
Dpy-30L1	chr2L:10732544-10736077	warm	cold	OK	4.02849	2.31746	-0.797698	-1.01758	0.0887	0.184194	no
Nup107	chr2L:10732544-10736077	warm	cold	NOTEST	0.584817	0.891675	0.608534	0	1	1	no
CG12299	chr2L:10736318-10743934	warm	cold	OK	10.5913	25.5519	1.27054	0.157496	0.5718	0.728463	no
CG6495	chr2L:10761115-10768114	warm	cold	OK	4.6068	1.93033	-1.25492	-1.46692	0.006	0.0188818	yes
CG17127	chr2L:10770867-10771370	warm	cold	OK	0.883507	1.21	0.453696	0.235995	0.65075	0.788424	no
CG31870	chr2L:10772037-10801107	warm	cold	OK	543.968	620.142	0.189076	0.692922	0.1221	0.237646	no
CG6508	chr2L:10804268-10842623	warm	cold	NOTEST	0	0.317102	inf	0	1	1	no
CG17134	chr2L:10804268-10842623	warm	cold	NOTEST	0.0438285	0.175902	2.00483	0	1	1	no
CG43129	chr2L:10845771-10856644	warm	cold	OK	2.65525	14.472	2.44635	0.787826	0.1276	0.24576	no
Stam	chr2L:10858535-10862006	warm	cold	OK	22.6769	20.3937	-0.153097	-0.665066	0.16535	0.299668	no
CG12517	chr2L:10870166-10870722	warm	cold	NOTEST	0.158084	0	#NAME?	0	1	1	no
CG14072	chr2L:10917138-10964128	warm	cold	OK	70.7622	60.0252	-0.23741	-0.769989	0.0831	0.174497	no
YL-1	chr2L:10970437-10971870	warm	cold	OK	12.4047	11.2666	-0.13883	-0.493398	0.34555	0.517537	no
CG16743	chr2L:10972279-10975275	warm	cold	OK	27.7322	16.4269	-0.7555	-2.48591	0.00015	0.000684556	yes
SCAR	chr2L:10976708-10987416	warm	cold	OK	19.4502	23.6302	0.280843	1.08239	0.01505	0.0419455	yes
CG12253	chr2L:10987816-10989241	warm	cold	OK	3.71799	3.11405	-0.255733	-0.638059	0.23495	0.391032	no
CG16833	chr2L:10989304-11001489	warm	cold	OK	109.808	112.919	0.0403024	0.169182	0.71095	0.831364	no
lectin-33A	chr2L:11002071-11002740	warm	cold	OK	6.42828	5.30746	-0.276411	-0.730314	0.26665	0.428875	no
Nup154	chr2L:11004794-11011085	warm	cold	OK	6.79101	10.0436	0.564572	2.01959	5e-05	0.000245228	yes
dUTPase	chr2L:11011292-11012135	warm	cold	OK	6.28579	5.04041	-0.318553	-0.642605	0.1367	0.259274	no
Acp32CD	chr2L:11013220-11066997	warm	cold	OK	125.968	60.3955	-1.06055	-3.75438	5e-05	0.000245228	yes
CG14913	chr2L:11013220-11066997	warm	cold	OK	1.86156	1.98778	0.0946413	0.0693581	0.88775	0.940504	no
CG18666	chr2L:11013220-11066997	warm	cold	OK	12.1226	9.78273	-0.309392	-0.384376	0.627	0.771332	no
CG14915	chr2L:11071026-11071532	warm	cold	OK	6.69484	5.33314	-0.328066	-0.891019	0.23715	0.39364	no
CG43725	chr2L:11075512-11075962	warm	cold	NOTEST	0.618933	0.342792	-0.852448	0	1	1	no
CG16854	chr2L:11086720-11090680	warm	cold	OK	9.20003	6.90412	-0.414182	-1.3701	0.00235	0.00833894	yes
CG4705	chr2L:11091440-11100870	warm	cold	OK	20.0278	20.1719	0.0103411	0.0322363	0.9481	0.972368	no
l(2)gd1	chr2L:11106871-11113063	warm	cold	OK	11.3084	26.0619	1.20455	4.52068	5e-05	0.000245228	yes
Gr32a	chr2L:11114182-11120403	warm	cold	OK	4.80106	4.09134	-0.230778	-0.132243	0.77365	0.873601	no
Nup160	chr2L:11122563-11130645	warm	cold	OK	12.3076	14.4227	0.228788	0.898073	0.0459	0.106799	no
CG4751	chr2L:11130740-11136003	warm	cold	OK	4.31033	4.0232	-0.0994537	-0.354002	0.4484	0.619459	no
hgo	chr2L:11136378-11148875	warm	cold	OK	22.0842	28.6178	0.373899	1.12154	0.0361	0.0873494	no
Ca-beta	chr2L:11156068-11203692	warm	cold	OK	19.4471	21.2438	0.127492	0.298608	0.50485	0.671543	no
Ca-beta	chr2L:11156068-11203692	warm	cold	OK	0.215239	2.72321	3.66129	1.11756	0.08235	0.173199	no
Ca-beta	chr2L:11156068-11203692	warm	cold	OK	4.21254	1.2832	-1.71495	-0.949873	0.0635	0.140215	no
CG4788	chr2L:11156068-11203692	warm	cold	OK	2.90583	1.99093	-0.545505	-0.29574	0.49925	0.666569	no
Ca-beta	chr2L:11156068-11203692	warm	cold	OK	1.70938	1.68429	-0.0213325	-0.00782782	0.9875	0.992233	no
CG32830,ab	chr2L:11210130-11269179	warm	cold	OK	8.30142	6.44808	-0.36449	-0.571672	0.1232	0.239314	no
CG33695,Ppt2,cana	chr2L:11269726-11281970	warm	cold	OK	51.6998	53.7873	0.057106	0.14636	0.7368	0.84839	no
mre11	chr2L:11282089-11285706	warm	cold	OK	7.2704	10.4576	0.524442	1.81182	0.00025	0.00109851	yes
CR43721	chr2L:11307752-11308038	warm	cold	OK	0.825896	2.66002	1.68741	0.532557	0.19395	0.337329	no
salr	chr2L:11358872-11373637	warm	cold	OK	8.08553	7.22062	-0.16322	-0.60864	0.1759	0.313123	no
CG43355,sala	chr2L:11484706-11486949	warm	cold	NOTEST	0.649401	1.42233	1.13108	0	1	1	no
spz4	chr2L:11501750-11517081	warm	cold	NOTEST	0.204172	0.103472	-0.980541	0	1	1	no
CG14929,CG4970	chr2L:11517365-11521446	warm	cold	OK	63.679	69.9262	0.135017	0.547485	0.32575	0.495925	no
CG34162	chr2L:11531136-11534607	warm	cold	OK	1.80858	1.77748	-0.0250262	-0.0279511	0.95035	0.973129	no
CG43438	chr2L:11536144-11536844	warm	cold	NOTEST	1.37056	1.01464	-0.433802	0	1	1	no
kek2	chr2L:11606513-11626741	warm	cold	OK	2.31973	2.22404	-0.0607738	-0.179956	0.68985	0.815647	no
CG4983	chr2L:11652447-11653837	warm	cold	OK	246.503	253.445	0.0400684	0.193311	0.7025	0.824501	no
CG43167	chr2L:11657459-11657992	warm	cold	OK	6.93563	2.90609	-1.25495	-2.93483	0.00045	0.00188483	yes
CG4988	chr2L:11694855-11696072	warm	cold	OK	83.5987	81.0646	-0.0444098	-0.229574	0.6738	0.805208	no
CR44143	chr2L:11721285-11722098	warm	cold	OK	3.4266	3.60248	0.0722139	0.16247	0.77815	0.875975	no
CR44145	chr2L:11736401-11737541	warm	cold	NOTEST	0.312844	1.29793	2.0527	0	1	1	no
Vha100-5	chr2L:11738947-11744524	warm	cold	OK	20.4833	15.5787	-0.394874	-1.34121	0.004	0.0133484	yes
CG14931	chr2L:11788333-11789475	warm	cold	OK	22.9294	22.3835	-0.0347637	-0.114175	0.79535	0.886779	no
CG14932	chr2L:11789876-11809472	warm	cold	OK	12.6251	11.297	-0.160352	-0.126759	0.7775	0.875689	no
Sfp33A4	chr2L:11814129-11928572	warm	cold	OK	72.3317	30.9333	-1.22547	-0.284197	0.5634	0.721963	no
Sfp33A2	chr2L:11814129-11928572	warm	cold	OK	26.5028	77.69	1.55158	0.532294	0.25515	0.414952	no
Sfp33A3	chr2L:11814129-11928572	warm	cold	OK	419.245	208.34	-1.00885	-1.11144	0.0202	0.0540557	no
CG31704	chr2L:11814129-11928572	warm	cold	OK	182.891	292.693	0.678403	0.811014	0.07765	0.165195	no
CG14933	chr2L:11814129-11928572	warm	cold	OK	158.907	221.644	0.480065	0.768971	0.0819	0.172467	no
Mal-B1	chr2L:11814129-11928572	warm	cold	OK	36.527	14.6616	-1.31692	-1.05068	0.0322	0.0796743	no
CG42751,Mal-B2	chr2L:11814129-11928572	warm	cold	OK	109.005	71.0534	-0.617413	-0.704913	0.1078	0.215673	no
Or33a	chr2L:11934504-11935716	warm	cold	NOTEST	0.0200506	0.0661015	1.72104	0	1	1	no
Or33b	chr2L:11936180-11937501	warm	cold	NOTEST	0.0199865	0.0442592	1.14695	0	1	1	no
Or33c	chr2L:11937968-11939202	warm	cold	NOTEST	0.0868856	0.309035	1.83058	0	1	1	no
Cry	chr2L:11944140-11946756	warm	cold	OK	2.36085	30.5656	3.69453	11.1079	5e-05	0.000245228	yes
CG16964	chr2L:11947964-11948634	warm	cold	OK	48.7969	65.082	0.415469	2.11388	0.00045	0.00188483	yes
CG16965	chr2L:11981608-11988071	warm	cold	OK	8.64569	10.8005	0.321049	0.630992	0.199	0.343836	no
CG34163	chr2L:11988269-11989861	warm	cold	OK	12.6607	2.80747	-2.17301	-4.77081	5e-05	0.000245228	yes
dgt2	chr2L:11989937-11990834	warm	cold	OK	5.84119	5.23134	-0.159083	-0.434037	0.46015	0.630752	no
escl	chr2L:11990926-11992848	warm	cold	OK	1.67655	1.32796	-0.336284	-0.687992	0.17735	0.314804	no
Ada1-2	chr2L:11992905-11995428	warm	cold	NOTEST	0.740397	0.437865	-0.757811	0	1	1	no
Qtzl	chr2L:11995750-11996723	warm	cold	OK	0.969186	1.11724	0.205088	0.182138	0.6555	0.792149	no
Ada1-1	chr2L:11996810-11999340	warm	cold	NOTEST	0.17319	0.167689	-0.0465703	0	1	1	no
CG12264	chr2L:11999576-12002301	warm	cold	OK	25.2984	18.1397	-0.479895	-1.2098	0.0223	0.0586137	no
Rh5	chr2L:12008375-12009845	warm	cold	OK	29.3582	16.8738	-0.798977	-3.46397	5e-05	0.000245228	yes
dmGlut	chr2L:12027439-12034123	warm	cold	OK	27.1055	9.60648	-1.4965	-6.36577	5e-05	0.000245228	yes
CG18788	chr2L:12034189-12040700	warm	cold	OK	2.07974	1.56411	-0.411059	-0.215733	0.6838	0.811801	no
CG14945	chr2L:12049422-12056042	warm	cold	OK	17.87	19.2544	0.107647	0.333395	0.46115	0.631683	no
CG34164,RpL7-like	chr2L:12056323-12058251	warm	cold	OK	40.6805	55.1158	0.438128	1.81851	0.0002	0.0008941	yes
CG14947	chr2L:12076822-12077635	warm	cold	NOTEST	0.632743	0.681489	0.107071	0	1	1	no
Mt2,Pex19	chr2L:12093608-12097687	warm	cold	OK	37.5209	35.2352	-0.0906758	-0.382303	0.47095	0.640652	no
Ced-12	chr2L:12097842-12103285	warm	cold	OK	5.55848	4.67765	-0.248907	-0.664144	0.15145	0.280894	no
Aats-thr	chr2L:12103733-12106894	warm	cold	OK	29.1736	23.2071	-0.330092	-1.34845	0.00295	0.0101748	yes
Phae1	chr2L:12109456-12110522	warm	cold	OK	17.7041	4.06648	-2.12223	-6.70094	5e-05	0.000245228	yes
Phae2	chr2L:12111109-12111995	warm	cold	OK	24.8685	6.79283	-1.87223	-6.54936	5e-05	0.000245228	yes
CG17211	chr2L:12114359-12129896	warm	cold	OK	2.12585	3.14043	0.562918	1.77087	5e-05	0.000245228	yes
Gr33a	chr2L:12138007-12140392	warm	cold	NOTEST	0.390171	0.460131	0.237937	0	1	1	no
CG17217,CG31760,CG31860,CG31861	chr2L:12142779-12172586	warm	cold	OK	120.504	127.014	0.0759052	0.323427	0.5813	0.736043	no
crok	chr2L:12172980-12174638	warm	cold	OK	6.70178	12.0219	0.843052	2.47154	5e-05	0.000245228	yes
aret	chr2L:12175003-12313444	warm	cold	OK	123.267	105.198	-0.22868	-0.877642	0.04935	0.113376	no
CG31759	chr2L:12175003-12313444	warm	cold	OK	5.60526	6.54964	0.224635	0.166533	0.72505	0.840617	no
CG31862	chr2L:12338847-12339477	warm	cold	NOTEST	0	1.19171	inf	0	1	1	no
CG17010,bru-2	chr2L:12343642-12397533	warm	cold	OK	116.578	101.911	-0.193986	-0.756765	0.1242	0.240584	no
Pkd2	chr2L:12398273-12402023	warm	cold	OK	14.4419	8.91085	-0.696631	-2.80881	5e-05	0.000245228	yes
CG6405	chr2L:12424903-12426440	warm	cold	OK	8.68912	8.23461	-0.0775093	-0.253184	0.62055	0.766608	no
CG6388	chr2L:12428027-12430971	warm	cold	OK	6.05667	2.66546	-1.18414	-1.45687	0.0063	0.019674	yes
Elf	chr2L:12431025-12441279	warm	cold	OK	38.8202	38.9143	0.00349013	0.0131331	0.97505	0.985792	no
Oatp33Eb	chr2L:12448474-12453242	warm	cold	OK	21.7593	20.6509	-0.0754289	-0.262162	0.68695	0.81401	no
CG17024	chr2L:12453663-12454951	warm	cold	NOTEST	0.152297	0.0352442	-2.11143	0	1	1	no
CG42754	chr2L:12455535-12546611	warm	cold	NOTEST	1.27153	0.53606	-1.2461	0	1	1	no
CG43051	chr2L:12455535-12546611	warm	cold	OK	24.1945	22.4791	-0.106099	-0.0658838	0.89625	0.945104	no
CR42746	chr2L:12455535-12546611	warm	cold	NOTEST	0.118147	0.569144	2.26821	0	1	1	no
nub	chr2L:12587870-12646356	warm	cold	OK	3.50199	4.09332	0.225097	0.588474	0.1838	0.323387	no
pdm2	chr2L:12657828-12686308	warm	cold	NOTEST	1.04546	0.762384	-0.455547	0	1	1	no
CG6153	chr2L:12690313-12700796	warm	cold	OK	34.7174	39.7941	0.196894	0.434309	0.46795	0.637819	no
PICK1	chr2L:12690313-12700796	warm	cold	OK	11.7593	11.7691	0.00120814	0.00203748	0.99675	0.997256	no
spict	chr2L:12704724-12706683	warm	cold	OK	24.368	21.555	-0.176963	-0.783291	0.1458	0.272812	no
CG6180	chr2L:12706798-12713070	warm	cold	OK	66.0887	49.7856	-0.408677	-1.25157	0.02695	0.0689799	no
CG5787	chr2L:12706798-12713070	warm	cold	OK	11.1836	19.4346	0.797246	0.753976	0.2828	0.447363	no
CG5787	chr2L:12706798-12713070	warm	cold	OK	13.2459	18.3872	0.473152	0.239545	0.6179	0.765093	no
MRP	chr2L:12713272-12744858	warm	cold	OK	58.3081	124.033	1.08896	4.10112	5e-05	0.000245228	yes
ACXA,ACXB,ACXC	chr2L:12912506-12925457	warm	cold	OK	72.3334	75.7349	0.0662961	0.295375	0.52955	0.692016	no
ACXE	chr2L:12925610-12929823	warm	cold	OK	1.82206	1.57962	-0.205998	-0.538702	0.26075	0.422027	no
CR44183	chr2L:12931550-12932340	warm	cold	NOTEST	0.0326642	0.0381842	0.225266	0	1	1	no
CG16800	chr2L:12966589-12967810	warm	cold	NOTEST	0.0502347	0.0427253	-0.233593	0	1	1	no
Vha68-2,Vha68-3	chr2L:12974321-12981370	warm	cold	OK	280.207	241.089	-0.216928	-0.908349	0.05805	0.129781	no
Tor	chr2L:13004479-13021427	warm	cold	OK	4.98792	4.63356	-0.106316	-0.142331	0.75475	0.860839	no
CR44197	chr2L:13089802-13090559	warm	cold	OK	1.49194	1.99974	0.422628	0.668124	0.20995	0.357666	no
CG5142	chr2L:13106806-13109468	warm	cold	OK	1.78233	0.46924	-1.92537	-2.74863	5e-05	0.000245228	yes
CG43050	chr2L:13119293-13120767	warm	cold	OK	24.0019	12.1861	-0.97791	-3.76736	5e-05	0.000245228	yes
CG5122	chr2L:13130590-13134804	warm	cold	OK	64.7014	69.2773	0.0985863	0.427473	0.3478	0.519721	no
CR44199	chr2L:13146635-13146908	warm	cold	NOTEST	1.95036	0.727068	-1.42358	0	1	1	no
Pk34A	chr2L:13158809-13160173	warm	cold	OK	6.13492	3.52234	-0.800509	-2.2437	0.00015	0.000684556	yes
CG5204	chr2L:13160526-13169563	warm	cold	OK	4.80751	2.98062	-0.689679	-0.562756	0.24915	0.407719	no
Sir2	chr2L:13160526-13169563	warm	cold	OK	16.9164	13.4478	-0.331053	-0.616693	0.16125	0.294223	no
CG43925	chr2L:13169637-13176888	warm	cold	NOTEST	0.830406	0.951108	0.195793	0	1	1	no
CG5439	chr2L:13177149-13178978	warm	cold	OK	10.6227	8.2851	-0.358559	-1.29325	0.0109	0.0316244	yes
CG5287,CG5458	chr2L:13179193-13192024	warm	cold	OK	54.518	50.8452	-0.100622	-0.22675	0.6621	0.797597	no
Edem2	chr2L:13192176-13203361	warm	cold	OK	16.8868	20.5851	0.285701	0.352814	0.4279	0.600686	no
Pect	chr2L:13203720-13212116	warm	cold	OK	222.967	197.15	-0.177537	-0.754466	0.123	0.239082	no
snRNA:U2:34ABc	chr2L:13215838-13216030	warm	cold	NOTEST	0	0	0	0	1	1	no
CG5705	chr2L:13216207-13222490	warm	cold	OK	2.70852	0.356584	-2.92519	-1.65141	0.05055	0.115727	no
CG16812	chr2L:13222586-13224545	warm	cold	OK	14.0137	16.3557	0.222959	0.877145	0.07795	0.165624	no
CG16813	chr2L:13227528-13228523	warm	cold	NOTEST	0.0661559	0.136603	1.04605	0	1	1	no
CG16815	chr2L:13229831-13230611	warm	cold	NOTEST	0.0705047	0.144962	1.03989	0	1	1	no
Prosalpha6T	chr2L:13232038-13233058	warm	cold	OK	47.491	51.2585	0.110135	0.544457	0.33575	0.50697	no
CG5867	chr2L:13236493-13239297	warm	cold	OK	125.581	230.407	0.875562	4.66468	5e-05	0.000245228	yes
CG5945	chr2L:13239988-13244196	warm	cold	OK	272.784	117.357	-1.21686	-5.1673	5e-05	0.000245228	yes
snRNA:U5:34A	chr2L:13244847-13244974	warm	cold	NOTEST	2.88268	5.76078	0.998854	0	1	1	no
CG16820	chr2L:13246231-13250189	warm	cold	OK	45.8924	20.9729	-1.12973	-4.9378	5e-05	0.000245228	yes
CG31728,CG31851	chr2L:13251508-13258697	warm	cold	OK	12.3229	14.3043	0.2151	0.532843	0.23865	0.39563	no
CG44085	chr2L:13261005-13286586	warm	cold	OK	73.379	87.7642	0.258265	0.939487	0.0306	0.0763063	no
Uvrag	chr2L:13286765-13289556	warm	cold	OK	9.90883	9.84912	-0.00871939	-0.0303074	0.94545	0.970965	no
CG31729	chr2L:13290005-13301668	warm	cold	OK	58.495	43.8094	-0.417072	-1.79474	0.0001	0.000469607	yes
CG16824	chr2L:13290005-13301668	warm	cold	OK	30.9667	37.9214	0.292295	0.435866	0.6105	0.758473	no
CG16825	chr2L:13301757-13331121	warm	cold	OK	9.75047	10.5338	0.111487	0.267318	0.56435	0.722789	no
CG43778	chr2L:13301757-13331121	warm	cold	OK	5.92142	7.1848	0.279005	0.295865	0.877	0.934276	no
CG43778	chr2L:13301757-13331121	warm	cold	NOTEST	0.742323	1.19552	0.687522	0	1	1	no
CG43778	chr2L:13301757-13331121	warm	cold	OK	9.78714	9.67466	-0.0166762	-0.00894295	0.9871	0.992018	no
CG16826	chr2L:13347790-13348959	warm	cold	OK	1906.39	243.604	-2.96824	-12.8991	5e-05	0.000245228	yes
CG6523	chr2L:13366465-13367410	warm	cold	OK	52.9206	63.7158	0.267824	1.34125	0.0207	0.0552436	no
Tap42	chr2L:13367615-13369021	warm	cold	OK	17.3312	13.9617	-0.311893	-1.22249	0.0195	0.052396	no
CG31855	chr2L:13369175-13371133	warm	cold	OK	10.3427	5.88757	-0.81287	-0.756734	0.07615	0.162472	no
CG6565	chr2L:13374178-13376180	warm	cold	OK	52.1555	41.806	-0.319107	-1.50546	0.003	0.0103292	yes
beta'Cop	chr2L:13378896-13382382	warm	cold	OK	24.6629	23.1201	-0.0931947	-0.422473	0.38105	0.553658	no
loqs	chr2L:13382617-13387327	warm	cold	OK	48.0442	36.9539	-0.378635	-1.29981	0.0166	0.0456201	yes
CG7099	chr2L:13387635-13395166	warm	cold	OK	2.25489	2.77882	0.301416	0.359811	0.43425	0.60543	no
CG7110	chr2L:13398868-13411616	warm	cold	OK	2.28428	1.39024	-0.716402	-1.24003	0.00855	0.025624	yes
CG16848	chr2L:13412495-13414575	warm	cold	OK	19.867	21.5821	0.119461	0.482887	0.3722	0.544885	no
CG42784,CG43850	chr2L:13415676-13500444	warm	cold	OK	17.3607	17.3669	0.000509889	0.00080584	0.9988	0.998885	no
Tehao	chr2L:13415676-13500444	warm	cold	OK	3.08787	2.1039	-0.553546	-0.41474	0.40405	0.576657	no
CG42809	chr2L:13415676-13500444	warm	cold	NOTEST	0	0.179498	inf	0	1	1	no
CG42810	chr2L:13415676-13500444	warm	cold	OK	53.8072	60.2114	0.162236	0.290782	0.7362	0.848054	no
CG33640	chr2L:13500623-13549328	warm	cold	NOTEST	0.231926	0.369744	0.672859	0	1	1	no
CG33641	chr2L:13500623-13549328	warm	cold	NOTEST	0.373844	0.354563	-0.0763946	0	1	1	no
CG33642	chr2L:13500623-13549328	warm	cold	NOTEST	0.0839401	0.290056	1.7889	0	1	1	no
CG33643	chr2L:13500623-13549328	warm	cold	NOTEST	0	0.236828	inf	0	1	1	no
CG33644	chr2L:13500623-13549328	warm	cold	NOTEST	0.130111	0	#NAME?	0	1	1	no
CG33645	chr2L:13500623-13549328	warm	cold	NOTEST	0.174288	0.177841	0.029115	0	1	1	no
CG16852,CG16853	chr2L:13500623-13549328	warm	cold	OK	45.1691	45.7868	0.0195946	0.041318	0.9341	0.964959	no
kuz	chr2L:13550140-13642360	warm	cold	OK	8.23103	12.9238	0.650891	0.569952	0.16585	0.30039	no
CG18507	chr2L:13665524-13673093	warm	cold	OK	16.9063	21.2424	0.329385	1.28741	0.0086	0.0257542	yes
CG7311	chr2L:13676859-13717310	warm	cold	OK	106.649	89.6943	-0.249785	-1.07121	0.01975	0.0530075	no
CG31813	chr2L:13736139-13736792	warm	cold	NOTEST	0.0474329	0	#NAME?	0	1	1	no
CG43376,TM9SF4	chr2L:13771086-13780163	warm	cold	OK	32.4536	19.9984	-0.698494	-1.52916	0.00945	0.0279248	yes
CR31845	chr2L:13771086-13780163	warm	cold	OK	3.74507	3.33339	-0.168002	-0.0810604	0.8593	0.925032	no
p38b	chr2L:13780659-13783470	warm	cold	OK	13.6655	13.4876	-0.018907	-0.061658	0.90375	0.950764	no
CG31731	chr2L:13784012-13790564	warm	cold	OK	24.8979	24.9545	0.00327983	0.0131546	0.97695	0.98697	no
CG16863	chr2L:13790962-13793264	warm	cold	OK	2.57497	2.65486	0.0440793	0.105085	0.81235	0.895511	no
sec71	chr2L:13793546-13799681	warm	cold	OK	25.5292	22.4482	-0.185552	-0.810772	0.07535	0.161114	no
CAH1	chr2L:13803625-13811474	warm	cold	OK	70.1034	33.5014	-1.06526	-4.83919	5e-05	0.000245228	yes
CG16865	chr2L:13811521-13813316	warm	cold	OK	5.58304	5.30416	-0.0739281	-0.130711	0.7911	0.883652	no
Sos	chr2L:13813815-13819826	warm	cold	OK	7.03434	6.76646	-0.0560155	-0.224205	0.62655	0.770958	no
b	chr2L:13821167-13829748	warm	cold	OK	41.5192	15.4903	-1.42241	-3.90183	5e-05	0.000245228	yes
Orc5	chr2L:13829856-13833251	warm	cold	OK	3.3358	3.91911	0.232494	0.33907	0.44225	0.613688	no
RpII33	chr2L:13833325-13835067	warm	cold	OK	4.71164	4.08589	-0.20558	-0.392864	0.4786	0.647779	no
mRpS23	chr2L:13833325-13835067	warm	cold	OK	7.43378	18.1167	1.28515	0.168519	0.48575	0.65416	no
cenG1A	chr2L:13835566-13904678	warm	cold	OK	14.2838	20.7013	0.535341	0.620769	0.1675	0.30263	no
CG7916,CG7953	chr2L:13835566-13904678	warm	cold	OK	444.523	56.1276	-2.98548	-5.55986	5e-05	0.000245228	yes
CG7968	chr2L:13835566-13904678	warm	cold	OK	27.0077	11.2442	-1.26419	-0.8635	0.16185	0.294862	no
Ance,Ance-2	chr2L:13905644-13911951	warm	cold	OK	112.878	86.4756	-0.384404	-1.82132	0.00025	0.00109851	yes
Acyp	chr2L:13912138-13912596	warm	cold	OK	65.5743	53.1133	-0.304058	-1.72932	0.03035	0.0757948	no
Ance-3	chr2L:13914724-13955745	warm	cold	OK	8.2297	20.6006	1.32377	2.59624	5e-05	0.000245228	yes
nimA	chr2L:13957538-13963381	warm	cold	OK	3.16807	1.17672	-1.42883	-3.27768	5e-05	0.000245228	yes
nimB1	chr2L:13963503-13969973	warm	cold	OK	3.84646	4.16333	0.114206	0.14782	0.77775	0.87572	no
nimB5	chr2L:13970513-13973060	warm	cold	OK	7.69685	7.48409	-0.0404413	-0.105654	0.8162	0.898527	no
Cyp28a5	chr2L:13977302-13979571	warm	cold	OK	54.5414	56.215	0.0436043	0.210912	0.6731	0.804838	no
nimC2	chr2L:13980145-14001252	warm	cold	OK	0.749227	1.56163	1.05958	1.19441	0.01325	0.0374856	yes
CG42692	chr2L:14008126-14008820	warm	cold	OK	42.2541	45.1122	0.0944258	0.30704	0.4723	0.641898	no
bgm	chr2L:14013746-14020309	warm	cold	OK	37.5787	29.6939	-0.339748	-1.5306	0.00235	0.00833894	yes
CG4500	chr2L:14027009-14031567	warm	cold	OK	0.0951939	1.7608	4.20921	1.557	0.0292	0.0734662	no
nAcRalpha-34E	chr2L:14040169-14094443	warm	cold	OK	7.55981	10.6701	0.497156	1.62619	0.00025	0.00109851	yes
nimC4	chr2L:14040169-14094443	warm	cold	OK	1.91754	33.3236	4.11922	3.41442	5e-05	0.000245228	yes
CG16879	chr2L:14104482-14107461	warm	cold	NOTEST	0.219028	0.104156	-1.07238	0	1	1	no
CG17341	chr2L:14134490-14160587	warm	cold	OK	1.05064	1.14031	0.11816	0.271457	0.55555	0.715316	no
CR44216	chr2L:14241204-14241732	warm	cold	NOTEST	0.470961	0.128748	-1.87105	0	1	1	no
wb	chr2L:14262945-14328262	warm	cold	OK	3.9556	6.81574	0.784974	1.24513	0.0189	0.0509925	no
CG32971	chr2L:14262945-14328262	warm	cold	OK	16.5421	21.3183	0.365951	0.793523	0.1819	0.320849	no
CR43639	chr2L:14262945-14328262	warm	cold	OK	20.9015	23.8301	0.189183	0.412218	0.52655	0.689849	no
ms(2)34Fe	chr2L:14328428-14333867	warm	cold	OK	30.5295	27.048	-0.174683	-0.778399	0.0897	0.185846	no
CG33090	chr2L:14334159-14345802	warm	cold	OK	13.4288	9.29572	-0.530696	-1.1835	0.0124	0.0353346	yes
CG15286	chr2L:14334159-14345802	warm	cold	OK	69.1287	60.0794	-0.202414	-0.76152	0.09705	0.198191	no
CG43052	chr2L:14352065-14355080	warm	cold	OK	25.8207	31.9642	0.307925	1.17147	0.15505	0.285466	no
Rab14	chr2L:14355146-14358764	warm	cold	OK	97.3659	92.1735	-0.0790638	-0.323991	0.46515	0.635028	no
Pgant35A	chr2L:14359251-14361411	warm	cold	OK	1.81641	1.02353	-0.827528	-0.537042	0.27895	0.44329	no
spel1	chr2L:14362067-14366840	warm	cold	OK	5.42075	11.2549	1.05399	3.68549	5e-05	0.000245228	yes
noc	chr2L:14490861-14494019	warm	cold	OK	9.77383	12.0173	0.298112	1.15941	0.01375	0.0387703	yes
CG33648	chr2L:14524925-14525625	warm	cold	NOTEST	0.0582885	0.0574859	-0.0200052	0	1	1	no
CR43411	chr2L:14599775-14689325	warm	cold	OK	4.26351	2.12807	-1.0025	-0.0915107	0.37775	0.550216	no
Adh	chr2L:14599775-14689325	warm	cold	OK	2538.71	2515.93	-0.013001	-0.0376986	0.93475	0.96526	no
CG15282	chr2L:14712664-14713266	warm	cold	OK	5.26545	2.29525	-1.19791	-1.16444	0.01325	0.0374856	yes
CG34165	chr2L:14713776-14714355	warm	cold	OK	1.96698	0.456011	-2.10884	-1.94842	0.0245	0.0635205	no
CG42585	chr2L:14735842-14737067	warm	cold	NOTEST	0	0	0	0	1	1	no
CG42585	chr2L:14739886-14744278	warm	cold	NOTEST	0	0	0	0	1	1	no
CG34166	chr2L:14739886-14744278	warm	cold	OK	567.946	1643.75	1.53316	5.70053	5e-05	0.000245228	yes
CG42681	chr2L:14744434-14744817	warm	cold	OK	0	4.12165	inf	#NAME?	5e-05	0.000245228	yes
CG4691	chr2L:14760766-14761924	warm	cold	OK	386.446	307.794	-0.328301	-1.62833	0.00175	0.00642791	yes
CSN1a	chr2L:14762764-14764065	warm	cold	OK	47.1044	49.5371	0.0726468	0.34703	0.5133	0.67881	no
CG4701	chr2L:14765907-14767225	warm	cold	OK	51.2082	47.735	-0.101329	-0.490982	0.36035	0.532617	no
CG33308	chr2L:14802333-14803299	warm	cold	OK	79.0198	101.242	0.357517	1.84247	0.0011	0.00425041	yes
CG33309	chr2L:14810787-14812585	warm	cold	OK	28.9233	37.8402	0.387688	1.69354	0.0004	0.00169159	yes
CG42682	chr2L:14842127-14843101	warm	cold	OK	14.794	14.6423	-0.0148738	-0.0543938	0.9221	0.959861	no
CG3491	chr2L:14907570-14972300	warm	cold	OK	4.4137	3.17157	-0.476791	-1.022	0.02435	0.0631593	no
dyn-p25	chr2L:15005713-15007431	warm	cold	OK	16.3021	15.6073	-0.0628339	-0.196618	0.74705	0.855773	no
NC2beta	chr2L:15007798-15009724	warm	cold	OK	4.50926	2.20639	-1.03121	-1.75961	0.0111	0.0321337	yes
l(2)35Bc	chr2L:15007798-15009724	warm	cold	OK	1.22816	0.29133	-2.07577	-0.389032	0.15855	0.290462	no
l(2)35Bd	chr2L:15009938-15011764	warm	cold	OK	7.10976	8.72474	0.295311	1.01332	0.04595	0.106873	no
CG33310,GABA-B-R1	chr2L:15016278-15034768	warm	cold	OK	5.34887	11.5734	1.11351	2.53793	5e-05	0.000245228	yes
yellow-c	chr2L:15035196-15038874	warm	cold	OK	35.0871	45.3308	0.369551	1.05494	0.01885	0.0509157	no
Su(H)	chr2L:15039495-15043335	warm	cold	OK	8.63266	9.85065	0.190415	0.650958	0.14545	0.272424	no
CG33679	chr2L:15058302-15060757	warm	cold	NOTEST	0.844733	0.443096	-0.930875	0	1	1	no
vas	chr2L:15061655-15074383	warm	cold	OK	2.16399	1.32468	-0.708052	-0.437449	0.36725	0.539644	no
CG15270	chr2L:15074775-15096962	warm	cold	OK	3.38447	3.23438	-0.0654409	-0.214963	0.62915	0.772629	no
CG15269	chr2L:15109404-15113092	warm	cold	NOTEST	0.00977041	0.0775763	2.98913	0	1	1	no
stc	chr2L:15113479-15118069	warm	cold	OK	17.1172	20.6986	0.27408	1.14126	0.0096	0.0282761	yes
CR43853	chr2L:15119782-15120819	warm	cold	OK	1.11985	1.48346	0.405661	0.63979	0.22785	0.381687	no
CR43854	chr2L:15129700-15130205	warm	cold	OK	1.79718	1.41972	-0.340122	-0.509899	0.46765	0.637631	no
CR43357	chr2L:15202258-15203713	warm	cold	OK	10.413	3.41284	-1.60934	-4.1229	0.0013	0.00492816	yes
CR44196	chr2L:15207849-15208768	warm	cold	OK	1.99865	1.81596	-0.138294	-0.254503	0.64145	0.781966	no
CG43230	chr2L:15215221-15216160	warm	cold	OK	2.54782	3.02813	0.249166	0.517141	0.37245	0.544981	no
dao	chr2L:15248878-15256344	warm	cold	OK	1.52488	0.993879	-0.617551	-0.76351	0.09935	0.202224	no
l(2)35Cc	chr2L:15256572-15264969	warm	cold	OK	10.3509	10.0894	-0.0369112	-0.0313382	0.95965	0.977766	no
CR43682	chr2L:15277796-15279497	warm	cold	OK	1.6713	1.79682	0.104477	0.174224	0.7821	0.87858	no
CG15263	chr2L:15285011-15285930	warm	cold	OK	16.2412	0.209227	-6.27844	-4.83486	0.0026	0.009095	yes
ms(2)35Ci	chr2L:15292467-15294136	warm	cold	OK	34.6495	37.0677	0.0973275	0.370945	0.4144	0.587526	no
CG15262	chr2L:15297807-15299367	warm	cold	OK	12.0606	9.80106	-0.299286	-1.10471	0.03415	0.0834856	no
esg	chr2L:15333863-15336140	warm	cold	OK	3.36695	2.96254	-0.184606	-0.51491	0.288	0.453344	no
CG4161	chr2L:15433361-15435249	warm	cold	OK	74.2088	79.9108	0.1068	0.519933	0.3007	0.467791	no
Tim17b2	chr2L:15484767-15485490	warm	cold	OK	88.2291	82.3864	-0.0988479	-0.545741	0.3822	0.554852	no
lace	chr2L:15499109-15505018	warm	cold	OK	12.4079	11.7794	-0.0749893	-0.300907	0.5207	0.684679	no
CR43761	chr2L:15522437-15523993	warm	cold	NOTEST	1.05646	0.800114	-0.400965	0	1	1	no
Skadu	chr2L:15547518-15548243	warm	cold	OK	48.2097	49.0398	0.02463	0.121358	0.8407	0.913724	no
CG15256	chr2L:15550409-15552029	warm	cold	OK	95.7407	104.199	0.122136	0.465717	0.2896	0.455196	no
kek3	chr2L:15552722-15583579	warm	cold	OK	1.87893	1.79556	-0.0654751	-0.175602	0.69815	0.821435	no
CG11865	chr2L:15617001-15617794	warm	cold	NOTEST	0.0768391	0.0678455	-0.179587	0	1	1	no
CG7631	chr2L:15628683-15629552	warm	cold	OK	7.37796	0.708942	-3.37948	-5.15726	5e-05	0.000245228	yes
CG18480	chr2L:15630083-15632618	warm	cold	OK	10.3008	13.4882	0.388946	1.51926	0.0016	0.00593597	yes
CG31780	chr2L:15644188-15683292	warm	cold	NOTEST	0	0	0	0	1	1	no
CG31827	chr2L:15644188-15683292	warm	cold	NOTEST	0	0	0	0	1	1	no
CG31780	chr2L:15696037-15697750	warm	cold	NOTEST	0	0	0	0	1	1	no
CG31827	chr2L:15705170-15706220	warm	cold	NOTEST	0	0	0	0	1	1	no
l(2)35Df	chr2L:15752252-15755904	warm	cold	OK	6.76784	6.12827	-0.143215	-0.533879	0.26225	0.423701	no
CG3793	chr2L:15764219-15768349	warm	cold	OK	7.96353	8.64103	0.117795	0.34535	0.50135	0.668391	no
CG18109	chr2L:15784107-15790050	warm	cold	OK	31.0117	34.3681	0.148256	0.643251	0.14805	0.276061	no
CR43763	chr2L:15846953-15847381	warm	cold	OK	26.0512	31.4031	0.269558	1.29823	0.12045	0.23517	no
CG13243,Tektin-A	chr2L:15852591-15856450	warm	cold	OK	165.954	175.863	0.0836667	0.38429	0.42895	0.601303	no
CG42791	chr2L:15863261-15863663	warm	cold	NOTEST	0.649182	2.3054	1.82832	0	1	1	no
CG31735	chr2L:15895559-15897071	warm	cold	OK	55.6766	62.0663	0.15674	0.641513	0.15075	0.279772	no
CG13244	chr2L:15905133-15962432	warm	cold	OK	84.0662	89.7322	0.0941004	0.262599	0.69045	0.816194	no
CG4793	chr2L:15905133-15962432	warm	cold	NOTEST	0.171235	0.521261	1.60603	0	1	1	no
CG12448	chr2L:15905133-15962432	warm	cold	OK	66.3183	65.9571	-0.00787763	-0.0255025	0.9612	0.978502	no
CG18063	chr2L:15905133-15962432	warm	cold	OK	38.3338	42.966	0.164582	0.409761	0.4339	0.605085	no
CR43803	chr2L:15905133-15962432	warm	cold	OK	23.4055	23.8341	0.0261827	0.0319479	0.9436	0.969941	no
CG10839	chr2L:15979534-15981455	warm	cold	OK	36.4809	39.3629	0.109695	0.34651	0.4303	0.602553	no
CR43412	chr2L:15989755-15989957	warm	cold	OK	24.8102	2.08455	-3.57313	-9.33734	0.18475	0.324624	no
beat-Ic	chr2L:16000536-16041698	warm	cold	OK	2.22174	1.8661	-0.251664	-0.110106	0.81155	0.894992	no
CR43825	chr2L:16000536-16041698	warm	cold	OK	2.9438	0.474832	-2.63219	-0.324464	0.55025	0.710892	no
CG13245	chr2L:16000536-16041698	warm	cold	OK	714.979	653.622	-0.129443	-0.5146	0.39225	0.564588	no
BicC	chr2L:16042031-16048740	warm	cold	OK	34.4437	29.6791	-0.214791	-0.920213	0.0424	0.0997349	no
beat-Ia	chr2L:16049994-16081688	warm	cold	OK	1.9394	1.9377	-0.00126494	-0.00317892	0.98675	0.991919	no
CG4891	chr2L:16095008-16095944	warm	cold	OK	18.9428	18.5592	-0.0295193	-0.118764	0.83915	0.912741	no
CG4892	chr2L:16133507-16134412	warm	cold	OK	16.2952	17.2682	0.0836667	0.319417	0.5798	0.734522	no
Ca-alpha1D	chr2L:16165819-16190596	warm	cold	OK	26.6598	43.0897	0.692678	2.56857	5e-05	0.000245228	yes
CG31819	chr2L:16211458-16213304	warm	cold	OK	46.2491	52.2271	0.175374	0.822926	0.0993	0.202157	no
CG42817	chr2L:16231474-16241432	warm	cold	OK	6.67922	12.3411	0.885713	3.48567	5e-05	0.000245228	yes
CG42818	chr2L:16241938-16245559	warm	cold	OK	3.4535	1.29413	-1.41608	-3.64787	5e-05	0.000245228	yes
EndoGI	chr2L:16257685-16262004	warm	cold	OK	29.098	41.7376	0.520429	1.49792	0.00345	0.0117282	yes
CG4935	chr2L:16262060-16287728	warm	cold	OK	6.39645	5.07761	-0.333122	-0.548989	0.24825	0.406753	no
CG17329,pkaap	chr2L:16288291-16291962	warm	cold	OK	37.5038	39.6679	0.0809355	0.232798	0.61835	0.76533	no
Cyp303a1	chr2L:16293697-16299875	warm	cold	OK	1.85609	1.1309	-0.714794	-1.0338	0.02905	0.0732134	no
heix	chr2L:16293697-16299875	warm	cold	NOTEST	0	0.392677	inf	0	1	1	no
CG17328	chr2L:16299942-16302954	warm	cold	OK	3.40286	3.4407	0.0159556	0.0219532	0.96075	0.978449	no
Syx5,c(2)M	chr2L:16303263-16310855	warm	cold	OK	42.0186	44.8689	0.0946863	0.300029	0.54995	0.710725	no
fzy	chr2L:16310955-16326207	warm	cold	OK	9.6154	7.80752	-0.300483	-0.510836	0.27855	0.442952	no
CG4278	chr2L:16327068-16329253	warm	cold	OK	10.9554	7.16711	-0.612175	-1.01621	0.02505	0.064776	no
CG4440	chr2L:16329924-16342387	warm	cold	NOTEST	0.459765	1.4712	1.67802	0	1	1	no
CG4455	chr2L:16352919-16354539	warm	cold	OK	3.6572	8.46074	1.21005	3.64643	5e-05	0.000245228	yes
jhamt	chr2L:16365918-16366977	warm	cold	OK	6.76912	4.2775	-0.6622	-1.84341	0.0017	0.00625981	yes
Idgf1	chr2L:16400168-16450510	warm	cold	OK	35.5952	40.559	0.188338	0.440786	0.3987	0.571159	no
Idgf2	chr2L:16400168-16450510	warm	cold	OK	118.641	109.148	-0.120315	-0.435444	0.33485	0.505999	no
Idgf3	chr2L:16450906-16453980	warm	cold	OK	122.164	144.114	0.238393	1.02732	0.0225	0.0590213	no
CG4580	chr2L:16488147-16490290	warm	cold	NOTEST	0	0.131768	inf	0	1	1	no
Tpr2	chr2L:16491539-16507621	warm	cold	OK	116.168	140.156	0.270824	1.12836	0.0121	0.0346049	yes
CG31816	chr2L:16542545-16543263	warm	cold	OK	127.885	134.687	0.0747656	0.477112	0.51445	0.679789	no
CG42389	chr2L:16545015-16663321	warm	cold	OK	14.3901	14.5149	0.0124644	0.016802	0.96855	0.98243	no
CG31815	chr2L:16545015-16663321	warm	cold	OK	18.282	20.9159	0.194179	0.177832	0.727	0.841722	no
CG4631	chr2L:16545015-16663321	warm	cold	OK	147.739	172.732	0.225486	0.746933	0.1101	0.219199	no
her	chr2L:16677184-16679691	warm	cold	OK	7.31169	28.614	1.96845	0.666824	0.0947	0.194434	no
CG33552,grp,squ	chr2L:16680053-16729636	warm	cold	OK	32.7858	30.2282	-0.117175	-0.0626717	0.8769	0.934276	no
mir-9c	chr2L:16680053-16729636	warm	cold	OK	0	9.74915	inf	#NAME?	0.22425	0.3771	no
mir-306	chr2L:16680053-16729636	warm	cold	NOTEST	0	0	0	0	1	1	no
mir-79	chr2L:16680053-16729636	warm	cold	NOTEST	0	0	0	0	1	1	no
mir-9b	chr2L:16680053-16729636	warm	cold	NOTEST	8.46648	0	#NAME?	0	1	1	no
Cyt-c-d,Cyt-c-p	chr2L:16680053-16729636	warm	cold	OK	970.693	1863.53	0.940953	2.17903	5e-05	0.000245228	yes
CG31812	chr2L:16729776-16732138	warm	cold	OK	2.00777	1.62144	-0.308316	-0.204592	0.68795	0.81446	no
CG17904	chr2L:16732549-16738388	warm	cold	OK	16.5771	16.9648	0.0333609	0.0980779	0.8589	0.924861	no
glu	chr2L:16732549-16738388	warm	cold	NOTEST	0.881913	0.630772	-0.483518	0	1	1	no
glu	chr2L:16732549-16738388	warm	cold	OK	10.3719	7.21245	-0.524116	-0.977	0.7163	0.835059	no
glu	chr2L:16732549-16738388	warm	cold	OK	1.32422	0.697711	-0.924437	-0.336678	0.516	0.681314	no
ChLD3	chr2L:16738851-16743099	warm	cold	OK	1.35088	1.54822	0.196702	0.322031	0.52255	0.686054	no
CG17912	chr2L:16743334-16753714	warm	cold	OK	20.1157	23.5409	0.226844	0.804609	0.0838	0.175717	no
yellow-b	chr2L:16754335-16760138	warm	cold	OK	10.7152	22.4427	1.06659	3.55527	5e-05	0.000245228	yes
Mhc	chr2L:16766733-16790857	warm	cold	OK	333.786	1217.28	1.86667	3.5884	5e-05	0.000245228	yes
CG17928	chr2L:16791567-16793444	warm	cold	OK	42.0144	13.3705	-1.65183	-6.17613	5e-05	0.000245228	yes
Ugt36Ba	chr2L:16794210-16796009	warm	cold	OK	1.15144	0.75238	-0.613908	-0.834169	0.05195	0.118359	no
Ugt36Bb	chr2L:16796594-16798273	warm	cold	NOTEST	0.528211	0.108851	-2.27876	0	1	1	no
Ugt36Bc	chr2L:16799024-16801584	warm	cold	OK	37.1379	36.6526	-0.0189766	-0.0799436	0.86455	0.927787	no
CG13272	chr2L:16802021-16826970	warm	cold	NOTEST	0.128611	0.0733201	-0.810739	0	1	1	no
mdy	chr2L:16802021-16826970	warm	cold	OK	18.1429	68.0939	1.90812	4.96748	5e-05	0.000245228	yes
CG31739	chr2L:16827077-16834502	warm	cold	OK	15.005	21.1702	0.496588	2.03575	5e-05	0.000245228	yes
pncr003:2L	chr2L:16837955-16848716	warm	cold	OK	47.0263	39.431	-0.254139	-0.74317	0.20855	0.355965	no
CR43858	chr2L:16861496-16862431	warm	cold	NOTEST	0.0864309	0.0995883	0.20443	0	1	1	no
CR31781	chr2L:16869486-16878300	warm	cold	OK	97.2672	80.2569	-0.277327	-1.15191	0.00805	0.0243665	yes
CG34313	chr2L:16879516-16886321	warm	cold	OK	29.7043	22.9194	-0.374102	-1.65467	0.0011	0.00425041	yes
CG42556,tweek	chr2L:16888479-16917092	warm	cold	OK	108.738	120.74	0.151051	0.382558	0.4583	0.628726	no
beat-IIIb	chr2L:16973090-16993984	warm	cold	OK	3.94728	4.71243	0.255612	0.489449	0.27905	0.443329	no
CG31806	chr2L:16973090-16993984	warm	cold	OK	106.763	107.15	0.00522432	0.0181182	0.9647	0.979702	no
CR43819	chr2L:17085649-17086170	warm	cold	OK	2.07964	2.21507	0.09102	0.156423	0.83885	0.912741	no
CG12620	chr2L:17087640-17089186	warm	cold	OK	47.3978	43.1923	-0.134048	-0.613617	0.2173	0.367294	no
CG34106,CG42757,beat-IIIa	chr2L:17133617-17173112	warm	cold	OK	36.6711	39.0656	0.0912562	0.380443	0.56055	0.719013	no
CG34169	chr2L:17173480-17174105	warm	cold	OK	11.5002	12.5695	0.128266	0.445541	0.50495	0.6716	no
Gr36a	chr2L:17176617-17177921	warm	cold	NOTEST	0.0894322	0.227934	1.34975	0	1	1	no
Gr36b	chr2L:17178771-17180064	warm	cold	NOTEST	0.0190727	0	#NAME?	0	1	1	no
Gr36c	chr2L:17180337-17181632	warm	cold	NOTEST	0.0391036	0	#NAME?	0	1	1	no
CG31750	chr2L:17181937-17183654	warm	cold	NOTEST	0.0171057	0.0343223	1.00467	0	1	1	no
CG15139	chr2L:17187670-17260764	warm	cold	NOTEST	1.40365	0.81091	-0.791566	0	1	1	no
CG15140	chr2L:17286293-17287459	warm	cold	NOTEST	0.256255	0.0814617	-1.65338	0	1	1	no
CG31804	chr2L:17363495-17364351	warm	cold	OK	54.8031	73.3404	0.420351	2.03475	0.0001	0.000469607	yes
CLIP-190	chr2L:17384699-17433161	warm	cold	OK	206.83	160.844	-0.362786	-0.960921	0.0294	0.0738593	no
CG15141	chr2L:17384699-17433161	warm	cold	OK	12.5813	10.6008	-0.247109	-0.129461	0.7744	0.87378	no
CG5043	chr2L:17433861-17435800	warm	cold	OK	60.1754	57.5988	-0.0631349	-0.300268	0.54555	0.706352	no
CG5050	chr2L:17452923-17458775	warm	cold	OK	151.904	167.557	0.1415	0.712598	0.1799	0.318374	no
Sgt	chr2L:17459604-17477928	warm	cold	OK	65.8696	57.8267	-0.187877	-0.373649	0.47675	0.646137	no
CG5110,CG5131	chr2L:17478348-17485664	warm	cold	OK	44.8769	40.4056	-0.151417	-0.421509	0.49955	0.666726	no
CG43221	chr2L:17485790-17486005	warm	cold	NOTEST	0	0	0	0	1	1	no
CG43645	chr2L:17486152-17486340	warm	cold	NOTEST	0	5.06931	inf	0	1	1	no
CG43220	chr2L:17486596-17486779	warm	cold	NOTEST	0	0.948353	inf	0	1	1	no
Dhc36C	chr2L:17501447-17529103	warm	cold	OK	12.4556	10.8421	-0.200142	-0.621534	0.17925	0.317461	no
CR43304	chr2L:17541853-17542383	warm	cold	OK	6.48714	6.4324	-0.0122254	-0.0342203	0.97425	0.985556	no
mir-124	chr2L:17566369-17566469	warm	cold	NOTEST	0	0	0	0	1	1	no
mir-287	chr2L:17574609-17574702	warm	cold	NOTEST	0	0	0	0	1	1	no
Oli	chr2L:17589406-17591267	warm	cold	OK	3.86281	3.65958	-0.0779737	-0.11824	0.7923	0.88424	no
alpha	chr2L:17591392-17604422	warm	cold	OK	7.59371	12.7013	0.742096	2.02645	0.0001	0.000469607	yes
CG43054	chr2L:17627858-17628389	warm	cold	OK	12.9383	10.0316	-0.36709	-1.23982	0.08015	0.169658	no
CG43231	chr2L:17647052-17778340	warm	cold	OK	5.41652	8.28219	0.612644	0.614738	0.1455	0.272424	no
CadN2	chr2L:17787139-17875247	warm	cold	OK	1.43058	0.972971	-0.556134	-0.352405	0.55225	0.712684	no
CR43419	chr2L:17787139-17875247	warm	cold	OK	2.43085	3.71041	0.610115	0.752504	0.139	0.262457	no
CadN2	chr2L:17787139-17875247	warm	cold	OK	3.06168	2.99194	-0.0332411	-0.0470501	0.9238	0.960433	no
CadN2	chr2L:17787139-17875247	warm	cold	OK	1.13023	2.05549	0.862872	0.591257	0.33675	0.507961	no
CG42830	chr2L:17787139-17875247	warm	cold	OK	4.2522	1.60086	-1.40937	-0.384405	0.4828	0.651598	no
CR43420	chr2L:17893811-17894734	warm	cold	OK	3.26912	4.21384	0.366232	0.866994	0.12025	0.234935	no
CG5674	chr2L:17962734-17982472	warm	cold	OK	7.8213	11.918	0.607663	1.33985	0.0025	0.0088025	yes
CG5681	chr2L:17986398-17988218	warm	cold	OK	12.8103	14.3307	0.161801	0.602079	0.19455	0.338025	no
CG31742	chr2L:17990417-17991501	warm	cold	OK	16.9789	21.0219	0.308148	1.24952	0.02525	0.0652218	no
CG5693	chr2L:18006678-18007216	warm	cold	OK	48.9221	41.3477	-0.242678	-1.22624	0.0816	0.172019	no
CG42659	chr2L:18007359-18007843	warm	cold	OK	353.435	388.698	0.137204	1.06892	0.1916	0.333881	no
CG31740,CG42635	chr2L:18007910-18011523	warm	cold	OK	882.238	776.261	-0.184627	-0.94403	0.10845	0.216753	no
rdo	chr2L:18012406-18070248	warm	cold	OK	3.22896	2.9719	-0.119683	-0.372494	0.43225	0.603921	no
Arr1	chr2L:18078268-18081187	warm	cold	OK	640.041	218.778	-1.5487	-6.19026	5e-05	0.000245228	yes
ninaD	chr2L:18081629-18083608	warm	cold	OK	51.5037	42.6416	-0.272415	-1.10712	0.01415	0.0397748	yes
CG31741	chr2L:18084267-18086156	warm	cold	NOTEST	0.481633	0.0924787	-2.38074	0	1	1	no
CG5755	chr2L:18096567-18098065	warm	cold	OK	53.9826	52.9072	-0.0290297	-0.138563	0.78985	0.882923	no
CG15152	chr2L:18114546-18115220	warm	cold	OK	29.3717	30.1109	0.0358571	0.162874	0.8105	0.89439	no
CG5758	chr2L:18120011-18138210	warm	cold	OK	50.548	32.4178	-0.640868	-2.14101	5e-05	0.000245228	yes
CG17681	chr2L:18153122-18154516	warm	cold	OK	1.39194	0.510263	-1.44778	-2.05127	0.00135	0.00509971	yes
CG15155,CG5783	chr2L:18154827-18158738	warm	cold	OK	112.628	18.1165	-2.63619	-7.42427	5e-05	0.000245228	yes
CR43413	chr2L:18159800-18275770	warm	cold	OK	3.35834	3.15998	-0.0878332	-0.0389344	0.95065	0.973129	no
CG43406	chr2L:18159800-18275770	warm	cold	NOTEST	1.07919	1.10567	0.034962	0	1	1	no
CR43408	chr2L:18159800-18275770	warm	cold	NOTEST	0.479569	1.39437	1.5398	0	1	1	no
Sfp36F	chr2L:18292521-18292810	warm	cold	OK	62.0538	11.537	-2.42725	-14.0133	5e-05	0.000245228	yes
CG5790	chr2L:18294903-18297261	warm	cold	OK	132.997	133.854	0.00926545	0.042991	0.92985	0.963249	no
Fas3	chr2L:18320047-18393441	warm	cold	OK	16.2395	28.2427	0.79837	0.439564	0.28745	0.452719	no
CG34171	chr2L:18320047-18393441	warm	cold	OK	4.34814	3.44051	-0.337776	-0.0619362	0.919	0.958342	no
Ntf-2r	chr2L:18454648-18455419	warm	cold	OK	14.0595	19.4545	0.468553	1.77782	0.0038	0.0127711	yes
let-7,let-7-C,mir-100,mir-125	chr2L:18455716-18484513	warm	cold	OK	16.9713	25.145	0.567171	2.04899	0.4599	0.630482	no
CG10176	chr2L:18485401-18503978	warm	cold	OK	8.8201	12.7075	0.52681	1.09969	0.0186	0.050367	no
CG10178	chr2L:18509571-18513513	warm	cold	OK	43.1893	26.1085	-0.726155	-3.02142	5e-05	0.000245228	yes
CG10211	chr2L:18517492-18531782	warm	cold	OK	5.98936	7.59621	0.342878	1.35642	0.00375	0.0126318	yes
CG15160	chr2L:18590896-18595431	warm	cold	OK	4.77873	4.27435	-0.16092	-0.55811	0.23165	0.38641	no
CG31789	chr2L:18605941-18606523	warm	cold	NOTEST	0	0.518357	inf	0	1	1	no
CG10333	chr2L:18606832-18612242	warm	cold	OK	7.87468	9.37293	0.251279	0.660128	0.16375	0.29759	no
MESR3	chr2L:18617256-18661776	warm	cold	OK	27.1408	13.6945	-0.986865	-3.39346	5e-05	0.000245228	yes
CG42490	chr2L:18665231-18666863	warm	cold	OK	5.3005	5.78215	0.125479	0.352029	0.74675	0.855621	no
CG31751	chr2L:18671482-18683717	warm	cold	OK	36.2421	14.7418	-1.29775	-2.4807	5e-05	0.000245228	yes
CG10336	chr2L:18689580-18695422	warm	cold	OK	1.80548	1.3633	-0.40528	-0.230235	0.60215	0.75229	no
CG10338	chr2L:18695732-18698571	warm	cold	OK	8.5871	8.6529	0.0110132	0.0408942	0.9334	0.964405	no
CG10341	chr2L:18698718-18703118	warm	cold	OK	5.71136	6.53962	0.195374	0.338634	0.4963	0.66398	no
CG10343	chr2L:18703372-18705802	warm	cold	OK	35.1813	36.357	0.047423	0.125312	0.8313	0.908298	no
Grip71	chr2L:18706010-18713826	warm	cold	OK	4.90003	4.68632	-0.0643358	-0.0805176	0.85475	0.921988	no
CG15167	chr2L:18740357-18740807	warm	cold	OK	18.7984	17.3705	-0.113971	-0.459252	0.56545	0.723101	no
CG17325	chr2L:18813008-18813941	warm	cold	OK	253.829	22.2006	-3.51519	-11.8236	5e-05	0.000245228	yes
CG17324	chr2L:18819343-18822573	warm	cold	OK	3.88572	1.83986	-1.07859	-2.6277	5e-05	0.000245228	yes
CG17323	chr2L:18823573-18826553	warm	cold	OK	34.9273	23.5277	-0.569996	-2.33621	5e-05	0.000245228	yes
CG17322	chr2L:18826769-18830777	warm	cold	OK	11.8514	4.11722	-1.52531	-2.87315	5e-05	0.000245228	yes
ScpX	chr2L:18831212-18844579	warm	cold	OK	38.0397	18.9377	-1.00625	-1.5164	0.00405	0.0134924	yes
CG17321	chr2L:18845183-18859349	warm	cold	OK	4.32109	4.09666	-0.0769476	-0.0908939	0.8543	0.921755	no
CG42848	chr2L:18946304-18947088	warm	cold	OK	76.9605	85.458	0.151096	0.796287	0.1809	0.319808	no
CG10428	chr2L:18948896-18950973	warm	cold	OK	6.6426	5.62781	-0.239174	-0.771343	0.1197	0.234092	no
Tango6	chr2L:18969029-18987276	warm	cold	OK	3.01267	2.93678	-0.0368045	-0.0413188	0.9317	0.963678	no
CG10431	chr2L:18969029-18987276	warm	cold	OK	4.63029	5.13928	0.150462	0.177693	0.68455	0.812469	no
CG15168	chr2L:18987684-18990233	warm	cold	OK	53.4338	50.9444	-0.0688303	-0.242016	0.65945	0.795357	no
CG15169	chr2L:18991056-18992409	warm	cold	NOTEST	1.163	0.813055	-0.516429	0	1	1	no
CG31792	chr2L:18997447-19002713	warm	cold	NOTEST	0.480968	0.727181	0.596375	0	1	1	no
CG31793	chr2L:19003332-19009341	warm	cold	OK	12.6359	8.57471	-0.559372	-0.803102	0.0747	0.1601	no
robl37BC	chr2L:19010865-19011532	warm	cold	OK	17.4106	14.2261	-0.291421	-1.10287	0.0933	0.192026	no
CG15172	chr2L:19022416-19023646	warm	cold	OK	62.0429	69.9014	0.172055	0.614131	0.16545	0.299804	no
Side,mib2	chr2L:19027709-19041541	warm	cold	OK	71.6787	61.3663	-0.224096	-0.827695	0.06775	0.14775	no
Catsup	chr2L:19041794-19045166	warm	cold	OK	42.1323	41.1053	-0.0356027	-0.121393	0.78425	0.879491	no
Acn	chr2L:19045354-19048817	warm	cold	OK	27.419	15.3993	-0.832312	-3.26373	5e-05	0.000245228	yes
CG10470,Rpn3	chr2L:19049062-19053681	warm	cold	OK	105.953	121.04	0.19206	0.778593	0.12475	0.241412	no
CG10492	chr2L:19054077-19058821	warm	cold	OK	13.0092	12.5195	-0.055361	-0.221188	0.61825	0.76533	no
Phlpp	chr2L:19059128-19063132	warm	cold	NOTEST	0.761795	0.907214	0.252041	0	1	1	no
CG10495	chr2L:19063294-19064726	warm	cold	OK	2.65225	2.60618	-0.0252757	-0.0591069	0.9088	0.953256	no
CG17343	chr2L:19064976-19069850	warm	cold	OK	6.18184	5.0852	-0.28173	-0.379114	0.59425	0.746206	no
CG17344	chr2L:19079255-19108427	warm	cold	OK	368.27	365.579	-0.0105792	-0.0437501	0.92395	0.960433	no
amd	chr2L:19110158-19114110	warm	cold	OK	1.6747	1.17274	-0.514027	-0.913581	0.04495	0.104836	no
CG10561	chr2L:19114220-19120320	warm	cold	OK	57.4104	41.0047	-0.485523	-1.5231	0.0005	0.00207223	yes
l(2)37Cd	chr2L:19127259-19129326	warm	cold	OK	2.72086	2.53617	-0.101413	-0.254295	0.6168	0.764131	no
l(2)37Ce	chr2L:19132322-19183709	warm	cold	OK	18.3096	9.40466	-0.961153	-0.408117	0.368	0.540343	no
brat	chr2L:19132322-19183709	warm	cold	OK	3.34327	12.1238	1.85851	0.944264	0.0106	0.0308753	yes
pigeon	chr2L:19186042-19189938	warm	cold	OK	8.65076	8.08934	-0.096805	-0.353386	0.44125	0.612799	no
drl	chr2L:19190341-19208621	warm	cold	OK	3.94047	2.87288	-0.455867	-1.40645	0.0041	0.0136359	yes
CR44189	chr2L:19217406-19218135	warm	cold	NOTEST	1.56427	1.2841	-0.28474	0	1	1	no
CR44191	chr2L:19262469-19263057	warm	cold	OK	4.12575	3.51647	-0.230528	-0.510517	0.43325	0.604535	no
CG10750	chr2L:19300254-19301600	warm	cold	OK	35.4734	29.4372	-0.269098	-1.21982	0.0265	0.0680048	no
CG13086	chr2L:19364374-19365470	warm	cold	OK	21.0554	18.9733	-0.150215	-0.418291	0.3589	0.531138	no
CG17349	chr2L:19370444-19372711	warm	cold	OK	107.729	97.5497	-0.143195	-0.749556	0.1736	0.310009	no
CG17350	chr2L:19380835-19386255	warm	cold	OK	6.77118	9.75815	0.527201	0.64317	0.22575	0.378975	no
CG31798	chr2L:19390368-19398493	warm	cold	OK	40.8006	43.8093	0.102646	0.307674	0.49415	0.662153	no
Lectin-galC1	chr2L:19400754-19430270	warm	cold	OK	132.157	33.4051	-1.98411	-2.65418	5e-05	0.000245228	yes
lectin-37Da	chr2L:19400754-19430270	warm	cold	OK	5.11253	1.95833	-1.38442	-0.384215	0.3876	0.560488	no
lectin-37Db	chr2L:19400754-19430270	warm	cold	OK	102.261	198.481	0.956742	1.52644	0.00295	0.0101748	yes
CG13085,CG16771	chr2L:19400754-19430270	warm	cold	OK	16.7258	11.6704	-0.519224	-0.663968	0.1373	0.26012	no
CG9987	chr2L:19430642-19432444	warm	cold	OK	5.63475	6.71865	0.253821	0.832696	0.1183	0.232045	no
Rab9	chr2L:19432573-19453490	warm	cold	OK	15.6271	4.27067	-1.87151	-1.56287	0.0084	0.025277	yes
RanGap	chr2L:19432573-19453490	warm	cold	OK	23.4094	25.7081	0.13514	0.254988	0.6023	0.752392	no
CG10026	chr2L:19454255-19457723	warm	cold	OK	30.5084	8.82745	-1.78914	-5.53176	5e-05	0.000245228	yes
tj	chr2L:19464266-19467758	warm	cold	NOTEST	0.647763	0.322251	-1.00728	0	1	1	no
CG13084	chr2L:19484929-19486532	warm	cold	NOTEST	0.74744	0.090875	-3.04	0	1	1	no
CG13083	chr2L:19487489-19490104	warm	cold	NOTEST	0.083801	0.101676	0.278935	0	1	1	no
CG18094	chr2L:19490261-19497978	warm	cold	OK	6.50907	2.97418	-1.12996	-1.1776	0.03725	0.0895819	no
swm	chr2L:19490261-19497978	warm	cold	OK	15.7466	13.953	-0.174467	-0.606198	0.17315	0.30944	no
Top3alpha	chr2L:19498167-19502268	warm	cold	OK	3.71651	5.86024	0.657012	2.29647	5e-05	0.000245228	yes
CG10132	chr2L:19518785-19526558	warm	cold	OK	3.52912	1.92005	-0.878163	-1.70988	0.0003	0.00129843	yes
CG10137	chr2L:19526685-19532992	warm	cold	OK	4.87028	3.91428	-0.315259	-0.713323	0.1541	0.284115	no
CG33116	chr2L:19533472-19537365	warm	cold	OK	5.44478	5.22752	-0.0587462	-0.123128	0.7973	0.888115	no
CG31697	chr2L:19533472-19537365	warm	cold	OK	60.2576	76.9144	0.352111	1.11895	0.0117	0.03364	yes
CG13082	chr2L:19538428-19539910	warm	cold	OK	2.36655	4.54602	0.941822	2.38424	5e-05	0.000245228	yes
CG13081	chr2L:19540692-19541343	warm	cold	NOTEST	0.277859	1.35663	2.2876	0	1	1	no
Tep4,ref(2)P	chr2L:19542364-19556510	warm	cold	OK	274.946	942.034	1.77663	6.42484	5e-05	0.000245228	yes
Tep5	chr2L:19558046-19563049	warm	cold	NOTEST	0.12112	0.135901	0.16612	0	1	1	no
CG13078	chr2L:19563929-19565158	warm	cold	OK	3.56432	0.495077	-2.8479	-3.78215	0.0001	0.000469607	yes
CG13077	chr2L:19565862-19567359	warm	cold	OK	12.9142	7.42276	-0.798926	-2.01429	5e-05	0.000245228	yes
msb1l	chr2L:19577517-19580369	warm	cold	OK	11.2487	12.7952	0.185849	0.593451	0.2518	0.410747	no
CG10366	chr2L:19584234-19586440	warm	cold	OK	9.0996	8.3238	-0.128561	-0.462136	0.35135	0.523438	no
Lar	chr2L:19586617-19735980	warm	cold	OK	12.2562	11.9714	-0.0339285	-0.120294	0.78655	0.88118	no
Nf-YB	chr2L:19736041-19737088	warm	cold	OK	7.32905	5.17795	-0.501245	-1.4506	0.0135	0.0381381	yes
CG10463	chr2L:19758878-19760986	warm	cold	OK	2.94301	2.37535	-0.309153	-0.785132	0.1109	0.220309	no
CG10466	chr2L:19774868-19795851	warm	cold	OK	8.39068	11.3239	0.432514	0.41208	0.52615	0.689478	no
CG13958,sick	chr2L:19796364-19958425	warm	cold	OK	11.4141	13.6164	0.254529	0.803672	0.07165	0.154629	no
snRNA:U4:38AB	chr2L:19796364-19958425	warm	cold	NOTEST	0	0	0	0	1	1	no
snRNA:U2:38ABb	chr2L:19796364-19958425	warm	cold	NOTEST	0	0	0	0	1	1	no
snRNA:U5:38ABb	chr2L:19796364-19958425	warm	cold	NOTEST	0	0	0	0	1	1	no
CR43828	chr2L:19796364-19958425	warm	cold	NOTEST	0.0219253	0.023005	0.0693562	0	1	1	no
CR43827	chr2L:19796364-19958425	warm	cold	NOTEST	0.829655	0.827002	-0.0046208	0	1	1	no
CoIV	chr2L:19958710-19961087	warm	cold	OK	488.259	591.045	0.275619	1.25317	0.04575	0.106534	no
CG16772	chr2L:19962678-19963844	warm	cold	OK	100.868	157.319	0.641225	3.38728	5e-05	0.000245228	yes
CG10680	chr2L:19964079-19968565	warm	cold	OK	286.722	145.009	-0.983507	-4.50551	5e-05	0.000245228	yes
CR43620	chr2L:19969483-20017282	warm	cold	OK	1.75828	2.14924	0.289662	0.283623	0.51445	0.679789	no
sNPF	chr2L:20027914-20056373	warm	cold	OK	12.1717	7.74644	-0.651921	-2.39396	5e-05	0.000245228	yes
lok	chr2L:20061181-20065983	warm	cold	OK	3.8531	4.3553	0.176753	0.437751	0.36995	0.542465	no
bwa	chr2L:20066152-20075467	warm	cold	OK	24.544	67.8039	1.466	4.41293	5e-05	0.000245228	yes
neb	chr2L:20075740-20091427	warm	cold	OK	1.81898	1.48215	-0.295437	-0.217962	0.63485	0.777045	no
CG10721,nesd	chr2L:20091434-20097253	warm	cold	OK	19.8639	15.5851	-0.349984	-1.09543	0.02955	0.0741416	no
Kua	chr2L:20097459-20104144	warm	cold	OK	14.357	20.6133	0.521818	2.00488	5e-05	0.000245228	yes
CG40341	chr2L:20248222-20248617	warm	cold	NOTEST	0	0.102415	inf	0	1	1	no
CG12617	chr2L:20294706-20295320	warm	cold	OK	130.76	119.06	-0.135236	-0.865505	0.2321	0.386942	no
spir	chr2L:20311218-20350328	warm	cold	OK	59.9924	53.7563	-0.158344	-0.599002	0.2084	0.355761	no
rtGEF	chr2L:20350433-20365263	warm	cold	OK	12.7918	22.6128	0.821922	3.18147	5e-05	0.000245228	yes
snoRNA:Me28S-A3365	chr2L:20350433-20365263	warm	cold	NOTEST	13.776	7.19038	-0.938017	0	1	1	no
Arpc2	chr2L:20417060-20423027	warm	cold	OK	30.2985	38.3443	0.339764	1.5148	0.00185	0.00673452	yes
snoRNA:Psi18S-525a	chr2L:20417060-20423027	warm	cold	NOTEST	8.03053	0	#NAME?	0	1	1	no
snoRNA:Psi18S-640a	chr2L:20417060-20423027	warm	cold	NOTEST	2.3237	0	#NAME?	0	1	1	no
snoRNA:Psi18S-525b	chr2L:20417060-20423027	warm	cold	NOTEST	0	0	0	0	1	1	no
snoRNA:Psi18S-525c	chr2L:20417060-20423027	warm	cold	NOTEST	0	5.52895	inf	0	1	1	no
snoRNA:Psi18S-640b	chr2L:20417060-20423027	warm	cold	NOTEST	0	5.22617	inf	0	1	1	no
snoRNA:Psi18S-525d	chr2L:20417060-20423027	warm	cold	NOTEST	0	0	0	0	1	1	no
snoRNA:Psi18S-640c	chr2L:20417060-20423027	warm	cold	NOTEST	0	3.16466	inf	0	1	1	no
snoRNA:Psi18S-525e	chr2L:20417060-20423027	warm	cold	NOTEST	0	17.1492	inf	0	1	1	no
snoRNA:Psi18S-640d	chr2L:20417060-20423027	warm	cold	NOTEST	2.88742	5.48381	0.925397	0	1	1	no
snoRNA:Psi18S-525f	chr2L:20417060-20423027	warm	cold	NOTEST	0	0	0	0	1	1	no
snoRNA:Psi18S-525g	chr2L:20417060-20423027	warm	cold	NOTEST	0	0	0	0	1	1	no
snoRNA:Psi18S-640e	chr2L:20417060-20423027	warm	cold	NOTEST	6.16805	0	#NAME?	0	1	1	no
snoRNA:Psi18S-525h	chr2L:20417060-20423027	warm	cold	NOTEST	4.8882	7.57346	0.631648	0	1	1	no
snoRNA:Psi18S-640f	chr2L:20417060-20423027	warm	cold	NOTEST	10.4828	8.55146	-0.293779	0	1	1	no
snoRNA:Psi18S-525i	chr2L:20417060-20423027	warm	cold	NOTEST	0	0	0	0	1	1	no
snoRNA:Psi18S-640g	chr2L:20417060-20423027	warm	cold	OK	10.6498	6.28132	-0.761687	-0.148627	0.7471	0.855773	no
snoRNA:Psi18S-525j	chr2L:20417060-20423027	warm	cold	OK	2.67467	5.25314	0.973817	0.133582	0.74005	0.850888	no
CG31688	chr2L:20426271-20447001	warm	cold	OK	2.9114	4.33237	0.573443	1.57805	0.0007	0.00281524	yes
CG31687	chr2L:20450206-20459081	warm	cold	NOTEST	0.529245	0.743612	0.490615	0	1	1	no
cdc23	chr2L:20459301-20463569	warm	cold	OK	6.08589	5.45076	-0.159011	-0.27468	0.57105	0.727899	no
mir-1	chr2L:20487440-20487531	warm	cold	NOTEST	0	0	0	0	1	1	no
CG34007	chr2L:20495105-20495448	warm	cold	OK	6.92314	0.831738	-3.05723	-4.39154	0.22875	0.38287	no
mir-4973	chr2L:20562297-20562448	warm	cold	NOTEST	1.87986	0	#NAME?	0	1	1	no
CG15475	chr2L:20614617-20615559	warm	cold	OK	104.43	112.566	0.108232	0.561646	0.3034	0.470628	no
mir-133	chr2L:20616616-20616714	warm	cold	NOTEST	0	0	0	0	1	1	no
CG17472	chr2L:20634556-20635167	warm	cold	OK	284.339	75.2728	-1.91741	-11.4204	5e-05	0.000245228	yes
CG31680	chr2L:20640145-20640718	warm	cold	OK	155.52	50.2328	-1.6304	-9.3619	5e-05	0.000245228	yes
Sfp38D	chr2L:20640916-20643307	warm	cold	OK	28.4608	9.76517	-1.54326	-1.61404	0.00995	0.0291689	yes
CG18810,CG2608	chr2L:20643350-20650079	warm	cold	OK	117.061	206.518	0.819005	4.69722	5e-05	0.000245228	yes
snoRNA:Me28S-C2645c	chr2L:20643350-20650079	warm	cold	NOTEST	0	0	0	0	1	1	no
CG2611	chr2L:20650129-20656178	warm	cold	OK	5.55539	6.79467	0.290515	0.263398	0.57985	0.734522	no
CG2614	chr2L:20656345-20681846	warm	cold	OK	6.34329	5.41734	-0.227646	-0.253856	0.5966	0.747961	no
ik2	chr2L:20656345-20681846	warm	cold	OK	7.76704	9.49365	0.289598	0.407357	0.39645	0.569178	no
CG2617	chr2L:20682366-20714588	warm	cold	OK	4.4153	4.08534	-0.112055	-0.204814	0.67675	0.806695	no
Hr38	chr2L:20682366-20714588	warm	cold	NOTEST	0.934807	0.23753	-1.97656	0	1	1	no
Hr38	chr2L:20682366-20714588	warm	cold	OK	9.31115	3.79384	-1.2953	-2.16056	0.3462	0.51792	no
Hr38	chr2L:20682366-20714588	warm	cold	OK	1.64107	1.4595	-0.169164	-0.121879	0.86615	0.928523	no
CR44187	chr2L:20682366-20714588	warm	cold	NOTEST	0.145187	0.28245	0.960083	0	1	1	no
CR44188	chr2L:20682366-20714588	warm	cold	NOTEST	0.432027	0.111089	-1.95941	0	1	1	no
Hr38	chr2L:20682366-20714588	warm	cold	OK	1.09275	1.10083	0.010622	0.00467534	0.9753	0.985809	no
Fs(2)Ket,dia,ns4	chr2L:20734520-20768053	warm	cold	OK	56.7443	55.6141	-0.029024	-0.0786936	0.86515	0.928124	no
cad	chr2L:20770730-20783135	warm	cold	OK	18.4627	11.7797	-0.648304	-2.31024	5e-05	0.000245228	yes
Pomp	chr2L:20787655-20797042	warm	cold	OK	41.9282	49.7444	0.246615	0.683206	0.16195	0.294999	no
CR44146	chr2L:20787655-20797042	warm	cold	OK	0.403918	1.70837	2.08049	0.478298	0.3932	0.565542	no
CG9328	chr2L:20797679-20816338	warm	cold	OK	16.3618	16.4211	0.00521385	0.0108123	0.98115	0.98856	no
CG9331	chr2L:20824369-20828396	warm	cold	OK	86.1755	159.124	0.884803	3.78491	5e-05	0.000245228	yes
CG31673	chr2L:20829607-20831063	warm	cold	OK	32.7226	33.7561	0.0448625	0.204174	0.71705	0.835439	no
CG31674	chr2L:20831261-20835607	warm	cold	OK	12.0728	18.3114	0.600975	2.17783	5e-05	0.000245228	yes
CG31676	chr2L:20840799-20849182	warm	cold	OK	21.0986	18.8909	-0.159459	-0.650421	0.24025	0.397502	no
CG14402	chr2L:20849356-20850988	warm	cold	OK	47.6051	51.6866	0.118674	0.564654	0.26505	0.426883	no
CG9335	chr2L:20852580-20857898	warm	cold	OK	10.4179	7.77747	-0.421694	-0.807118	0.06635	0.145314	no
CG9336	chr2L:20858688-20861014	warm	cold	OK	286.229	128.532	-1.15504	-4.8461	5e-05	0.000245228	yes
CG31675,CG9338	chr2L:20865205-20869650	warm	cold	OK	75.6817	42.1578	-0.844145	-4.10449	5e-05	0.000245228	yes
CG14401	chr2L:20869853-20918946	warm	cold	OK	11.5911	6.5753	-0.817885	-0.800538	0.0623	0.138159	no
betaInt-nu	chr2L:21053032-21071563	warm	cold	OK	7.84945	5.258	-0.578079	-1.18426	0.0091	0.0270324	yes
tadr	chr2L:21075365-21082585	warm	cold	OK	9.78894	8.27096	-0.243099	-0.665505	0.1689	0.304329	no
CG14397,CG9259	chr2L:21089141-21094864	warm	cold	OK	198.697	65.605	-1.59869	-7.82371	5e-05	0.000245228	yes
CG34136	chr2L:21094960-21104418	warm	cold	OK	12.6379	51.0197	2.0133	3.60505	5e-05	0.000245228	yes
CG9257	chr2L:21094960-21104418	warm	cold	OK	9.38259	4.49428	-1.0619	-1.26474	0.0064	0.0199336	yes
Nhe2	chr2L:21104567-21142353	warm	cold	OK	23.7942	33.1544	0.478588	1.35707	0.00325	0.0110898	yes
CG9253	chr2L:21143194-21148574	warm	cold	OK	16.6625	18.3496	0.139138	0.373138	0.4584	0.628791	no
snoRNA:Me18S-A469	chr2L:21143194-21148574	warm	cold	NOTEST	0	0	0	0	1	1	no
Mpp6	chr2L:21156809-21163087	warm	cold	OK	11.6205	9.96302	-0.222017	-0.316921	0.5818	0.736188	no
CG9248	chr2L:21156809-21163087	warm	cold	OK	22.5336	20.8037	-0.115236	-0.28243	0.52695	0.690067	no
CG9246	chr2L:21163610-21168344	warm	cold	OK	6.70097	5.81655	-0.204206	-0.467385	0.32495	0.495154	no
Acon,CG31627	chr2L:21168461-21198745	warm	cold	OK	686.868	925.444	0.430114	1.3348	0.00645	0.0200682	yes
Mcm10	chr2L:21168461-21198745	warm	cold	OK	3.71547	3.9265	0.0797011	0.0230981	0.9578	0.976554	no
clumsy	chr2L:21206484-21212209	warm	cold	OK	10.8633	16.8263	0.631256	2.39889	5e-05	0.000245228	yes
CG8677	chr2L:21221311-21231694	warm	cold	OK	10.4345	13.2411	0.343654	1.46071	0.0016	0.00593597	yes
Hr39	chr2L:21237235-21259748	warm	cold	OK	7.75047	24.8237	1.67936	6.43721	5e-05	0.000245228	yes
l(2)k14505	chr2L:21261167-21262411	warm	cold	OK	28.9278	26.2369	-0.140856	-0.480012	0.2801	0.444341	no
CG8671	chr2L:21262955-21282961	warm	cold	OK	20.1945	37.2281	0.882429	3.58468	5e-05	0.000245228	yes
mir-4974	chr2L:21262955-21282961	warm	cold	OK	0	6.96538	inf	#NAME?	0.17745	0.314887	no
Gr39a	chr2L:21285845-21310122	warm	cold	OK	5.19933	5.99429	0.205263	0.130651	0.7766	0.875147	no
crc	chr2L:21310853-21319527	warm	cold	OK	444.855	425.345	-0.0647026	-0.243994	0.57785	0.732995	no
CG42696	chr2L:21326659-21327114	warm	cold	OK	5.72351	5.41563	-0.0797714	-0.21501	0.8185	0.899718	no
dimm	chr2L:21331755-21342155	warm	cold	NOTEST	0.716319	0.464666	-0.624409	0	1	1	no
Tsp39D	chr2L:21344606-21358271	warm	cold	OK	11.5196	13.6197	0.241598	0.950214	0.04945	0.113517	no
dtr	chr2L:21361215-21367288	warm	cold	OK	15.298	7.61318	-1.00678	-3.98172	5e-05	0.000245228	yes
CG8665	chr2L:21371226-21377995	warm	cold	OK	27.5236	13.4294	-1.03527	-4.48593	5e-05	0.000245228	yes
nrv3	chr2L:21379999-21393370	warm	cold	OK	147.785	220.853	0.579592	1.84694	5e-05	0.000245228	yes
snmRNA:430:CR33735	chr2L:21423875-21423911	warm	cold	NOTEST	0	0	0	0	1	1	no
snmRNA:430:CR33735	chr2L:21433983-21434019	warm	cold	NOTEST	0	0	0	0	1	1	no
snmRNA:430:CR33746	chr2L:21453072-21453108	warm	cold	NOTEST	0	0	0	0	1	1	no
snmRNA:430:CR33746	chr2L:21458133-21458169	warm	cold	NOTEST	0	0	0	0	1	1	no
snmRNA:430:CR33732	chr2L:21458851-21541127	warm	cold	NOTEST	0	0	0	0	1	1	no
snmRNA:430:CR33736	chr2L:21458851-21541127	warm	cold	NOTEST	0	0	0	0	1	1	no
snmRNA:430:CR33738	chr2L:21458851-21541127	warm	cold	NOTEST	0	0	0	0	1	1	no
snmRNA:430:CR33737	chr2L:21458851-21541127	warm	cold	NOTEST	0	0	0	0	1	1	no
snmRNA:430:CR33736	chr2L:21458851-21541127	warm	cold	NOTEST	0	0	0	0	1	1	no
His1:CG33834	chr2L:21458851-21541127	warm	cold	OK	2.87658	8.11157	1.49563	3.69259	5e-05	0.000245228	yes
snmRNA:430:CR33739	chr2L:21458851-21541127	warm	cold	NOTEST	0	0	0	0	1	1	no
Lamp1	chr2L:21573388-21577103	warm	cold	OK	306.25	392.401	0.357621	1.43482	0.00115	0.00441905	yes
CR43148	chr2L:21624678-21626190	warm	cold	OK	3.05777	0.620208	-2.30165	-3.81276	5e-05	0.000245228	yes
Ac3	chr2L:21632586-21647982	warm	cold	OK	7.89019	6.80972	-0.212464	-0.779623	0.0794	0.168282	no
CG43144	chr2L:21657555-21658249	warm	cold	OK	4.40798	9.86906	1.1628	1.84861	5e-05	0.000245228	yes
Cul-2	chr2L:21658656-21677553	warm	cold	OK	53.2649	63.1691	0.246034	0.930496	0.04985	0.11428	no
CG31619	chr2L:21684098-21729285	warm	cold	OK	15.2751	9.3841	-0.702893	-2.74324	5e-05	0.000245228	yes
CG1416	chr2L:21758009-21761000	warm	cold	OK	44.5747	105.247	1.23948	5.12382	5e-05	0.000245228	yes
tsh	chr2L:21828592-21837013	warm	cold	OK	5.29501	7.18001	0.439352	1.47311	0.0013	0.00492816	yes
CR43762	chr2L:21894226-21895350	warm	cold	NOTEST	0.87273	0.500999	-0.800729	0	1	1	no
CG1421	chr2L:21903061-21903739	warm	cold	OK	14.3458	16.5011	0.201938	0.751207	0.2318	0.386606	no
CG1428	chr2L:21906288-21908319	warm	cold	OK	6.12456	7.43606	0.279932	0.957057	0.06135	0.136282	no
CG11634	chr2L:21916360-21917450	warm	cold	OK	39.635	46.0687	0.217013	1.02408	0.0621	0.137767	no
CR44217	chr2L:21957819-21958366	warm	cold	OK	6.466	5.92777	-0.125385	-0.334761	0.62515	0.770037	no
CG31693	chr2L:22015189-22017334	warm	cold	OK	42.4447	43.4364	0.0333177	0.141567	0.7556	0.861559	no
tio	chr2L:22019207-22025734	warm	cold	OK	42.5801	36.4474	-0.224365	-0.63736	0.1483	0.276396	no
CG41434	chr2L:22037859-22039772	warm	cold	NOTEST	0.688454	0.5954	-0.209501	0	1	1	no
CG31702	chr2L:22071152-22072902	warm	cold	NOTEST	0.832155	0.679423	-0.292542	0	1	1	no
ttm3	chr2L:22079671-22080742	warm	cold	OK	61.1452	74.1568	0.27834	1.40691	0.012	0.0343521	yes
CG6675	chr2L:22108963-22110449	warm	cold	OK	11.8987	25.9235	1.12345	4.46567	5e-05	0.000245228	yes
CG3651	chr2L:22121337-22126934	warm	cold	OK	11.2519	11.8525	0.0750247	0.263064	0.5565	0.716071	no
CG42748	chr2L:22131220-22169143	warm	cold	OK	29.3743	34.4772	0.231089	0.496788	0.24795	0.40643	no
CG34137	chr2L:22131220-22169143	warm	cold	OK	0.577338	3.9596	2.77787	0.616843	0.2165	0.366151	no
CG3635	chr2L:22175414-22183991	warm	cold	OK	5.27768	3.61697	-0.545123	-1.28968	0.0042	0.0139489	yes
CG3262	chr2L:22239820-22247861	warm	cold	OK	83.2572	133.934	0.685873	1.07375	0.06755	0.147395	no
Tif-IA	chr2L:22249877-22258260	warm	cold	OK	31.7314	29.1298	-0.123415	-0.501046	0.26425	0.426059	no
CG17018	chr2L:22308735-22368796	warm	cold	OK	2.84296	2.01604	-0.495869	-1.4237	0.0012	0.00459029	yes
CG17490	chr2L:22430961-22441183	warm	cold	OK	8.18085	7.45718	-0.133622	-0.373943	0.39095	0.56354	no
CG17493	chr2L:22442795-22450449	warm	cold	OK	28.4264	35.0944	0.304008	0.892757	0.0392	0.0932469	no
CG17494	chr2L:22471795-22478851	warm	cold	OK	102.133	113.457	0.151691	0.616381	0.1539	0.283879	no
CG17715	chr2L:22736904-22747273	warm	cold	OK	25.7633	17.2037	-0.5826	-1.87238	5e-05	0.000245228	yes
lt	chr2L:22811943-22835033	warm	cold	OK	34.2642	27.3321	-0.326105	-1.35053	0.0023	0.00817624	yes
cta	chr2L:22874547-22885683	warm	cold	OK	6.68988	14.7269	1.1384	4.12169	5e-05	0.000245228	yes
CR43242	chr2L:22961736-22963456	warm	cold	OK	3.90199	1.37825	-1.50137	-2.9247	5e-05	0.000245228	yes
l(2)gl	chr2L:7469-21376	warm	cold	OK	25.1711	43.8706	0.801487	3.04448	5e-05	0.000245228	yes
Ir21a	chr2L:21822-25155	warm	cold	NOTEST	0.693444	0.818348	0.238936	0	1	1	no
Cda5	chr2L:25369-65404	warm	cold	OK	13.0648	81.4474	2.64018	7.13977	5e-05	0.000245228	yes
net	chr2L:82420-87387	warm	cold	OK	8.89131	4.07501	-1.12559	-3.01941	5e-05	0.000245228	yes
Nhe1	chr2L:102349-106861	warm	cold	OK	26.8852	24.5445	-0.131413	-0.478405	0.28945	0.455081	no
CG13694,CG4822	chr2L:106902-157759	warm	cold	OK	53.866	23.8122	-1.17768	-0.955739	0.03535	0.0857805	no
CG3164	chr2L:106902-157759	warm	cold	OK	310.188	226.164	-0.455772	-1.06381	0.01645	0.0452499	yes
CG31974,CG31975,CG31976,CG3709,CG42399	chr2L:106902-157759	warm	cold	OK	81.5855	35.0142	-1.22037	-0.887166	0.0563	0.12678	no
CG33635	chr2L:157835-158664	warm	cold	OK	8.65682	15.7157	0.860299	2.98687	5e-05	0.000245228	yes
CG11617	chr2L:203715-250891	warm	cold	OK	14.5929	11.572	-0.334635	-0.191775	0.6566	0.793235	no
kis	chr2L:203715-250891	warm	cold	OK	30.9053	42.2222	0.450149	1.38261	0.0022	0.00787284	yes
snoRNA:kis-a	chr2L:203715-250891	warm	cold	NOTEST	0	0	0	0	1	1	no
mir-965	chr2L:203715-250891	warm	cold	NOTEST	0	0	0	0	1	1	no
Rpp30	chr2L:251038-252373	warm	cold	OK	4.1414	3.12409	-0.40668	-0.776784	0.075	0.160569	no
CG3645	chr2L:252588-271744	warm	cold	OK	6.22076	4.38641	-0.504051	-0.369716	0.4508	0.621612	no
CG17075	chr2L:252588-271744	warm	cold	OK	1.50011	4.58277	1.61115	1.51097	0.00595	0.0187494	yes
mbm	chr2L:271911-273715	warm	cold	OK	4.97945	4.26799	-0.222429	-0.649823	0.1895	0.330806	no
CG11601,CG17078	chr2L:273832-283319	warm	cold	OK	48.8622	40.0328	-0.287536	-0.893957	0.05695	0.127902	no
CG3625	chr2L:283374-291751	warm	cold	OK	86.2564	70.5475	-0.290037	-1.4158	0.00835	0.0251586	yes
CG11592	chr2L:283374-291751	warm	cold	OK	2.66547	2.10083	-0.343432	-0.266905	0.5536	0.713816	no
U2af38	chr2L:292418-294681	warm	cold	OK	14.2776	13.8047	-0.0485914	-0.0716932	0.86795	0.929747	no
CR43719	chr2L:305934-347941	warm	cold	OK	4.80681	3.55361	-0.435795	-0.0939347	0.89805	0.946665	no
CG11912	chr2L:305934-347941	warm	cold	OK	17.6824	5.62679	-1.65193	-0.570917	0.33915	0.510409	no
CG11911	chr2L:305934-347941	warm	cold	OK	107.657	2.45457	-5.45483	-1.42069	0.11	0.219147	no
CG43755	chr2L:305934-347941	warm	cold	OK	342.041	332.218	-0.0420404	-0.12259	0.79945	0.888667	no
CG31921	chr2L:305934-347941	warm	cold	OK	95.382	110.348	0.210266	0.341099	0.43125	0.603168	no
Ent1	chr2L:355564-357874	warm	cold	OK	35.6988	45.7452	0.357743	1.52752	0.0009	0.003546	yes
CG4213	chr2L:396594-402198	warm	cold	OK	35.5608	48.8746	0.458795	1.93493	5e-05	0.000245228	yes
alpha-Adaptin	chr2L:408029-414777	warm	cold	OK	24.7822	25.203	0.0242913	0.100712	0.81865	0.899799	no
ebi	chr2L:415066-419652	warm	cold	OK	1.36243	0.966482	-0.495372	-0.182816	0.7519	0.859273	no
CG13690	chr2L:415066-419652	warm	cold	NOTEST	0.342424	0.162578	-1.07465	0	1	1	no
CG11885	chr2L:419927-421654	warm	cold	OK	32.8822	44.9361	0.450566	0.421745	0.32865	0.499247	no
crq	chr2L:431175-453043	warm	cold	OK	41.9238	46.1103	0.137321	0.402779	0.3683	0.540582	no
CG4297	chr2L:458875-542670	warm	cold	OK	15.7469	16.7186	0.0863894	0.137395	0.78	0.877472	no
cbt	chr2L:458875-542670	warm	cold	OK	59.5542	20.5644	-1.53406	-3.68591	5e-05	0.000245228	yes
lwr	chr2L:458875-542670	warm	cold	OK	25.5274	18.8127	-0.440341	-0.514292	0.2514	0.410378	no
Spp	chr2L:542785-544653	warm	cold	OK	57.1644	48.6967	-0.231291	-1.13161	0.0307	0.0765234	no
Ets21C	chr2L:545128-552475	warm	cold	OK	2.83761	6.11226	1.10703	1.32333	0.00305	0.0104708	yes
CG11835,rempA	chr2L:553452-563602	warm	cold	OK	9.81283	5.25666	-0.900522	-1.39768	0.0031	0.0106209	yes
Nle	chr2L:564162-568130	warm	cold	OK	5.2932	6.35728	0.264269	0.345958	0.44425	0.615521	no
Ipk2	chr2L:568327-576973	warm	cold	OK	5.50026	9.16264	0.736264	1.08494	0.04825	0.111346	no
Ptth	chr2L:568327-576973	warm	cold	OK	2.29373	2.71514	0.243328	0.165351	0.70135	0.823888	no
Gsc	chr2L:583539-594810	warm	cold	NOTEST	0.135557	0.112591	-0.267806	0	1	1	no
CR43649	chr2L:608339-609134	warm	cold	NOTEST	0.878446	1.38264	0.654398	0	1	1	no
lectin-21Cb	chr2L:620297-621258	warm	cold	OK	5.60005	1.47115	-1.9285	-2.87847	5e-05	0.000245228	yes
ds	chr2L:640020-714968	warm	cold	OK	1.30452	5.51162	2.07896	7.62211	5e-05	0.000245228	yes
Eaat2	chr2L:737202-744395	warm	cold	OK	44.4915	31.7624	-0.48621	-2.10831	5e-05	0.000245228	yes
Pkg21D	chr2L:784273-790811	warm	cold	OK	7.77521	5.01172	-0.633575	-1.04239	0.02615	0.0671941	no
Saf6	chr2L:811583-815950	warm	cold	OK	2.30731	2.75598	0.256354	0.520408	0.25025	0.409009	no
CG15880	chr2L:815992-819549	warm	cold	OK	2.63689	2.0683	-0.350396	-0.439941	0.39035	0.563019	no
CG3876	chr2L:815992-819549	warm	cold	OK	6.5633	6.53737	-0.00571318	-0.0125461	0.97855	0.98754	no
Clp	chr2L:819961-825894	warm	cold	NOTEST	0.473755	0.299493	-0.66162	0	1	1	no
Clp	chr2L:819961-825894	warm	cold	NOTEST	0.208561	0.567764	1.44482	0	1	1	no
CG3862	chr2L:819961-825894	warm	cold	OK	4.59615	6.05001	0.396512	0.228347	0.6067	0.755578	no
drongo	chr2L:833541-851172	warm	cold	OK	22.6505	28.5142	0.332138	0.613128	0.1836	0.32318	no
CG4291	chr2L:851250-852730	warm	cold	OK	6.50394	5.88941	-0.143192	-0.362575	0.41045	0.583396	no
aru	chr2L:860123-868354	warm	cold	OK	16.1141	17.7778	0.141749	0.522054	0.2474	0.405754	no
snoRNA:Me28S-U1230	chr2L:860123-868354	warm	cold	NOTEST	6.28449	12.0642	0.94087	0	1	1	no
dbe	chr2L:868672-869857	warm	cold	OK	8.47559	8.81573	0.0567668	0.186371	0.72735	0.841938	no
CG15824	chr2L:877164-885189	warm	cold	OK	16.1458	16.4234	0.0245948	0.100208	0.82015	0.901113	no
snRNA:U1:95Cb	chr2L:901490-901654	warm	cold	NOTEST	0	0	0	0	1	1	no
CR44061	chr2L:912945-913265	warm	cold	NOTEST	2.17271	0.679096	-1.67781	0	1	1	no
IA-2	chr2L:1008365-1048053	warm	cold	OK	41.7582	36.1333	-0.208732	-0.695267	0.1241	0.240509	no
CG4375	chr2L:1008365-1048053	warm	cold	OK	214.614	252.166	0.232629	0.588751	0.32355	0.493466	no
S	chr2L:1049744-1077819	warm	cold	OK	7.28582	8.54015	0.22917	0.860471	0.0511	0.116828	no
CG4629	chr2L:1080910-1102506	warm	cold	OK	8.43017	3.66655	-1.20114	-2.3582	5e-05	0.000245228	yes
mtRNApol	chr2L:1103253-1108373	warm	cold	OK	10.9111	8.04929	-0.438868	-1.68746	0.0002	0.0008941	yes
Pino	chr2L:1114653-1128953	warm	cold	OK	168.468	87.6025	-0.943429	-4.0148	5e-05	0.000245228	yes
Iris	chr2L:1129172-1134134	warm	cold	OK	31.2681	1.23856	-4.65796	-4.57339	5e-05	0.000245228	yes
Tfb4,capt	chr2L:1147821-1158313	warm	cold	OK	30.6908	33.1511	0.111251	0.402563	0.3949	0.567573	no
CR43767	chr2L:1158575-1163886	warm	cold	OK	0.650333	2.9186	2.16602	1.00281	0.1556	0.286122	no
CG5080	chr2L:1158575-1163886	warm	cold	OK	18.325	26.8541	0.551328	1.98042	5e-05	0.000245228	yes
CG5118,Plap	chr2L:1164442-1172823	warm	cold	OK	36.8942	31.6693	-0.22031	-0.881686	0.06415	0.141333	no
CG5126	chr2L:1173008-1185698	warm	cold	OK	4.76771	10.8613	1.18783	1.16994	0.0432	0.101314	no
CG5139	chr2L:1198464-1199204	warm	cold	OK	105.67	123.02	0.219325	1.2296	0.0461	0.107159	no
CR43263	chr2L:1216853-1217785	warm	cold	OK	6.18304	4.70758	-0.39333	-0.982813	0.0804	0.170127	no
CG33923	chr2L:1341364-1342095	warm	cold	NOTEST	0.142688	0.393658	1.46408	0	1	1	no
CG33922	chr2L:1343442-1344171	warm	cold	NOTEST	0	0.0645199	inf	0	1	1	no
CG31924,CG5556,CG5561,CG5565	chr2L:1351514-1355937	warm	cold	OK	272.373	270.569	-0.00958309	-0.0448581	0.92925	0.963134	no
CG31659,NLaz	chr2L:1358920-1361732	warm	cold	OK	257.659	323.523	0.328403	1.6114	0.0017	0.00625981	yes
lea	chr2L:1380085-1420449	warm	cold	OK	2.57744	4.83592	0.907853	3.23772	5e-05	0.000245228	yes
CG18131	chr2L:1497242-1500608	warm	cold	OK	49.0208	44.6499	-0.134738	-0.539859	0.21455	0.363634	no
CG7420	chr2L:1500829-1504204	warm	cold	OK	5.25883	4.75175	-0.146282	-0.245816	0.5736	0.729737	no
CG18132	chr2L:1516794-1517478	warm	cold	OK	43.6959	57.0812	0.385518	1.89711	0.00175	0.00642791	yes
halo	chr2L:1517531-1518184	warm	cold	NOTEST	0.450085	0.587881	0.385325	0	1	1	no
CG44072	chr2L:1520033-1520387	warm	cold	NOTEST	0	0.511509	inf	0	1	1	no
CG10869	chr2L:1555128-1611157	warm	cold	OK	196.557	194.861	-0.0125008	-0.0537781	0.91595	0.956713	no
CG31935	chr2L:1555128-1611157	warm	cold	OK	12.454	12.0739	-0.0447067	-0.0505259	0.90665	0.952458	no
RFeSP	chr2L:1611409-1614160	warm	cold	OK	120.582	147.266	0.288405	1.21221	0.00925	0.0273954	yes
CG17660	chr2L:1707131-1710421	warm	cold	OK	24.0073	20.7739	-0.208707	-0.921091	0.06195	0.137486	no
frtz	chr2L:1710461-1715851	warm	cold	OK	3.51357	4.87971	0.473859	1.32536	0.00405	0.0134924	yes
CG18317	chr2L:1716221-1724388	warm	cold	OK	63.6771	35.6362	-0.837431	-3.52638	5e-05	0.000245228	yes
Eno	chr2L:1724694-1729636	warm	cold	OK	181.669	203.611	0.164499	0.309205	0.52105	0.684769	no
CG17652	chr2L:1729706-1732393	warm	cold	OK	8.47435	6.07194	-0.480945	-0.517988	0.2097	0.357361	no
CG17712	chr2L:1732523-1752122	warm	cold	OK	7.19909	10.0926	0.487407	0.403659	0.3267	0.496924	no
Gr22f	chr2L:1755252-1756451	warm	cold	OK	1.89445	2.13704	0.173833	0.349539	0.5257	0.689118	no
CG17650	chr2L:1758285-1759093	warm	cold	OK	17.6801	19.1033	0.111694	0.444133	0.52905	0.691592	no
Gr22d	chr2L:1789140-1790361	warm	cold	NOTEST	0	0.0961805	inf	0	1	1	no
Gr22c	chr2L:1790616-1791823	warm	cold	NOTEST	0.593336	0.66555	0.1657	0	1	1	no
Gr22b	chr2L:1792056-1793268	warm	cold	NOTEST	0.0624274	0.0225888	-1.46657	0	1	1	no
Gr22a	chr2L:1793667-1794917	warm	cold	NOTEST	0.0607801	0.0226508	-1.42404	0	1	1	no
CG31933	chr2L:1821255-1823331	warm	cold	OK	11.0141	10.5296	-0.0648999	-0.249864	0.61915	0.765758	no
CG31664	chr2L:1824171-1826500	warm	cold	OK	3.55201	0.868698	-2.03171	-3.67401	5e-05	0.000245228	yes
c-cup	chr2L:1831626-1832565	warm	cold	OK	98.8818	136.911	0.469464	0.319166	0.34105	0.512486	no
CR44073	chr2L:1836534-1881480	warm	cold	OK	9.58807	14.6711	0.613663	0.553316	0.52505	0.688342	no
CR44074	chr2L:1836534-1881480	warm	cold	NOTEST	0.26556	0.385654	0.53827	0	1	1	no
CG31663	chr2L:1836534-1881480	warm	cold	OK	20.7076	14.318	-0.532332	-1.37861	0.00445	0.0146638	yes
CG15358	chr2L:1882200-1884059	warm	cold	OK	4.92083	2.11934	-1.21528	-2.84516	5e-05	0.000245228	yes
CG15357	chr2L:1945149-1945709	warm	cold	OK	17.8382	22.0253	0.304189	0.743434	0.0929	0.191336	no
CG33673	chr2L:1945814-1946728	warm	cold	OK	3.82232	1.49859	-1.35085	-2.69066	0.00015	0.000684556	yes
erm	chr2L:1950238-1970362	warm	cold	NOTEST	0.644292	0.464412	-0.472309	0	1	1	no
CG15356	chr2L:1973930-1980755	warm	cold	OK	2.26674	1.68739	-0.425828	-0.546763	0.23025	0.38489	no
Got2	chr2L:1982216-1987788	warm	cold	OK	116.701	182.897	0.648223	2.46681	5e-05	0.000245228	yes
Obp22a	chr2L:1991504-1992160	warm	cold	OK	87.7991	51.0496	-0.782308	-2.36818	5e-05	0.000245228	yes
CG33543	chr2L:1997101-2006313	warm	cold	OK	6.25704	5.66104	-0.144413	-0.411287	0.3535	0.525581	no
CG15353	chr2L:2006762-2007193	warm	cold	OK	11.6893	3.28849	-1.82969	-4.79548	0.0003	0.00129843	yes
CG42296	chr2L:2032518-2036041	warm	cold	NOTEST	0.881629	0.440324	-1.00161	0	1	1	no
lectin-22C	chr2L:2036408-2037265	warm	cold	NOTEST	0.957871	0.158198	-2.5981	0	1	1	no
dpr3	chr2L:2058789-2109878	warm	cold	OK	6.10057	7.34695	0.268202	0.650344	0.1665	0.301291	no
CG4259	chr2L:2127344-2129237	warm	cold	OK	4.60877	12.3114	1.41754	3.30466	5e-05	0.000245228	yes
tho2	chr2L:2130807-2145187	warm	cold	OK	9.01085	10.5749	0.230913	0.165786	0.6857	0.813262	no
CG11723	chr2L:2145296-2178787	warm	cold	OK	6.84021	9.39541	0.457914	0.47258	0.35945	0.531619	no
aop	chr2L:2145296-2178787	warm	cold	OK	8.65207	20.3066	1.23083	2.18693	5e-05	0.000245228	yes
CR44066	chr2L:2186974-2187970	warm	cold	NOTEST	0.748363	0.60724	-0.301471	0	1	1	no
CG10874	chr2L:2189912-2192386	warm	cold	OK	12.6249	15.7374	0.317925	0.936142	0.03475	0.0846025	no
CG34172	chr2L:2192524-2197912	warm	cold	OK	917.87	2245.96	1.29097	5.54648	5e-05	0.000245228	yes
CG31668	chr2L:2203720-2206166	warm	cold	NOTEST	0.106394	0.0742378	-0.519192	0	1	1	no
CG33124	chr2L:2206524-2209102	warm	cold	NOTEST	0.103774	0.0698616	-0.570875	0	1	1	no
CG15385	chr2L:2209573-2212571	warm	cold	OK	10.4186	4.8451	-1.10456	-3.5653	5e-05	0.000245228	yes
Uch	chr2L:2212737-2214211	warm	cold	OK	150.817	175.243	0.21656	0.931071	0.0358	0.0867301	no
CG10880	chr2L:2214265-2216311	warm	cold	OK	3.48022	4.01228	0.205241	0.398644	0.3566	0.528462	no
CG42371	chr2L:2216502-2217246	warm	cold	OK	60.7326	83.1307	0.452909	2.3987	0.00015	0.000684556	yes
CG15387	chr2L:2220727-2240638	warm	cold	OK	13.4685	9.9893	-0.431138	-0.27375	0.66395	0.799234	no
Tengl1,Tengl2,Tengl3,gho	chr2L:2220727-2240638	warm	cold	OK	147.506	176.773	0.261129	0.684506	0.16445	0.298495	no
Ser12	chr2L:2250430-2251275	warm	cold	OK	0.034877	3.00346	6.4282	1.20865	0.02795	0.0709099	no
CG17239	chr2L:2251509-2252341	warm	cold	OK	0	1.62019	inf	#NAME?	0.0063	0.019674	yes
Send1	chr2L:2254175-2255050	warm	cold	OK	0.0570916	2.09628	5.19841	1.64443	0.0627	0.138915	no
CG34049	chr2L:2263397-2265404	warm	cold	OK	25.8704	26.0431	0.00960259	0.0201709	0.9609	0.978449	no
CG17242	chr2L:2268225-2269119	warm	cold	OK	189.022	62.5389	-1.59572	-6.4762	5e-05	0.000245228	yes
CR43753	chr2L:2271318-2279714	warm	cold	OK	6.77749	7.31841	0.110778	0.241677	0.58375	0.737723	no
CG43099	chr2L:2280533-2280818	warm	cold	NOTEST	0	0	0	0	1	1	no
CR43754	chr2L:2283784-2285003	warm	cold	OK	25.3633	18.5789	-0.449081	-1.35938	0.0018	0.00658292	yes
CG31681	chr2L:2285130-2286873	warm	cold	NOTEST	0.051545	0.93247	4.17715	0	1	1	no
CG42658	chr2L:2287024-2287933	warm	cold	OK	8.39906	10.3328	0.298937	0.962912	0.1058	0.212535	no
CG17237	chr2L:2288502-2289416	warm	cold	OK	86.2433	93.8126	0.121369	0.642473	0.2579	0.418676	no
robl22E	chr2L:2290223-2290738	warm	cold	OK	42.516	39.5103	-0.105777	-0.311985	0.49	0.658234	no
CG9967	chr2L:2307947-2365273	warm	cold	OK	2.33547	2.5759	0.141366	0.0746838	0.88355	0.937904	no
Rab5	chr2L:2307947-2365273	warm	cold	OK	105.946	136.69	0.367581	1.2623	0.00315	0.0107766	yes
CG3597,CG3609	chr2L:2365344-2375697	warm	cold	OK	167.235	132.224	-0.338898	-1.49659	0.00885	0.0264159	yes
CG3557	chr2L:2383201-2385873	warm	cold	OK	41.2848	40.3508	-0.0330115	-0.120605	0.79345	0.885245	no
CG43750	chr2L:2389577-2390689	warm	cold	OK	21.9408	33.333	0.603331	2.52061	5e-05	0.000245228	yes
CG18641,CG31948,CG34448	chr2L:2391659-2417965	warm	cold	OK	393.625	466.811	0.246019	1.11653	0.0347	0.0845504	no
CG34447	chr2L:2418421-2420013	warm	cold	OK	13.0092	4.45654	-1.54554	-4.08989	5e-05	0.000245228	yes
CG15393,Slh	chr2L:2488196-2492671	warm	cold	OK	19.7092	14.9433	-0.399369	-1.499	0.0006	0.00244552	yes
CG3528	chr2L:2517101-2518037	warm	cold	OK	27.1627	32.1382	0.242666	1.05776	0.0607	0.135016	no
CR44112	chr2L:2532998-2533569	warm	cold	OK	8.72368	8.2438	-0.0816275	-0.252535	0.71755	0.83561	no
CG3515	chr2L:2551144-2552825	warm	cold	OK	6.21693	3.71377	-0.743318	-2.17579	5e-05	0.000245228	yes
Cyp309a1,Cyp309a2	chr2L:2562482-2573111	warm	cold	OK	24.047	20.3968	-0.237514	-0.940793	0.05675	0.127526	no
Rad1	chr2L:2573435-2575052	warm	cold	NOTEST	1.24412	0.808596	-0.621637	0	1	1	no
insv	chr2L:2575279-2576997	warm	cold	OK	4.1408	5.27754	0.349954	1.02064	0.0423	0.0995988	no
CG3214,Drp1	chr2L:2577686-2585465	warm	cold	OK	425.385	474.158	0.156597	0.773554	0.22535	0.378465	no
CG9962	chr2L:2646576-2647720	warm	cold	OK	4.09925	2.99454	-0.453026	-1.13821	0.04205	0.0991484	no
CG33125	chr2L:2647883-2652375	warm	cold	OK	38.0645	40.6162	0.0936083	0.355366	0.4169	0.590009	no
CG15398	chr2L:2674824-2719431	warm	cold	NOTEST	0.271279	0.574326	1.08209	0	1	1	no
CG9961,Pgk	chr2L:2739985-2758085	warm	cold	OK	216.029	269.705	0.32016	1.09491	0.03475	0.0846025	no
CG9960	chr2L:2758426-2759677	warm	cold	OK	7.39223	3.9353	-0.909537	-2.64377	5e-05	0.000245228	yes
CG3077	chr2L:2759824-2765703	warm	cold	OK	8.0664	10.588	0.392438	0.971938	0.03275	0.0806301	no
Taf10b	chr2L:2766160-2772161	warm	cold	OK	50.9949	39.9639	-0.351656	-0.808325	0.24355	0.401389	no
CG15399,colt	chr2L:2766160-2772161	warm	cold	OK	48.873	40.0171	-0.288422	-0.85343	0.1032	0.208303	no
Syt1	chr2L:2779173-2799979	warm	cold	OK	42.0363	38.8788	-0.112653	-0.31177	0.48205	0.650734	no
CG15400	chr2L:2812436-2815802	warm	cold	OK	13.5141	8.3	-0.703281	-0.869305	0.05115	0.116897	no
Duox	chr2L:2815969-2830248	warm	cold	OK	2.7454	2.69665	-0.0258486	-0.081214	0.86315	0.927241	no
CG3123	chr2L:2815969-2830248	warm	cold	OK	1.4811	0.942938	-0.651436	-0.674709	0.12805	0.246306	no
CG3119	chr2L:2834886-2837833	warm	cold	OK	1.21302	1.05365	-0.203213	-0.237646	0.5577	0.716574	no
CG18558	chr2L:2840039-2844513	warm	cold	OK	2.02445	1.69019	-0.260345	-0.360078	0.43085	0.603108	no
CG18557	chr2L:2844600-2845734	warm	cold	NOTEST	0.272992	0.978748	1.84208	0	1	1	no
CG3117	chr2L:2845925-2847212	warm	cold	OK	0.428346	4.00683	3.22561	4.46859	5e-05	0.000245228	yes
CG3104	chr2L:2847550-2855778	warm	cold	OK	4.27363	4.8578	0.184841	0.352467	0.4221	0.595018	no
CG31694	chr2L:2855970-2874509	warm	cold	OK	61.3423	80.2687	0.387955	1.04321	0.0259	0.0666677	no
NTPase,Prx6005	chr2L:2874871-2885850	warm	cold	OK	67.1923	54.3316	-0.306505	-1.02618	0.0303	0.075734	no
Rrp1,Ts	chr2L:2954761-2972676	warm	cold	OK	7.89788	7.14911	-0.143703	-0.13923	0.7437	0.85345	no
CG9641	chr2L:2972755-2979354	warm	cold	OK	22.0213	20.6857	-0.0902683	-0.277489	0.5852	0.738908	no
CG9643	chr2L:2972755-2979354	warm	cold	OK	9.18283	5.5603	-0.723776	-0.63612	0.14725	0.275003	no
Chd1	chr2L:2979561-2987723	warm	cold	OK	14.8673	17.8896	0.266983	1.12543	0.01215	0.0347059	yes
okr	chr2L:2988115-2992759	warm	cold	OK	1.92526	1.77049	-0.120905	-0.184888	0.68305	0.811259	no
CG17224	chr2L:3016590-3018308	warm	cold	OK	33.8296	19.812	-0.771908	-2.76692	5e-05	0.000245228	yes
alpha4GT1	chr2L:3018507-3029168	warm	cold	OK	9.24811	10.455	0.176963	0.382653	0.4542	0.624624	no
CG3605	chr2L:3018507-3029168	warm	cold	OK	12.505	11.8684	-0.0753892	-0.191622	0.65775	0.794381	no
CG17258	chr2L:3029252-3035367	warm	cold	OK	14.0786	15.9934	0.18397	0.433278	0.4247	0.597756	no
CG17259,cnir	chr2L:3035459-3039812	warm	cold	OK	23.6739	16.411	-0.528639	-1.52589	0.00285	0.00987889	yes
toc	chr2L:3068264-3144786	warm	cold	OK	76.7003	71.9465	-0.0923078	-0.354905	0.43865	0.609764	no
CG12400	chr2L:3144952-3145848	warm	cold	OK	213.348	236.137	0.146414	0.583547	0.2007	0.345863	no
Mad	chr2L:3146055-3159643	warm	cold	OK	16.5869	14.2607	-0.217996	-0.837405	0.06195	0.137486	no
CG34406,CG44002	chr2L:3169812-3172751	warm	cold	OK	1.60804	0.351154	-2.19512	-2.14689	5e-05	0.000245228	yes
CG31698	chr2L:3173282-3173826	warm	cold	NOTEST	0	0.078538	inf	0	1	1	no
CG34393	chr2L:3175111-3199620	warm	cold	OK	1.89831	1.05863	-0.842518	-1.91708	0.0001	0.000469607	yes
CG3332	chr2L:3275793-3280533	warm	cold	OK	12.4896	4.6945	-1.41169	-4.52491	5e-05	0.000245228	yes
CG9664	chr2L:3291244-3294706	warm	cold	OK	9.36802	10.0182	0.0968061	0.298715	0.5093	0.675381	no
CG9663	chr2L:3294913-3303129	warm	cold	OK	8.76488	15.8501	0.854687	3.13163	5e-05	0.000245228	yes
CG3326	chr2L:3304099-3319872	warm	cold	OK	1.06793	1.12549	0.0757412	0.0474238	0.9096	0.953704	no
E23	chr2L:3330929-3355000	warm	cold	OK	3.73333	3.61558	-0.0462357	-0.0709412	0.8724	0.932264	no
CG34394	chr2L:3357617-3373418	warm	cold	OK	16.2417	14.0447	-0.20967	-0.471807	0.28995	0.455322	no
CG15412	chr2L:3373566-3375711	warm	cold	OK	30.9054	14.7466	-1.06748	-4.0465	5e-05	0.000245228	yes
CG9662	chr2L:3375831-3376737	warm	cold	OK	27.3127	21.4804	-0.346551	-1.13082	0.01355	0.0382611	yes
Sfp23F	chr2L:3387353-3387743	warm	cold	OK	80.8271	21.4783	-1.91196	-10.9856	5e-05	0.000245228	yes
CG42460	chr2L:3387897-3388496	warm	cold	OK	5.27095	4.36379	-0.27248	-0.659783	0.339	0.510378	no
pgant2	chr2L:3404456-3426642	warm	cold	OK	4.76375	4.71332	-0.0153537	-0.0234745	0.96175	0.978724	no
Cog3	chr2L:3452385-3457109	warm	cold	OK	9.10857	7.72448	-0.237788	-0.637069	0.15165	0.281221	no
CG3246,msl-2	chr2L:3457328-3467389	warm	cold	OK	59.7878	30.8334	-0.955359	-3.18174	0.00035	0.00149512	yes
CG3238	chr2L:3467415-3470007	warm	cold	OK	0.780165	1.40649	0.850243	1.65076	0.00115	0.00441905	yes
CG15414	chr2L:3478269-3491071	warm	cold	OK	0.682339	23.6877	5.1175	1.73846	0.03405	0.0832928	no
tim	chr2L:3493917-3508119	warm	cold	OK	115.838	85.6068	-0.436317	-1.76569	5e-05	0.000245228	yes
CG31954	chr2L:3509057-3510102	warm	cold	NOTEST	0.535536	0.890206	0.733156	0	1	1	no
CG33123	chr2L:3510477-3514656	warm	cold	OK	14.7969	14.7663	-0.00298529	-0.0127988	0.9787	0.987556	no
CG3213	chr2L:3514790-3524056	warm	cold	OK	336.804	282.14	-0.255497	-0.874987	0.0683	0.148566	no
Sr-CIV	chr2L:3514790-3524056	warm	cold	OK	2.51252	5.12815	1.0293	0.252336	0.59675	0.747961	no
Spindly	chr2L:3525130-3530317	warm	cold	OK	3.06439	3.14016	0.0352392	0.071755	0.8677	0.929747	no
sob	chr2L:3578012-3580769	warm	cold	OK	1.31117	0.622881	-1.07382	-1.98408	0.00035	0.00149512	yes
CR43823	chr2L:3588484-3590301	warm	cold	OK	0.865329	1.20048	0.472287	0.787541	0.1043	0.210165	no
odd	chr2L:3604221-3606748	warm	cold	OK	5.12372	1.58787	-1.6901	-4.36365	5e-05	0.000245228	yes
CG15418,for	chr2L:3619190-3656951	warm	cold	OK	80.3377	108.256	0.430291	1.38169	0.00625	0.0195488	yes
mir-4972	chr2L:3619190-3656951	warm	cold	NOTEST	0	0	0	0	1	1	no
CG42463,Sfp24Ba,Sfp24Bb	chr2L:3662744-3693939	warm	cold	OK	932.753	625.146	-0.5773	-3.47004	5e-05	0.000245228	yes
Sfp24Bc	chr2L:3662744-3693939	warm	cold	OK	37.8016	25.8	-0.551074	-0.645932	0.4879	0.655935	no
Acp24A4,CG16704,CG3513	chr2L:3662744-3693939	warm	cold	OK	545.756	535.278	-0.0279675	-0.0699301	0.8995	0.947602	no
CG16713,CG43165	chr2L:3694356-3695473	warm	cold	OK	115.666	270.142	1.22375	4.12081	5e-05	0.000245228	yes
CG16712	chr2L:3696239-3696661	warm	cold	OK	663.021	1207.28	0.864632	8.55974	5e-05	0.000245228	yes
CG3604	chr2L:3697241-3697872	warm	cold	OK	32.832	11.9752	-1.45506	-5.7444	5e-05	0.000245228	yes
CG10031	chr2L:3698450-3699091	warm	cold	OK	51.2913	19.2939	-1.41057	-6.32611	5e-05	0.000245228	yes
CG31778	chr2L:3703658-3705462	warm	cold	OK	22.8214	7.41898	-1.62109	-4.0521	5e-05	0.000245228	yes
CG31777	chr2L:3706550-3707063	warm	cold	OK	30.4369	27.2479	-0.159678	-0.806317	0.3972	0.569701	no
cutlet	chr2L:3707229-3711748	warm	cold	OK	0.511792	1.19847	1.22757	2.25461	0.0001	0.000469607	yes
CG31955	chr2L:3712153-3712866	warm	cold	OK	5.3152	12.4169	1.22411	1.98766	5e-05	0.000245228	yes
CG2818	chr2L:3713298-3717798	warm	cold	OK	2.63175	2.88308	0.131588	0.0810827	0.9055	0.951886	no
CG2818	chr2L:3713298-3717798	warm	cold	OK	6.74203	5.21124	-0.371557	-0.464219	0.6594	0.795357	no
lectin-24A	chr2L:3713298-3717798	warm	cold	OK	7.15801	1.80169	-1.99021	-1.52605	0.00305	0.0104708	yes
CR43704	chr2L:3769925-3770454	warm	cold	OK	2.12484	1.99696	-0.0895483	-0.1516	0.8261	0.904875	no
CG3407	chr2L:3810800-3813410	warm	cold	OK	2.85334	2.41555	-0.240297	-0.640885	0.1815	0.320438	no
CR44078	chr2L:3861404-3862097	warm	cold	NOTEST	0.22218	1.35547	2.60899	0	1	1	no
CG31957	chr2L:3867696-3872458	warm	cold	OK	18.5227	17.8045	-0.0570533	-0.0655602	0.88465	0.938566	no
capu	chr2L:3872645-3902872	warm	cold	OK	77.3829	62.8903	-0.299178	-1.2661	0.00555	0.0177061	yes
fred	chr2L:3902927-3991713	warm	cold	OK	1.4966	2.08211	0.476355	0.466741	0.2975	0.464095	no
CG31773	chr2L:3902927-3991713	warm	cold	OK	87.1615	89.0333	0.0306538	0.124758	0.77755	0.875689	no
Or24a	chr2L:4164688-4166134	warm	cold	NOTEST	0.0413959	0.0441864	0.0941147	0	1	1	no
CG31961	chr2L:4186249-4187793	warm	cold	OK	10.7735	15.9709	0.567959	1.7944	5e-05	0.000245228	yes
CG3714	chr2L:4188121-4198071	warm	cold	OK	53.1645	31.9806	-0.733265	-3.04043	5e-05	0.000245228	yes
ft	chr2L:4198403-4221796	warm	cold	OK	0.488952	3.87025	2.98466	9.78134	5e-05	0.000245228	yes
CG3702	chr2L:4224649-4227097	warm	cold	OK	95.3061	101.992	0.0978191	0.4272	0.3445	0.516422	no
CR44059	chr2L:4246208-4249676	warm	cold	OK	0.981711	1.28966	0.393616	0.596883	0.2508	0.409625	no
CR44080	chr2L:4259945-4261101	warm	cold	NOTEST	0.699964	0.650516	-0.105698	0	1	1	no
Art2	chr2L:4277695-4279315	warm	cold	OK	2.95538	2.89782	-0.0283761	-0.0696747	0.89055	0.942204	no
CG17612	chr2L:4361924-4382735	warm	cold	OK	3.71703	4.21589	0.181685	0.360225	0.40735	0.580245	no
CG3338,Psf2	chr2L:4382915-4387832	warm	cold	OK	22.1791	20.3336	-0.125336	-0.30553	0.50105	0.668067	no
CG3652	chr2L:4388211-4393899	warm	cold	OK	22.9794	17.687	-0.377652	-0.192373	0.67205	0.804294	no
CG15431,Sfp24F	chr2L:4403250-4442060	warm	cold	OK	70.5166	50.4199	-0.483969	-0.716587	0.1064	0.213559	no
morgue	chr2L:4442319-4444680	warm	cold	OK	5.74795	4.66335	-0.301681	-0.324366	0.4578	0.628332	no
MFS18	chr2L:4444731-4448703	warm	cold	OK	8.65883	8.86758	0.0343678	0.0876753	0.84655	0.91621	no
CG15439	chr2L:4449294-4453038	warm	cold	OK	2.27626	2.35117	0.0467128	0.131895	0.7828	0.878866	no
CG15440,Gs1l	chr2L:4453128-4456890	warm	cold	OK	39.0079	47.0013	0.268933	0.837304	0.07245	0.156099	no
RpL27A	chr2L:4457185-4458364	warm	cold	OK	714.282	637.011	-0.165175	-0.794259	0.12635	0.24387	no
snoRNA:Me18S-C1831	chr2L:4457185-4458364	warm	cold	OK	0	83.0712	inf	#NAME?	0.17305	0.309354	no
mRpL27	chr2L:4458594-4459602	warm	cold	OK	18.3359	17.9195	-0.0331375	-0.0778562	0.85885	0.924861	no
CG15443	chr2L:4459785-4463447	warm	cold	OK	6.92725	4.05938	-0.771025	-1.18707	0.0153	0.042562	yes
ine	chr2L:4463610-4477026	warm	cold	OK	26.733	40.6826	0.605791	2.16154	5e-05	0.000245228	yes
dp	chr2L:4477452-4595054	warm	cold	OK	5.44905	12.8045	1.23258	4.87175	5e-05	0.000245228	yes
HP6	chr2L:4477452-4595054	warm	cold	OK	14.98	9.36236	-0.678098	-0.256457	0.52315	0.68646	no
CR43716	chr2L:4477452-4595054	warm	cold	NOTEST	0.0431336	0.272537	2.65957	0	1	1	no
Bsg25A	chr2L:4682645-4688956	warm	cold	NOTEST	0	0.0358752	inf	0	1	1	no
CG3251	chr2L:4688964-4690702	warm	cold	NOTEST	1.24397	1.14743	-0.116544	0	1	1	no
Taf12L	chr2L:4694720-4722465	warm	cold	OK	9.0832	15.1649	0.739467	1.15389	0.01805	0.0490349	yes
CG15630,CG15631	chr2L:4732312-4794040	warm	cold	OK	78.4712	81.7238	0.0585931	0.194713	0.68765	0.814327	no
Clect27	chr2L:4794548-4801923	warm	cold	OK	48.9594	117.551	1.26363	5.06311	5e-05	0.000245228	yes
CG3225	chr2L:4812978-4818245	warm	cold	OK	4.21792	3.1097	-0.439754	-0.714753	0.1131	0.223964	no
mir-4910	chr2L:4812978-4818245	warm	cold	NOTEST	0	0	0	0	1	1	no
CG2976	chr2L:4821733-4830693	warm	cold	OK	25.9267	20.8843	-0.31202	-0.495094	0.2606	0.422004	no
mir-4912	chr2L:4821733-4830693	warm	cold	NOTEST	0	0	0	0	1	1	no
CG15626,Ir25a	chr2L:4830842-4837999	warm	cold	OK	18.5929	27.6028	0.570063	2.2295	5e-05	0.000245228	yes
CG2950	chr2L:4838346-4847351	warm	cold	OK	49.2866	51.07	0.0512792	0.179832	0.6891	0.815087	no
mRpS2	chr2L:4847765-4850510	warm	cold	OK	11.7019	8.11565	-0.527967	-0.830346	0.0671	0.146549	no
Cf2	chr2L:4852863-4883107	warm	cold	OK	27.6037	18.2193	-0.599395	-1.66846	0.00035	0.00149512	yes
CG2837	chr2L:4892102-4906762	warm	cold	OK	2.02577	2.19294	0.114397	0.0496362	0.9087	0.953256	no
hoe1	chr2L:4908580-4932302	warm	cold	OK	46.2941	25.68	-0.850184	-3.71315	5e-05	0.000245228	yes
hoe2	chr2L:4933046-4936582	warm	cold	OK	11.3757	14.4821	0.348307	1.35672	0.0038	0.0127711	yes
mRpL24	chr2L:4942741-4945361	warm	cold	OK	41.9332	48.187	0.20055	0.734839	0.10195	0.206238	no
Jon25Biii,jet	chr2L:4945510-4951022	warm	cold	OK	245.096	30.2033	-3.02057	-6.97628	5e-05	0.000245228	yes
Jon25Bii	chr2L:4952252-4953136	warm	cold	OK	83.045	0.651703	-6.99354	-11.2644	5e-05	0.000245228	yes
Jon25Bi	chr2L:4954070-4955353	warm	cold	OK	105.475	1.42869	-6.20606	-15.2438	5e-05	0.000245228	yes
Gmd,Scox,Trip1,l(2)05714	chr2L:4955508-4977023	warm	cold	OK	162.975	159.98	-0.0267591	-0.0895531	0.8728	0.932438	no
CG8891	chr2L:4977224-4979379	warm	cold	OK	8.91046	4.8842	-0.867379	-1.08635	0.02175	0.057462	no
CG8892	chr2L:4979450-5009725	warm	cold	OK	7.99074	4.92987	-0.69678	-0.349983	0.43235	0.603921	no
Rtnl1	chr2L:4979450-5009725	warm	cold	OK	329.865	441.373	0.420123	1.38463	0.0014	0.00526839	yes
CG31917,vkg	chr2L:5009907-5028191	warm	cold	OK	34.6377	50.3943	0.540918	1.27583	0.0152	0.0423336	yes
CG31650	chr2L:5038052-5050975	warm	cold	OK	35.2402	25.3039	-0.477861	-0.958112	0.03275	0.0806301	no
CG9121	chr2L:5038052-5050975	warm	cold	OK	4.718	2.13075	-1.14681	-0.864016	0.066	0.144681	no
CG14036,CG31918,Rpn11,eIF-3p40	chr2L:5051099-5059794	warm	cold	OK	223.452	283.652	0.344154	1.36193	0.00695	0.0213707	yes
CR43820	chr2L:5060743-5072070	warm	cold	OK	1.55211	1.61708	0.0591613	0.0212059	0.9762	0.986465	no
pgant5	chr2L:5072102-5093599	warm	cold	OK	15.8361	31.0728	0.972439	4.04256	5e-05	0.000245228	yes
CG8680	chr2L:5096152-5100303	warm	cold	OK	238.982	277.856	0.217433	0.541825	0.225	0.378038	no
CG7742	chr2L:5210460-5214891	warm	cold	OK	93.7985	97.934	0.0622445	0.211277	0.6355	0.777278	no
CG14034	chr2L:5215210-5216533	warm	cold	OK	128.287	35.1621	-1.86728	-9.22412	5e-05	0.000245228	yes
tkv	chr2L:5218093-5271353	warm	cold	OK	30.2394	25.3976	-0.251735	-0.603204	0.2012	0.346523	no
Bsg25D	chr2L:5271653-5278558	warm	cold	OK	9.98555	14.0243	0.490014	1.7894	0.00015	0.000684556	yes
CG14024	chr2L:5299646-5314885	warm	cold	OK	1.30559	0.986207	-0.404744	-0.261722	0.55635	0.715956	no
Ncoa6	chr2L:5315261-5326683	warm	cold	OK	6.06178	7.93314	0.388151	1.55853	0.00035	0.00149512	yes
CG14022	chr2L:5327156-5329079	warm	cold	OK	127.294	32.3843	-1.97479	-3.14239	5e-05	0.000245228	yes
fusl	chr2L:5329856-5338073	warm	cold	OK	22.0988	13.818	-0.677416	-2.24731	5e-05	0.000245228	yes
CG12512	chr2L:5339131-5365804	warm	cold	OK	24.9508	20.8942	-0.255979	-1.05727	0.03725	0.0895819	no
CG42850	chr2L:5379094-5381074	warm	cold	OK	84.1871	98.2643	0.223068	0.949944	0.03025	0.075625	no
CR43715	chr2L:5433743-5434347	warm	cold	OK	12.1252	4.55377	-1.41287	-3.99828	5e-05	0.000245228	yes
CR31647	chr2L:5435581-5439277	warm	cold	NOTEST	0.0597234	0.0469536	-0.347063	0	1	1	no
snoRNA:Me28S-A2486	chr2L:5435581-5439277	warm	cold	NOTEST	0	0	0	0	1	1	no
CG7371,CG7382	chr2L:5517618-5523906	warm	cold	OK	52.3284	41.5716	-0.331995	-0.928541	0.0728	0.156682	no
CG7277	chr2L:5524108-5542354	warm	cold	OK	25.8045	20.4738	-0.333849	-0.686178	0.19	0.331532	no
CG14015,Hel25E,tomb	chr2L:5524108-5542354	warm	cold	OK	29.6745	32.5373	0.132872	0.309327	0.49	0.658234	no
CG14014	chr2L:5549708-5550835	warm	cold	NOTEST	0.175837	0.136811	-0.362056	0	1	1	no
CG14013	chr2L:5552842-5558994	warm	cold	OK	46.9556	44.5902	-0.0745697	-0.254075	0.66015	0.795816	no
CG14011	chr2L:5579579-5581116	warm	cold	OK	17.2609	16.0105	-0.108493	-0.379216	0.3985	0.570942	no
CG7251	chr2L:5587148-5588414	warm	cold	OK	72.9869	57.774	-0.337215	-1.6386	0.00315	0.0107766	yes
CG14010	chr2L:5601894-5617910	warm	cold	OK	2.51752	2.48974	-0.0160076	-0.033812	0.93655	0.966125	no
CG31646	chr2L:5626290-5658553	warm	cold	OK	10.556	7.04995	-0.582382	-1.6203	0.0012	0.00459029	yes
CG14007	chr2L:5715440-5716650	warm	cold	NOTEST	0.688546	1.29241	0.908441	0	1	1	no
CG11149	chr2L:5718120-5720899	warm	cold	OK	12.5886	17.7148	0.492832	1.77402	0.0001	0.000469607	yes
CG14006	chr2L:5724655-5762420	warm	cold	OK	18.6868	16.1695	-0.208746	-0.360866	0.47595	0.645448	no
CG11147	chr2L:5724655-5762420	warm	cold	OK	94.54	69.7305	-0.439135	-1.66375	0.0013	0.00492816	yes
obst-E	chr2L:5762539-5766150	warm	cold	OK	7.25181	34.0889	2.23289	6.406	5e-05	0.000245228	yes
CG9171	chr2L:5766995-5800256	warm	cold	OK	11.4028	34.1366	1.58194	4.62181	5e-05	0.000245228	yes
CG14005	chr2L:5800499-5801975	warm	cold	OK	3.30494	3.73995	0.178394	0.394697	0.37245	0.544981	no
CG31644	chr2L:5817889-5818393	warm	cold	OK	168.551	182.61	0.115577	0.821494	0.30965	0.47769	no
CG8965	chr2L:5859761-5879481	warm	cold	OK	1.68992	1.99591	0.240088	0.558956	0.2537	0.413049	no
Sfp26Ac	chr2L:5884349-5884774	warm	cold	OK	72.4078	27.6368	-1.38955	-8.83967	5e-05	0.000245228	yes
Acp26Aa,Acp26Ab	chr2L:5892297-5893968	warm	cold	OK	738.837	424.098	-0.800858	-3.94187	5e-05	0.000245228	yes
CG9021	chr2L:5903358-5904674	warm	cold	NOTEST	0.712743	0.5862	-0.28199	0	1	1	no
CR43808	chr2L:5904957-5906250	warm	cold	OK	5.42503	0.826792	-2.71404	-3.9225	5e-05	0.000245228	yes
CG14000	chr2L:5907168-5923694	warm	cold	OK	17.7938	17.4439	-0.0286516	-0.032952	0.94915	0.972601	no
CG9016	chr2L:5907168-5923694	warm	cold	OK	499.292	419.372	-0.25165	-0.803377	0.06735	0.147013	no
CR43926	chr2L:5925204-5939261	warm	cold	NOTEST	0.372392	0.279988	-0.411458	0	1	1	no
Sfp26Ad	chr2L:5942622-5943263	warm	cold	OK	319.567	330.093	0.0467517	0.189842	0.6718	0.804179	no
CG13999	chr2L:5943642-5956471	warm	cold	OK	19.6969	14.5478	-0.437171	-0.167854	0.6757	0.80599	no
CG13998	chr2L:5956488-5956819	warm	cold	NOTEST	0.142577	0.623371	2.12835	0	1	1	no
Vm26Ac	chr2L:5958004-5958631	warm	cold	NOTEST	0	0	0	0	1	1	no
Vm26Aa	chr2L:5959595-5960340	warm	cold	NOTEST	0	0.0491337	inf	0	1	1	no
psd	chr2L:5963086-5964951	warm	cold	NOTEST	0.0236244	0.190498	3.01142	0	1	1	no
CG13992	chr2L:5965390-5967752	warm	cold	NOTEST	0.209791	0.356194	0.763715	0	1	1	no
chic	chr2L:5968518-5981079	warm	cold	OK	199.892	291.26	0.543082	1.91118	5e-05	0.000245228	yes
lid	chr2L:5989351-5999501	warm	cold	OK	11.4894	13.1073	0.190077	0.790288	0.07165	0.154629	no
Gal	chr2L:6000227-6006827	warm	cold	OK	30.4657	12.3609	-1.3014	-3.77294	5e-05	0.000245228	yes
CG9098	chr2L:6007363-6012338	warm	cold	OK	1.57443	0.643426	-1.29098	-2.45132	5e-05	0.000245228	yes
H2.0	chr2L:6013056-6019398	warm	cold	NOTEST	0.605153	0.611945	0.0161028	0	1	1	no
CG9107	chr2L:6022950-6024545	warm	cold	OK	4.76264	2.65562	-0.842711	-1.54333	0.0009	0.003546	yes
CG9109	chr2L:6025869-6034423	warm	cold	NOTEST	0.78209	0.27572	-1.50413	0	1	1	no
mtm	chr2L:6034795-6036937	warm	cold	OK	9.70078	7.54362	-0.362844	-1.31583	0.0108	0.0313651	yes
CG9117	chr2L:6036996-6037902	warm	cold	OK	2.12152	2.11764	-0.0026404	-0.00513103	0.96965	0.982787	no
ade2	chr2L:6038079-6045970	warm	cold	OK	38.5706	56.6619	0.554878	2.84624	0.00325	0.0110898	yes
CG34179,slmo	chr2L:6046369-6050477	warm	cold	OK	106.755	105.446	-0.0178069	-0.0830174	0.88015	0.936029	no
CG9140	chr2L:6060509-6062757	warm	cold	OK	259.23	182.694	-0.504804	-2.14399	5e-05	0.000245228	yes
CG9150,Fbw5	chr2L:6062887-6068635	warm	cold	OK	7.88788	6.80734	-0.212547	-0.38892	0.4096	0.582609	no
CG9154	chr2L:6069078-6070697	warm	cold	OK	8.17564	5.17705	-0.659201	-0.691922	0.1239	0.2402	no
CR43801	chr2L:6074250-6074796	warm	cold	NOTEST	0.617282	0.188513	-1.71127	0	1	1	no
CG9175	chr2L:6081807-6099094	warm	cold	OK	9.16638	10.0711	0.135799	0.318551	0.4795	0.648396	no
WDR79	chr2L:6125120-6127653	warm	cold	OK	2.51269	2.85776	0.185652	0.260439	0.55455	0.714495	no
tectonic	chr2L:6127871-6130651	warm	cold	OK	2.74953	2.62734	-0.0655844	-0.181973	0.70235	0.824466	no
CG31639	chr2L:6153839-6155088	warm	cold	OK	440.192	432.875	-0.0241842	-0.110204	0.8169	0.898879	no
CG13983	chr2L:6253122-6322251	warm	cold	NOTEST	0	0.0295963	inf	0	1	1	no
CG43922	chr2L:6253122-6322251	warm	cold	OK	67.0827	62.742	-0.0965076	-0.410394	0.66975	0.803455	no
Pez	chr2L:6332880-6338671	warm	cold	OK	4.81967	8.68479	0.849557	3.08866	5e-05	0.000245228	yes
CG9497	chr2L:6338694-6348427	warm	cold	OK	28.1998	8.75167	-1.68806	-1.1041	0.02675	0.068557	no
CG9498	chr2L:6348706-6351180	warm	cold	OK	34.1508	6.40325	-2.41504	-7.732	5e-05	0.000245228	yes
ppk7	chr2L:6352323-6354331	warm	cold	NOTEST	0.0561764	0	#NAME?	0	1	1	no
CG9500	chr2L:6357250-6358235	warm	cold	OK	7.6551	6.96313	-0.136686	-0.411254	0.48325	0.651833	no
CG42368	chr2L:6377767-6411306	warm	cold	OK	6.18571	11.9166	0.945956	1.60814	0.0031	0.0106209	yes
CG42370	chr2L:6377767-6411306	warm	cold	OK	10.6216	5.97884	-0.829061	-1.39855	0.0056	0.0178223	yes
CG42369	chr2L:6377767-6411306	warm	cold	OK	59.6524	13.4226	-2.15191	-4.24048	5e-05	0.000245228	yes
Tig	chr2L:6412314-6423308	warm	cold	OK	8.2074	9.99769	0.284671	1.14608	0.01025	0.0299666	yes
CG9527	chr2L:6445069-6448503	warm	cold	OK	58.7013	22.9727	-1.35347	-5.61704	5e-05	0.000245228	yes
retm	chr2L:6448805-6455934	warm	cold	OK	35.9433	16.322	-1.1389	-5.04833	5e-05	0.000245228	yes
CG16947	chr2L:6456034-6465669	warm	cold	OK	2.84611	2.67452	-0.0897081	-0.0941493	0.83145	0.908378	no
CG9531	chr2L:6466216-6467700	warm	cold	OK	21.0859	19.0116	-0.149404	-0.517679	0.2616	0.423171	no
mmy	chr2L:6468537-6473919	warm	cold	OK	35.9188	35.3838	-0.0216493	-0.0884311	0.8471	0.91621	no
CG9536	chr2L:6474437-6476972	warm	cold	OK	12.9302	9.15617	-0.49793	-1.72933	0.0003	0.00129843	yes
Sec61alpha	chr2L:6477181-6480489	warm	cold	OK	104.405	102.115	-0.0319861	-0.161177	0.75885	0.864041	no
KFase	chr2L:6480861-6488842	warm	cold	OK	10.621	13.2059	0.31426	0.384756	0.4083	0.581248	no
CG9548	chr2L:6488989-6490876	warm	cold	OK	16.8037	15.2639	-0.138651	-0.190633	0.6741	0.805404	no
CG9547	chr2L:6491116-6498555	warm	cold	OK	9.42042	12.4209	0.398907	0.659815	0.2112	0.359192	no
eya	chr2L:6527446-6546972	warm	cold	OK	3.64394	2.40523	-0.599328	-1.65924	0.00025	0.00109851	yes
osm-6	chr2L:6555810-6561660	warm	cold	OK	5.63176	4.86463	-0.211254	-0.152463	0.77735	0.875689	no
CG9596	chr2L:6555810-6561660	warm	cold	OK	2.58693	0.984473	-1.39382	-0.433325	0.31745	0.486485	no
CG13766	chr2L:6562295-6566587	warm	cold	NOTEST	0	0.29668	inf	0	1	1	no
CG11319	chr2L:6568389-6601066	warm	cold	OK	9.70021	7.91047	-0.294251	-1.18857	0.00645	0.0200682	yes
CG11320	chr2L:6611022-6621700	warm	cold	OK	0.551087	2.62274	2.25072	1.64815	0.00115	0.00441905	yes
Oatp26F	chr2L:6623122-6632407	warm	cold	NOTEST	0.128636	0.320381	1.31649	0	1	1	no
CG31635	chr2L:6632791-6649190	warm	cold	OK	21.1252	20.9368	-0.0129246	-0.0533489	0.9033	0.950588	no
CG31633,CG31636	chr2L:6649387-6657994	warm	cold	OK	13.2517	6.61923	-1.00144	-1.23996	0.0125	0.0355853	yes
CG13771	chr2L:6658506-6676635	warm	cold	OK	1.92174	0.966248	-0.991948	-0.258104	0.637	0.778709	no
Galt	chr2L:6658506-6676635	warm	cold	OK	40.3207	88.8367	1.13964	1.92126	0.0005	0.00207223	yes
Spn27A	chr2L:6658506-6676635	warm	cold	OK	18.1078	25.1844	0.47592	0.617213	0.20735	0.354532	no
cort	chr2L:6658506-6676635	warm	cold	NOTEST	0.413535	0.267328	-0.629399	0	1	1	no
CG11329	chr2L:6676648-6677625	warm	cold	OK	1.25318	1.37736	0.136311	0.165379	0.7009	0.823605	no
Nhe3	chr2L:6677802-6684506	warm	cold	OK	31.0726	46.2807	0.574766	2.3319	5e-05	0.000245228	yes
CG11327,Tsp	chr2L:6684839-6709086	warm	cold	OK	127.636	145.273	0.186728	0.847607	0.08145	0.171795	no
GRHR	chr2L:6711284-6716186	warm	cold	OK	36.5425	26.1177	-0.484543	-2.01085	5e-05	0.000245228	yes
homer	chr2L:6717624-6723359	warm	cold	OK	23.4054	16.944	-0.466066	-1.60231	0.0002	0.0008941	yes
TTLL3A	chr2L:6736448-6740176	warm	cold	NOTEST	0.236956	0.234251	-0.0165676	0	1	1	no
CG31910	chr2L:6742507-6755686	warm	cold	OK	66.2099	76.3174	0.204965	0.759691	0.08425	0.176441	no
CG11321,CG11322	chr2L:6757863-6772758	warm	cold	OK	29.4138	39.1803	0.413633	1.17418	0.0098	0.0287648	yes
nrv1	chr2L:6778554-6786861	warm	cold	OK	189.045	216.707	0.197017	0.807843	0.068	0.148022	no
nrv2	chr2L:6789662-6798862	warm	cold	OK	159.869	309.669	0.953833	3.7762	5e-05	0.000245228	yes
CG17376	chr2L:6799945-6800834	warm	cold	OK	1451.53	1295.46	-0.164106	-0.684337	0.12505	0.241834	no
CG17377	chr2L:6801377-6802789	warm	cold	OK	588.305	567.064	-0.0530526	-0.236837	0.6153	0.762833	no
CG17375	chr2L:6802952-6805871	warm	cold	OK	64.4235	60.9778	-0.0793041	-0.26693	0.55745	0.716574	no
Nha1	chr2L:6854169-6870464	warm	cold	OK	19.6484	3.11823	-2.65561	-5.44155	5e-05	0.000245228	yes
CG13773	chr2L:6874899-6907844	warm	cold	OK	3.14191	2.96406	-0.0840679	-0.0919953	0.8268	0.905302	no
wee,x16	chr2L:6908082-6920360	warm	cold	OK	24.4005	24.7649	0.0213829	0.05365	0.9059	0.952053	no
CG32829	chr2L:6908082-6920360	warm	cold	NOTEST	0.230662	0.833325	1.8531	0	1	1	no
nop5	chr2L:6908082-6920360	warm	cold	OK	11.9082	8.9141	-0.41779	-0.758075	0.12625	0.243756	no
snoRNA:nop5-x16-a	chr2L:6908082-6920360	warm	cold	NOTEST	0	0	0	0	1	1	no
CG18304	chr2L:6920656-6942910	warm	cold	OK	11.66	22.1422	0.925227	1.5887	0.00025	0.00109851	yes
CG10158	chr2L:6943177-6945289	warm	cold	OK	54.6597	50.5118	-0.113857	-0.46432	0.29395	0.460258	no
ihog	chr2L:6945463-6948808	warm	cold	OK	1.26757	2.27356	0.842887	2.12555	5e-05	0.000245228	yes
Gas41	chr2L:6949309-6950207	warm	cold	OK	9.41305	8.29135	-0.183055	-0.586846	0.3181	0.487165	no
CG13775	chr2L:6950439-6956872	warm	cold	OK	1.22402	0.347346	-1.81719	-1.04828	0.04385	0.102635	no
CG3430	chr2L:6957009-6960285	warm	cold	NOTEST	0.384712	0.232695	-0.72534	0	1	1	no
Atac1	chr2L:6957009-6960285	warm	cold	OK	4.6343	2.17486	-1.09143	-1.82702	0.0001	0.000469607	yes
sip2	chr2L:6960422-6964074	warm	cold	OK	145.371	151.946	0.0638178	0.269443	0.54725	0.70779	no
smt3	chr2L:6966779-6967644	warm	cold	OK	104.399	110.242	0.0785714	0.425014	0.46515	0.635028	no
snRNP-U1-70K	chr2L:6968710-6971737	warm	cold	OK	8.83077	9.28487	0.0723423	0.259207	0.55885	0.717455	no
uif	chr2L:6972656-7010312	warm	cold	OK	3.25089	10.5602	1.69974	7.01594	5e-05	0.000245228	yes
ade3	chr2L:7013316-7023978	warm	cold	OK	15.4707	36.1058	1.22269	5.14236	5e-05	0.000245228	yes
CG31908	chr2L:7024826-7027295	warm	cold	OK	22.3277	20.0735	-0.153541	-0.592273	0.1851	0.325133	no
Rab30	chr2L:7030492-7056014	warm	cold	OK	16.8294	15.7645	-0.0943044	-0.108898	0.80845	0.893574	no
CG31907	chr2L:7056300-7063672	warm	cold	OK	81.1676	92.4656	0.188014	0.580367	0.18535	0.325388	no
Nuf2	chr2L:7063985-7065837	warm	cold	OK	3.75118	3.56385	-0.0739081	-0.0755611	0.86255	0.926849	no
Pvf2	chr2L:7067982-7084634	warm	cold	OK	1.54761	3.10221	1.00325	1.74287	0.0003	0.00129843	yes
Pvf3	chr2L:7098182-7157699	warm	cold	OK	5.92458	7.30706	0.302579	0.985753	0.0222	0.0584159	no
CG4496	chr2L:7182117-7188068	warm	cold	OK	0.93257	1.798	0.947107	0.724605	0.1163	0.229111	no
CG4497	chr2L:7190430-7194588	warm	cold	OK	6.39652	3.68039	-0.797429	-2.37069	5e-05	0.000245228	yes
CG4502	chr2L:7194907-7204268	warm	cold	OK	28.0471	37.1623	0.405988	1.60728	0.00035	0.00149512	yes
CG13784	chr2L:7204508-7220104	warm	cold	OK	55.1671	96.1705	0.801787	2.88846	5e-05	0.000245228	yes
ico	chr2L:7220368-7223081	warm	cold	OK	11.4532	13.2819	0.213708	0.846217	0.075	0.160569	no
CG43800,Ndae1	chr2L:7223327-7249446	warm	cold	OK	48.384	32.7834	-0.561566	-1.29016	0.00575	0.0182554	yes
CG13786	chr2L:7250606-7252982	warm	cold	NOTEST	0.668885	0.38066	-0.813256	0	1	1	no
Wnt4	chr2L:7255418-7277168	warm	cold	OK	1.28131	0.7128	-0.84605	-0.863906	0.05965	0.132955	no
CR44063	chr2L:7364509-7377528	warm	cold	NOTEST	0.14684	0	#NAME?	0	1	1	no
CG5149	chr2L:7384485-7388253	warm	cold	OK	15.7218	18.9839	0.272009	0.99419	0.02575	0.0663538	no
CG5160	chr2L:7390983-7398750	warm	cold	OK	2.82099	4.4799	0.667265	1.40097	0.0024	0.00850105	yes
CG5181	chr2L:7405226-7409809	warm	cold	OK	8.69227	8.24049	-0.0770034	-0.0806831	0.852	0.919945	no
CG5958	chr2L:7426830-7433663	warm	cold	OK	71.9428	121.838	0.760041	0.952804	0.0373	0.089611	no
santa-maria	chr2L:7437422-7451167	warm	cold	OK	27.2693	28.4739	0.0623621	0.129435	0.77405	0.873606	no
Gr28a	chr2L:7452519-7454212	warm	cold	NOTEST	0.377114	0.155813	-1.27519	0	1	1	no
Gr28b	chr2L:7454825-7462247	warm	cold	NOTEST	0.780852	1.02693	0.395218	0	1	1	no
CG42533	chr2L:7466542-7496307	warm	cold	OK	12.7664	22.0089	0.785731	1.96145	0.00015	0.000684556	yes
Obp28a	chr2L:7496790-7497365	warm	cold	OK	4.75076	11.8874	1.3232	3.59829	5e-05	0.000245228	yes
CG13791,Rapgap1	chr2L:7497804-7578680	warm	cold	OK	13.3991	14.7012	0.133805	0.358118	0.35515	0.527106	no
Slob	chr2L:7642003-7692683	warm	cold	OK	24.7165	9.74267	-1.34309	-3.11956	5e-05	0.000245228	yes
CR44148	chr2L:7642003-7692683	warm	cold	OK	2.74064	3.04397	0.151438	0.0549708	0.9036	0.950764	no
CG18585,CG7025	chr2L:7642003-7692683	warm	cold	OK	49.7579	24.1515	-1.04282	-2.06753	5e-05	0.000245228	yes
Tep2	chr2L:7693026-7701601	warm	cold	OK	41.9443	42.6336	0.0235172	0.0912403	0.83515	0.910905	no
CG33296	chr2L:7714068-7716645	warm	cold	OK	6.9984	2.54064	-1.46183	-4.25307	5e-05	0.000245228	yes
CG13793	chr2L:7716971-7719487	warm	cold	OK	9.77257	10.0844	0.0453092	0.170726	0.74285	0.852971	no
CG13794	chr2L:7719846-7722823	warm	cold	OK	17.5424	2.9824	-2.5563	-8.34311	5e-05	0.000245228	yes
CG13795	chr2L:7723309-7726298	warm	cold	OK	15.5673	6.62311	-1.23293	-4.75911	5e-05	0.000245228	yes
CG13796	chr2L:7727149-7732668	warm	cold	OK	7.45113	25.2353	1.75991	6.53014	5e-05	0.000245228	yes
CG31904	chr2L:7734414-7738809	warm	cold	OK	0.802729	2.08308	1.37574	3.01843	5e-05	0.000245228	yes
Acp1	chr2L:7740552-7741542	warm	cold	OK	0.678009	156.77	7.85313	12.9789	5e-05	0.000245228	yes
CG7214	chr2L:7743677-7744841	warm	cold	OK	5.40778	514.62	6.57233	23.2172	5e-05	0.000245228	yes
CG7203	chr2L:7752167-7753156	warm	cold	OK	27.7504	1100.69	5.30975	27.0571	5e-05	0.000245228	yes
CG7179	chr2L:7775803-7778027	warm	cold	NOTEST	0.144716	0.177425	0.293986	0	1	1	no
CG7149	chr2L:7786156-7790557	warm	cold	OK	11.2492	12.6835	0.173136	0.687687	0.1577	0.289174	no
LKR	chr2L:7791405-7795958	warm	cold	OK	7.42358	22.5803	1.60488	6.645	5e-05	0.000245228	yes
Herp	chr2L:7796307-7799846	warm	cold	OK	38.8798	33.7823	-0.202755	-0.848799	0.0598	0.133265	no
cdc14	chr2L:7800166-7810697	warm	cold	OK	73.6841	76.4282	0.052751	0.214757	0.63515	0.777091	no
Rack1	chr2L:7821150-7827326	warm	cold	OK	362.717	377.97	0.0594296	0.16373	0.71595	0.834898	no
CG43100	chr2L:7839873-7840332	warm	cold	OK	28.4087	30.4303	0.099176	0.456865	0.5534	0.713636	no
CG14535	chr2L:7844904-7855255	warm	cold	OK	1.07836	1.5254	0.500356	1.34731	0.0044	0.0145233	yes
TwdlE	chr2L:7857076-7860838	warm	cold	OK	1.06893	1.94857	0.866241	0.539577	0.23915	0.396264	no
Proct	chr2L:7864638-7871432	warm	cold	OK	18.3545	16.6809	-0.137938	-0.554309	0.2466	0.404891	no
spz3	chr2L:7873494-7879550	warm	cold	OK	2.07811	9.62217	2.21109	6.61153	5e-05	0.000245228	yes
CG7102	chr2L:7883468-7887489	warm	cold	OK	0.306255	1.85136	2.59578	1.85103	0.0055	0.017575	yes
SmE	chr2L:7883468-7887489	warm	cold	OK	37.8803	39.0107	0.0424223	0.148649	0.8306	0.908037	no
Spn28Da	chr2L:7887692-7889129	warm	cold	OK	9.89591	6.34625	-0.640927	-2.07909	0.00015	0.000684556	yes
Spn28Db	chr2L:7889287-7890594	warm	cold	OK	5.25634	3.18142	-0.724385	-1.84245	0.0009	0.003546	yes
Snoo	chr2L:7891167-7994184	warm	cold	OK	6.33758	10.6811	0.753056	1.95086	5e-05	0.000245228	yes
pes	chr2L:7891167-7994184	warm	cold	OK	17.6375	19.9695	0.179145	0.446721	0.3151	0.483699	no
CG7227	chr2L:7994837-7998151	warm	cold	OK	5.88266	4.20877	-0.48307	-1.39204	0.00255	0.00894657	yes
Spn28Dc,Wwox	chr2L:7998810-8007286	warm	cold	OK	18.9362	32.8436	0.794467	1.60961	0.0027	0.00938923	yes
CG12560	chr2L:8008320-8009477	warm	cold	OK	15.2833	22.3707	0.549657	2.16296	0.00025	0.00109851	yes
CG34010	chr2L:8009602-8010635	warm	cold	NOTEST	1.15476	0.148046	-2.96348	0	1	1	no
CG7367	chr2L:8026913-8040844	warm	cold	NOTEST	0.401056	0.131607	-1.60757	0	1	1	no
RpL36A	chr2L:8040991-8042941	warm	cold	OK	1134.44	1563.03	0.46236	3.34208	5e-05	0.000245228	yes
snoRNA:Psi28S-2648	chr2L:8040991-8042941	warm	cold	NOTEST	1.00247	0	#NAME?	0	1	1	no
poe	chr2L:8043470-8071682	warm	cold	OK	41.8441	64.3835	0.621667	2.23808	5e-05	0.000245228	yes
MED20	chr2L:8071811-8072848	warm	cold	OK	5.87914	3.69337	-0.670668	-1.79598	0.00155	0.00577585	yes
Mcr	chr2L:8074116-8082982	warm	cold	OK	14.1793	18.3451	0.371606	1.65402	0.0004	0.00169159	yes
mon2	chr2L:8116964-8124001	warm	cold	OK	19.595	22.847	0.22152	1.00228	0.03205	0.079353	no
CG12375	chr2L:8124293-8126922	warm	cold	OK	34.7585	13.3827	-1.37699	-3.45409	5e-05	0.000245228	yes
CG8552	chr2L:8134156-8159692	warm	cold	OK	43.3093	108.667	1.32717	1.71225	0.0007	0.00281524	yes
mir-4984	chr2L:8134156-8159692	warm	cold	NOTEST	0	20.5089	inf	0	1	1	no
CG42762	chr2L:8134156-8159692	warm	cold	OK	0.206779	3.03919	3.87753	0.498116	0.4643	0.634596	no
CG42763	chr2L:8134156-8159692	warm	cold	OK	0.264898	7.68548	4.85863	0.763148	0.25155	0.410478	no
CG8498	chr2L:8159831-8162492	warm	cold	OK	58.2385	67.6959	0.217094	0.532355	0.21975	0.370799	no
CG34134,CG8475	chr2L:8190296-8196942	warm	cold	OK	84.1125	62.4632	-0.429312	-1.67229	0.00025	0.00109851	yes
CG8451	chr2L:8198881-8205298	warm	cold	OK	37.2891	22.642	-0.719752	-2.61069	5e-05	0.000245228	yes
CR44120	chr2L:8205366-8205648	warm	cold	NOTEST	0.47295	0.258015	-0.874231	0	1	1	no
CR44121	chr2L:8205777-8206044	warm	cold	NOTEST	0.551325	0	#NAME?	0	1	1	no
Su(var)205	chr2L:8206170-8211122	warm	cold	OK	39.4956	33.5141	-0.236923	-0.815012	0.06385	0.140751	no
CG8372	chr2L:8212035-8215385	warm	cold	OK	33.2414	32.228	-0.0446664	-0.127596	0.8368	0.911191	no
CG8292,Snx6	chr2L:8215889-8220773	warm	cold	OK	108.719	126.895	0.223035	0.860188	0.0897	0.185846	no
Pvr	chr2L:8220933-8239926	warm	cold	OK	23.3003	27.8277	0.256177	1.08904	0.01455	0.0407538	yes
Spn28F	chr2L:8240413-8241800	warm	cold	OK	232.438	236.487	0.024916	0.120733	0.8154	0.897869	no
CG43057	chr2L:8242042-8244003	warm	cold	OK	51.6943	13.2025	-1.96919	-2.88161	5e-05	0.000245228	yes
CG8086	chr2L:8244156-8257518	warm	cold	OK	70.8776	43.1657	-0.715444	-1.74569	5e-05	0.000245228	yes
mir-2b-1	chr2L:8258615-8258692	warm	cold	NOTEST	0	0	0	0	1	1	no
Btk29A	chr2L:8258754-8301079	warm	cold	OK	12.4518	20.2024	0.698169	2.8707	5e-05	0.000245228	yes
wol	chr2L:8301344-8302985	warm	cold	OK	28.584	27.7415	-0.0431627	-0.193641	0.7192	0.836872	no
Ostgamma	chr2L:8305567-8308270	warm	cold	OK	60.6368	88.9659	0.553058	2.23341	5e-05	0.000245228	yes
CG7810	chr2L:8308426-8311229	warm	cold	OK	7.57633	7.42641	-0.0288344	-0.0588595	0.89305	0.943826	no
mtsh	chr2L:8311398-8319989	warm	cold	OK	13.7611	15.3998	0.16232	0.404229	0.37365	0.545656	no
CG7781	chr2L:8320327-8325478	warm	cold	OK	48.4889	66.4448	0.454502	1.84353	5e-05	0.000245228	yes
CG7627	chr2L:8355677-8362447	warm	cold	OK	8.86571	9.15897	0.046949	0.185059	0.68825	0.814711	no
RpS13	chr2L:8363698-8364609	warm	cold	OK	936.148	1232.13	0.39635	1.62968	0.00035	0.00149512	yes
CG13390	chr2L:8374428-8376797	warm	cold	OK	3.56416	1.85892	-0.939099	-0.798536	0.10805	0.216027	no
Aats-ala	chr2L:8377007-8381776	warm	cold	OK	15.6982	15.819	0.0110559	0.0392572	0.92905	0.963128	no
CG13392	chr2L:8381820-8382807	warm	cold	OK	8.17922	3.30412	-1.3077	-2.46244	5e-05	0.000245228	yes
l(2)k12914	chr2L:8382860-8384137	warm	cold	OK	58.6688	57.1693	-0.0373536	-0.121058	0.78745	0.881463	no
CG13384	chr2L:8384454-8389331	warm	cold	OK	13.239	33.8254	1.35331	2.32911	0.0025	0.0088025	yes
CG42819	chr2L:8384454-8389331	warm	cold	NOTEST	0.353351	0.461448	0.385066	0	1	1	no
CG42820	chr2L:8389880-8392398	warm	cold	OK	84.6591	91.9894	0.119802	0.56895	0.244	0.401682	no
Acp29AB	chr2L:8392455-8393222	warm	cold	OK	51.2433	53.8648	0.0719805	0.350401	0.5518	0.712337	no
lectin-29Ca	chr2L:8393488-8394280	warm	cold	OK	137.192	133.877	-0.0352888	-0.189996	0.7435	0.853444	no
Peritrophin-15b	chr2L:8394445-8395122	warm	cold	OK	26.3696	19.817	-0.412137	-0.741423	0.09605	0.196659	no
Peritrophin-15a	chr2L:8395664-8396096	warm	cold	OK	52.2802	5.1274	-3.34997	-10.9781	5e-05	0.000245228	yes
fy	chr2L:8400456-8411938	warm	cold	OK	2.39115	2.09611	-0.189992	-0.143	0.7695	0.870912	no
CG13397	chr2L:8400456-8411938	warm	cold	OK	6.46919	4.30274	-0.58833	-0.711893	0.11395	0.225308	no
CG13398	chr2L:8412143-8415256	warm	cold	OK	6.41231	6.16863	-0.0558924	-0.181276	0.6789	0.808279	no
grk	chr2L:8415672-8433612	warm	cold	OK	14.7132	12.653	-0.217631	-0.28246	0.5339	0.696084	no
D12	chr2L:8434057-8437346	warm	cold	OK	2.16791	2.29905	0.0847312	0.23189	0.62815	0.772043	no
U26	chr2L:8437410-8449571	warm	cold	OK	5.18902	5.30811	0.0327371	0.0692553	0.88005	0.936029	no
fu12	chr2L:8449690-8463990	warm	cold	OK	54.5394	53.4495	-0.0291232	-0.120357	0.79025	0.883203	no
Dh31	chr2L:8491867-8506845	warm	cold	OK	15.4421	12.4783	-0.30744	-0.232688	0.6215	0.76722	no
Bace	chr2L:8491867-8506845	warm	cold	OK	749.002	271.293	-1.46512	-6.02751	5e-05	0.000245228	yes
CG13096	chr2L:8509250-8511844	warm	cold	OK	9.41547	7.60132	-0.308782	-1.10037	0.02065	0.05516	no
CG13097	chr2L:8512173-8514868	warm	cold	OK	4.50293	3.74685	-0.265186	-0.798245	0.0905	0.187209	no
mRpL51	chr2L:8515048-8519178	warm	cold	OK	21.3269	16.8608	-0.339004	-0.615249	0.32705	0.497328	no
lmgA	chr2L:8519545-8528641	warm	cold	OK	4.34772	0.281283	-3.95017	-0.460794	0.26685	0.42908	no
CR43855	chr2L:8542146-8671932	warm	cold	OK	1.73708	6.94717	1.99976	1.16101	0.10715	0.214736	no
CG9287	chr2L:8672042-8679812	warm	cold	NOTEST	0.122557	0.198377	0.694787	0	1	1	no
CG9289	chr2L:8681324-8684376	warm	cold	NOTEST	0.053316	0.0325945	-0.70994	0	1	1	no
PrBP	chr2L:8684822-8685955	warm	cold	OK	13.268	12.6617	-0.0674798	-0.248253	0.65185	0.789352	no
Hnf4	chr2L:8686181-8709611	warm	cold	OK	34.6479	36.809	0.0872892	0.18787	0.67715	0.806906	no
raw	chr2L:8709847-8740660	warm	cold	OK	23.6417	26.5362	0.166625	0.681513	0.1275	0.245608	no
CG9463	chr2L:8765360-8768708	warm	cold	OK	5.18542	1.32777	-1.96546	-5.0316	5e-05	0.000245228	yes
CG9465	chr2L:8769174-8772344	warm	cold	NOTEST	0.957342	0.0436628	-4.45456	0	1	1	no
CG9466	chr2L:8772947-8776257	warm	cold	OK	43.9825	7.59818	-2.5332	-9.81082	5e-05	0.000245228	yes
CG9468	chr2L:8777660-8781251	warm	cold	OK	57.2209	11.6373	-2.29778	-9.41448	5e-05	0.000245228	yes
CG42710	chr2L:8781896-8782494	warm	cold	OK	74.6202	93.2025	0.320801	1.81002	0.00685	0.0211071	yes
CG9510	chr2L:8937270-8943264	warm	cold	OK	36.5019	32.8448	-0.152304	-0.298873	0.5209	0.684724	no
C1GalTA	chr2L:8943453-8951200	warm	cold	OK	15.8576	15.2444	-0.0568942	-0.182212	0.6772	0.806906	no
CG31886	chr2L:8953480-8958977	warm	cold	OK	23.1334	16.367	-0.499182	-1.90512	5e-05	0.000245228	yes
CG9525	chr2L:8959254-8962354	warm	cold	OK	2.76546	0.863202	-1.67975	-3.02461	5e-05	0.000245228	yes
CG9541	chr2L:8967534-8975428	warm	cold	OK	1.5593	2.51594	0.690198	1.24954	0.0068	0.0209859	yes
CG13101	chr2L:8977833-8984872	warm	cold	OK	12.6465	10.983	-0.203464	-0.301672	0.57175	0.728463	no
rost	chr2L:8985935-8989539	warm	cold	OK	13.0252	26.7227	1.03676	3.63494	5e-05	0.000245228	yes
alien	chr2L:8993817-8997499	warm	cold	OK	34.9662	29.3012	-0.255002	-0.940579	0.0341	0.0833979	no
Rcd-1r	chr2L:9012192-9014149	warm	cold	OK	3.11521	1.71892	-0.857826	-0.855305	0.0686	0.149136	no
CG9582	chr2L:9024449-9025404	warm	cold	OK	45.756	51.4172	0.168289	0.829061	0.14935	0.277959	no
CG31708	chr2L:9051592-9071162	warm	cold	OK	4.28994	1.54476	-1.47357	-3.81647	5e-05	0.000245228	yes
CG9586	chr2L:9164234-9166514	warm	cold	OK	31.2245	37.2785	0.255664	0.872263	0.04385	0.102635	no
aust,borr	chr2L:9166777-9253138	warm	cold	OK	6.33262	6.15713	-0.0405459	-0.042592	0.9318	0.963678	no
lectin-30A	chr2L:9254075-9254854	warm	cold	OK	200.068	78.9235	-1.34197	-7.24714	5e-05	0.000245228	yes
CG42844	chr2L:9304436-9305007	warm	cold	OK	11.7051	17.599	0.588358	2.11173	0.0031	0.0106209	yes
Shawl	chr2L:9370308-9415156	warm	cold	OK	1.88009	2.12944	0.179671	0.0911435	0.84555	0.915741	no
CG4438	chr2L:9370308-9415156	warm	cold	OK	29.9986	30.5438	0.0259849	0.0168752	0.9715	0.983751	no
FucTB	chr2L:9426618-9431167	warm	cold	OK	64.8053	69.1849	0.0943454	0.262131	0.5579	0.716624	no
CG33723	chr2L:9437439-9464184	warm	cold	OK	4.82988	4.74155	-0.0266302	-0.024637	0.9696	0.982787	no
Gdi	chr2L:9491175-9494796	warm	cold	OK	88.8622	85.5817	-0.0542674	-0.220692	0.62775	0.771693	no
jp	chr2L:9547626-9566750	warm	cold	OK	55.4273	97.8852	0.820494	2.58899	5e-05	0.000245228	yes
CR44149	chr2L:9568154-9568785	warm	cold	NOTEST	0.301961	0.0985688	-1.61516	0	1	1	no
CG4389,Mtpalpha	chr2L:9568889-9576769	warm	cold	OK	56.6782	63.0443	0.153572	0.613817	0.1817	0.320599	no
CG31709,gcm	chr2L:9578247-9581745	warm	cold	OK	433.457	570.098	0.395319	2.02656	0.00015	0.000684556	yes
CR43621	chr2L:9584669-9586044	warm	cold	OK	7.89365	6.28077	-0.329752	-0.48837	0.2857	0.450864	no
CG4382	chr2L:9598879-9600872	warm	cold	NOTEST	0.0260275	0.960424	5.20556	0	1	1	no
CG31882	chr2L:9624451-9625285	warm	cold	OK	70.8631	72.7583	0.038076	0.1998	0.7362	0.848054	no
CR44150	chr2L:9670106-9671070	warm	cold	NOTEST	0.149781	0.0878477	-0.76978	0	1	1	no
Pka-C1	chr2L:9682078-9699297	warm	cold	OK	37.8717	43.1067	0.18679	0.770345	0.07275	0.156603	no
CG31710	chr2L:9699790-9711271	warm	cold	OK	14.5897	16.9611	0.217283	0.286463	0.61515	0.762727	no
CG4364	chr2L:9699790-9711271	warm	cold	OK	58.8891	58.8023	-0.00212855	-0.00738076	0.9862	0.991822	no
Nckx30C	chr2L:9711511-9746565	warm	cold	OK	8.51417	8.29186	-0.03817	-0.0505977	0.90395	0.950764	no
Cyp4e3	chr2L:9747187-9750071	warm	cold	OK	10.1991	196.593	4.2687	15.569	5e-05	0.000245228	yes
Taf11	chr2L:9762423-9763262	warm	cold	OK	8.39338	4.51564	-0.894323	-2.45789	0.00025	0.00109851	yes
CG13121,CG44152	chr2L:9765356-9770996	warm	cold	OK	1.50454	0.895624	-0.748352	-0.250729	0.458	0.628525	no
ppk16	chr2L:9771154-9773044	warm	cold	NOTEST	0.386796	0.485953	0.329244	0	1	1	no
ppk11	chr2L:9773107-9775030	warm	cold	NOTEST	0.159878	0.236451	0.564565	0	1	1	no
CR18854	chr2L:9782383-9791958	warm	cold	OK	144.159	226.704	0.653154	2.80325	5e-05	0.000245228	yes
CG13123	chr2L:9791960-9793107	warm	cold	OK	4.37814	4.57113	0.0622337	0.1307	0.7674	0.869588	no
nAcRalpha-30D	chr2L:9793327-9886250	warm	cold	OK	7.92188	9.65066	0.284785	0.935576	0.03465	0.0844634	no
CG34183	chr2L:9888097-9890772	warm	cold	OK	9.89985	9.47567	-0.0631778	-0.052051	0.9068	0.952458	no
CG5924	chr2L:9890884-9893433	warm	cold	OK	1.37423	1.73401	0.335486	0.585027	0.18655	0.327009	no
Uhg2	chr2L:9893805-9895003	warm	cold	OK	17.1077	65.7575	1.94251	9.49931	5e-05	0.000245228	yes
snoRNA:U14:30Eb	chr2L:9893805-9895003	warm	cold	NOTEST	35.5894	23.1112	-0.622855	0	1	1	no
snoRNA:U14:30Ea	chr2L:9893805-9895003	warm	cold	OK	37.0423	14.1096	-1.3925	-0.418332	0.432	0.603789	no
snoRNA:Me18S-G1620	chr2L:9893805-9895003	warm	cold	NOTEST	0	0	0	0	1	1	no
snoRNA:Me18S-A1576	chr2L:9893805-9895003	warm	cold	OK	0	18.1363	inf	#NAME?	0.1259	0.2432	no
RpS2	chr2L:9895280-9897523	warm	cold	OK	354.249	305.835	-0.212012	-0.91077	0.05435	0.123045	no
Muc30E	chr2L:9897819-9903128	warm	cold	NOTEST	0.188928	0.306939	0.700118	0	1	1	no
CG13124,Etl1	chr2L:9903247-9912608	warm	cold	OK	170.571	128.34	-0.410402	-1.78728	0.00015	0.000684556	yes
CG5885	chr2L:9915104-9918281	warm	cold	OK	85.8586	63.1501	-0.443178	-0.969896	0.03485	0.0847761	no
TbCMF46	chr2L:9918606-9924865	warm	cold	OK	4.30203	3.0386	-0.50161	-0.526088	0.2369	0.393446	no
Cpr30F	chr2L:9932271-9933151	warm	cold	NOTEST	0.030563	0.0718456	1.23311	0	1	1	no
Apf,CG31712,CG5853	chr2L:9934760-9947767	warm	cold	OK	85.5948	84.9519	-0.0108772	-0.0416161	0.93585	0.965923	no
mir-87	chr2L:9949437-9951533	warm	cold	OK	0.0784947	90.4833	10.1708	0.500399	0.0147	0.0410863	yes
CG13126	chr2L:9952427-9954180	warm	cold	OK	3.97895	3.51937	-0.177071	-0.486434	0.3347	0.505902	no
CG5846	chr2L:9954448-9957019	warm	cold	OK	8.76261	2.44671	-1.84051	-2.80944	5e-05	0.000245228	yes
CG5850	chr2L:9957229-9963973	warm	cold	OK	27.4435	22.8428	-0.264725	-0.773245	0.09335	0.192096	no
Dref	chr2L:9964146-9968619	warm	cold	OK	7.63981	7.00641	-0.12486	-0.149537	0.73195	0.845218	no
CG13130	chr2L:9983670-9995538	warm	cold	OK	1.70005	0.995143	-0.772601	-0.651113	0.1836	0.32318	no
CG31875,SoYb	chr2L:9995560-10002736	warm	cold	OK	8.04355	7.60243	-0.0813721	-0.20181	0.69275	0.817767	no
CG13131	chr2L:10009385-10017479	warm	cold	OK	4.52983	5.43093	0.261741	0.28085	0.5129	0.678509	no
CG42843,CG44153	chr2L:10064120-10180256	warm	cold	OK	1.8985	2.17492	0.196103	0.221936	0.63665	0.778442	no
CG13133	chr2L:10064120-10180256	warm	cold	OK	3.42075	1.73776	-0.977081	-0.833125	0.14685	0.274386	no
CG13135	chr2L:10064120-10180256	warm	cold	NOTEST	0.110561	0.0576755	-0.938811	0	1	1	no
CG31874,Sur	chr2L:10182556-10199112	warm	cold	OK	68.0497	69.0709	0.0214892	0.088787	0.84445	0.915383	no
Ripalpha	chr2L:10199395-10200972	warm	cold	OK	14.8106	13.3724	-0.147364	-0.549633	0.2864	0.451547	no
CG34159	chr2L:10202467-10204320	warm	cold	OK	22.9944	30.4858	0.406853	1.36571	0.0026	0.009095	yes
CG5734	chr2L:10204756-10206961	warm	cold	OK	8.73799	7.46829	-0.226525	-0.823084	0.10075	0.20437	no
CG5727,CG5731	chr2L:10207078-10210719	warm	cold	OK	24.9022	31.3937	0.3342	1.03481	0.02325	0.060679	no
Npc1a	chr2L:10213891-10220957	warm	cold	OK	42.1932	54.1005	0.358631	1.57618	0.0006	0.00244552	yes
CG5708	chr2L:10222657-10226901	warm	cold	OK	35.4	41.3024	0.222475	0.764359	0.09045	0.187138	no
CG5694	chr2L:10227759-10231689	warm	cold	OK	9.00621	15.1161	0.747091	2.50661	5e-05	0.000245228	yes
mthl15	chr2L:10234584-10238317	warm	cold	OK	2.72326	5.36494	0.978229	2.78045	5e-05	0.000245228	yes
chico	chr2L:10242506-10247078	warm	cold	OK	22.0795	26.1241	0.242669	0.978947	0.0269	0.0688817	no
bsk	chr2L:10247501-10250501	warm	cold	OK	47.3803	76.9871	0.70033	2.95716	5e-05	0.000245228	yes
[truncated: 12,464 more rows]
