# Supplementary material for: Cold acclimation wholly reorganizes the Drosophila melanogaster transcriptome and metabolome
Source: Sci Rep. 2016 Jun 30;6:28999. doi: 10.1038/srep28999 (PMC4928047; doi:10.1038/srep28999)
Supplement: Supplementary Dataset 3 [file srep28999-s4.xls]

## Sheet: GO High in Cold
Supplementary Dataset 3. Go Terms overrepresented in differentiall expressed genes and differentially-expressed genes belonging to each term.
MacMillan et al. - Cold acclimation wholly reorganizes the Drosophila melanogaster transcriptome and metabolome
Go Terms over-represented in genes with greater expression in cold-acclimated flies
GO Category	Term	P-value	Q-value	Diff. expressed (DE) genes in category	Total genes (TG) in category	DG:TG ratio	Ontology	Definition	DE genes in category
GO:0000146	microfilament motor activity	0.000146363	0.0288585	3	3	1	MF	Catalysis of movement along a microfilament, coupled to the hydrolysis of a nucleoside triphosphate (usually ATP).	Mlc2, Mhc, Mlc1
GO:0003012	muscle system process	1.15962e-07	6.7164e-05	10	24	0.416667	BP	A organ system process carried out at the level of a muscle. Muscle tissue is composed of contractile cells or fibers.	Mlc2, Arc1, CG6972, Mhc, Neurochondrin, Tm1, up, Mlc1, fln, Sclp
GO:0005214	structural constituent of chitin-based cuticle	1.74434e-05	0.00489841	18	140	0.128571	MF	The action of a molecule that contributes to the structural integrity of a chitin-based cuticle. An example of this is found in Drosophila melanogaster.	Acp1, Cpr97Ea, Acp65Aa, Cpr62Bc, Cpr92F, Cpr100A, Cpr97Eb, Cpr49Ac, Cpr50Cb, Cry, l(3)mbn, CG15515, Cpr47Ea, Cpr47Ee, Cpr56F, Cpr67B, Cpr76Bd, zye
GO:0005509	calcium ion binding	8.9941e-07	0.000347285	30	212	0.141509	MF	Interacting selectively and non-covalently with calcium ions (Ca2+).	CG33978, Cry, ft, Mlc2, slow, TpnC4, Cad74A, Cad96Ca, Cad99C, CG31475, CG9236, dp, ds, GIIIspla2, Glt, LRP1, Mp20, N, Nox, pwn, Scp1, tld, TpnC25D, TpnC41C, TpnC47D, TpnC73F, uif, up, Mlc1, scf
GO:0005576	extracellular region	9.09826e-15	8.43136e-11	92	887	0.10372	CC	The space external to the outermost structure of a cell. For cells without external protective or external encapsulating structures this refers to space outside of the plasma membrane. This term covers the host cell environment outside an intracellular parasite.	pburs, CG7017, Pxd, verm, Drsl2, serp, Gasp, Lsp1alpha, Plod, CG14957, Obp99d, ImpL1, CG13676, Cht5, AttC, Cda4, Cda5, CG13075, CG14258, CG17974, CG2650, CG42525, CG8100, CG8483, Cht6, Cht7, ckd, Cpr49Ac, Cry, Dpt, Dro, Lsp1gamma, Npc2e, Nplp3, Obp83cd, Obp83g, obst-B, Peritrophin-A, prc, Sfp79B, Spn100A, Acp62F, Adgf-C, aos, AttA, bnl, CDase, CG10725, CG11852, CG13643, CG14132, CG14608, CG15203,…
GO:0005616	larval serum protein complex	2.54527e-07	0.000124142	5	5	1	CC	A multisubunit protein complex which, in Drosophila, is a heterohexamer of three subunits, alpha, beta and gamma. The complex is thought to store amino acids for synthesis of adult proteins.	Lsp1alpha, CG8100, Lsp1gamma, Lsp1beta, Lsp2
GO:0005811	lipid particle	1.60303e-05	0.00479203	25	207	0.120773	CC	An intracellular non-membrane-bounded organelle comprising a matrix of coalesced lipids surrounded by a phospholipid monolayer. May include associated proteins.	Hsp70Bbb, Lsp1alpha, Cyp4e3, Hsp68, Lsp1gamma, Ant2, ATPsyn-beta, blw, bmm, CG11267, CG13890, CG5261, CG5525, CG7033, Hsp83, klar, l(1)G0156, Lsp1beta, Lsp2, Mdh2, Yp3, sesB, hts, Gpdh, pug
GO:0005832	chaperonin-containing T-complex	2.44326e-07	0.000124142	6	8	0.75	CC	A multisubunit ring-shaped complex that mediates protein folding in the cytosol without a cofactor.	Cct5, Cctgamma, CG5525, CG7033, T-cp1, Tcp-1eta
GO:0005859	muscle myosin complex	3.19949e-07	0.000141189	5	5	1	CC	A filament of myosin found in a muscle cell of any type.	Mlc2, Mhc, Prm, Mlc1, fln
GO:0005865	striated muscle thin filament	1.74276e-05	0.00489841	4	5	0.8	CC	Filaments formed of actin and associated proteins; attached to Z discs at either end of sarcomeres in myofibrils.	Tm1, up, wupA, Tm2
GO:0006022	aminoglycan metabolic process	4.16165e-11	6.42767e-08	28	143	0.195804	BP	The chemical reactions and pathways involving aminoglycans, any polymer containing amino groups that consists of more than about 10 monosaccharide residues joined to each other by glycosidic linkages.	CG7017, verm, kkv, serp, Gasp, CG14957, CG13676, Cht5, Cda4, Cda5, CG13075, CG42525, Cht6, Cht7, ckd, knk, obst-B, Peritrophin-A, CG10725, CG13643, CG14608, CG17147, CG4835, CG8192, Cht2, Cht3, obst-A, obst-E
GO:0006030	chitin metabolic process	4.93067e-13	2.28463e-09	28	120	0.233333	BP	The chemical reactions and pathways involving chitin, a linear polysaccharide consisting of beta-(1->4)-linked N-acetyl-D-glucosamine residues.	CG7017, verm, kkv, serp, Gasp, CG14957, CG13676, Cht5, Cda4, Cda5, CG13075, CG42525, Cht6, Cht7, ckd, knk, obst-B, Peritrophin-A, CG10725, CG13643, CG14608, CG17147, CG4835, CG8192, Cht2, Cht3, obst-A, obst-E
GO:0006034	cuticle chitin metabolic process	0.000223778	0.0406618	4	7	0.571429	BP	The chemical reactions and pathways involving cuticle chitin, a linear polysaccharide consisting of beta-(1->4)-linked N-acetyl-D-glucosamine residues, found in cuticles.	kkv, knk, Cht2, Cht3
GO:0006040	amino sugar metabolic process	3.26024e-12	7.55317e-09	28	129	0.217054	BP	The chemical reactions and pathways involving any amino sugar, sugars containing an amino group in place of a hydroxyl group.	CG7017, verm, kkv, serp, Gasp, CG14957, CG13676, Cht5, Cda4, Cda5, CG13075, CG42525, Cht6, Cht7, ckd, knk, obst-B, Peritrophin-A, CG10725, CG13643, CG14608, CG17147, CG4835, CG8192, Cht2, Cht3, obst-A, obst-E
GO:0006457	protein folding	0.000212946	0.0394674	14	104	0.134615	BP	The process of assisting in the covalent and noncovalent assembly of single chain polypeptides or multisubunit complexes into the correct tertiary structure.	Hsp68, unc-45, Cct5, Cctgamma, CG11267, CG5525, CG7033, DnaJ-1, Hsc70Cb, Hsp22, Hsp83, T-cp1, UK114, Tcp-1eta
GO:0006950	response to stress	3.5796e-05	0.00809076	74	964	0.0767635	BP	Any process that results in a change in state or activity of a cell or an organism (in terms of movement, secretion, enzyme production, gene expression, etc.) as a result of a disturbance in organismal or cellular homeostasis, usually, but not necessarily, exogenous (e.g. temperature, humidity, ionizing radiation).	Hsp70Aa, Pxd, Drsl2, Hsp70Bbb, kkv, AttC, Cpr49Ac, Csas, Dpt, Dro, GstS1, Hsp23, Hsp67Bc, Hsp68, Hsromega, LysX, Npc2e, unc-45, aop, Arc1, AttA, Cad96Ca, CG11089, CG12728, CG13890, CG1416, CG3829, CG5873, CG7130, cno, DnaJ-1, Exn, Fst, GlyP, grh, GstE1, Hsp22, Hsp26, Hsp67Ba, Hsp83, htl, IM2, IM23, IM4, InR, Irc, jing, Mekk1, melt, Mmp2, mol, msn, mthl10, mus210, N, nod, PEK, ple, spel1, spen, su…
GO:0007275	multicellular organismal development	0.000230572	0.0410906	172	2714	0.0633751	BP	The biological process whose specific outcome is the progression of a multicellular organism over time from an initial condition (e.g. a zygote or a young adult) to a later condition (e.g. a multicellular animal or an aged adult).	pburs, Cpr97Ea, Acp65Aa, Pxd, Cpr62Bc, CG16884, Cpr92F, Cpr100A, verm, kkv, serp, Cpr97Eb, Obp99d, Cda4, Cpr49Ac, Cpr50Cb, Cry, Eip74EF, ft, Hsp68, knk, l(3)mbn, laccase2, osk, pip, prc, slow, Acp62F, Antp, aop, aos, babos, betaTub56D, blow, bmm, bnl, bwa, Cct5, Cctgamma, CDase, CG10083, CG1021, CG10916, CG1092, CG12717, CG14174, CG15515, Cg25C, CG2678, CG31475, CG32138, CG3829, CG40485, CG41099,…
GO:0007424	open tracheal system development	3.4561e-05	0.00800692	27	204	0.132353	BP	The process whose specific outcome is the progression of an open tracheal system over time, from its formation to the mature structure. An open tracheal system is a respiratory system, a branched network of epithelial tubes that supplies oxygen to target tissues via spiracles. An example of this is found in Drosophila melanogaster.	verm, kkv, serp, ft, knk, bnl, Cctgamma, ci, conv, dp, ds, dys, fj, grh, jing, klar, mbf1, Mhc, Mmp2, N, pan, par-6, stg, Trf2, uif, W, RhoGEF2
GO:0008010	structural constituent of chitin-based larval cuticle	2.17077e-05	0.00591663	15	105	0.142857	MF	The action of a molecule that contributes to the structural integrity of the chitin-based cuticle of a larva. An example of this is found in Drosophila melanogaster.	Cpr97Ea, Acp65Aa, Cpr62Bc, Cpr92F, Cpr100A, Cpr97Eb, Cpr49Ac, Cpr50Cb, l(3)mbn, CG15515, Cpr47Ea, Cpr47Ee, Cpr56F, Cpr67B, Cpr76Bd
GO:0008061	chitin binding	1.08346e-11	2.00809e-08	25	108	0.231481	MF	Interacting selectively and non-covalently with chitin, a linear polysaccharide consisting of beta-(1->4)-linked N-acetyl-D-glucosamine residues.	CG7017, verm, serp, Gasp, CG14957, CG13676, Cht5, Cda4, Cda5, CG13075, CG42525, Cht6, Cht7, ckd, obst-B, Peritrophin-A, CG10725, CG13643, CG14608, CG17147, CG4835, CG8192, Cht3, obst-A, obst-E
GO:0009266	response to temperature stimulus	1.33413e-08	1.23634e-05	23	120	0.191667	BP	Any process that results in a change in state or activity of a cell or an organism (in terms of movement, secretion, enzyme production, gene expression, etc.) as a result of a temperature stimulus.	Hsp70Aa, Hsp70Bbb, Csas, Hsp23, Hsp67Bc, Hsp68, Hsromega, osk, unc-45, CG7130, DnaJ-1, Fst, GstE1, Hsp22, Hsp26, Hsp67Ba, Hsp83, laza, Mekk1, ple, TotB, Hsp70Ab, Hsp67Bb
GO:0009408	response to heat	7.41722e-09	8.41798e-06	19	82	0.231707	BP	Any process that results in a change in state or activity of a cell or an organism (in terms of movement, secretion, enzyme production, gene expression, etc.) as a result of a heat stimulus, a temperature stimulus above the optimal temperature for that organism.	Hsp70Aa, Hsp70Bbb, Csas, Hsp23, Hsp67Bc, Hsp68, Hsromega, unc-45, CG7130, DnaJ-1, GstE1, Hsp22, Hsp26, Hsp67Ba, Hsp83, Mekk1, TotB, Hsp70Ab, Hsp67Bb
GO:0009631	cold acclimation	0.000195178	0.0369125	4	8	0.5	BP	Any process that increases freezing tolerance of an organism in response to low, nonfreezing temperatures.	Hsp23, Fst, Hsp26, Hsp83
GO:0009888	tissue development	5.19927e-06	0.00172077	53	525	0.100952	BP	The process whose specific outcome is the progression of a tissue over time, from its formation to the mature structure.	kkv, Obp99d, Eip74EF, ft, knk, prc, aop, aos, blow, bnl, Cctgamma, Cg25C, CG3829, CG41099, ci, cno, cta, ctp, dgo, ds, dys, ec, fj, grh, how, Hr39, htl, in, InR, jing, LanB2, mam, Mdh2, melt, msn, N, pan, par-6, pnr, Prm, rk, rost, sd, spen, stg, Trf2, up, W, wupA, zye, Mlc1, Myo10A, RhoGEF2
GO:0014866	skeletal myofibril assembly	0.00014551	0.0288585	4	7	0.571429	BP	The process whose specific outcome is the progression of the skeletal myofibril over time, from its formation to the mature structure. A skeletal myofibril is a myofibril specific to skeletal muscle cells.	Act88F, Mhc, up, fln
GO:0015629	actin cytoskeleton	3.38899e-05	0.00800692	17	107	0.158879	CC	The part of the cytoskeleton (the internal framework of a cell) composed of actin and associated proteins. Includes actin cytoskeleton-associated complexes.	Act88F, Mlc2, Act79B, blow, CG10083, Mhc, Mhcl, Prm, Tm1, up, wupA, Mlc1, fln, hts, Tm2, Myo10A, RhoGEF2
GO:0016460	myosin II complex	1.15174e-05	0.0036804	5	8	0.625	CC	A myosin complex containing two class II myosin heavy chains, two myosin essential light chains and two myosin regulatory light chains. Also known as classical myosin or conventional myosin, the myosin II class includes the major muscle myosin of vertebrate and invertebrate muscle, and is characterized by alpha-helical coiled coil tails that self assemble to form a variety of filament structures.	Mlc2, Mhc, Prm, Mlc1, fln
GO:0016490	structural constituent of peritrophic membrane	3.44298e-06	0.00118171	8	23	0.347826	MF	The action of a molecule that contributes to the structural integrity of the peritrophic membrane, a tubular sheath of cuticle that shields the epithelial cells of the midgut from the gut contents. An example of this is found in Drosophila melanogaster.	CG7017, Gasp, obst-B, Peritrophin-A, CG10725, CG17147, obst-A, obst-E
GO:0019731	antibacterial humoral response	2.5121e-05	0.00629178	8	30	0.266667	BP	An immune response against bacteria mediated through a body fluid. Examples of this process are the antibacterial humoral responses in Mus musculus and Drosophila melanogaster.	AttC, Dpt, Dro, AttA, IM23, Tep4, Thor, IM3
GO:0030016	myofibril	6.04294e-08	4.30769e-05	13	34	0.382353	CC	The contractile element of skeletal and cardiac muscle; a long, highly organized bundle of actin, myosin, and other proteins that contracts by a sliding filament mechanism.	Mlc2, stv, Arc1, CG14207, Mhc, Mhcl, Prm, Tm1, up, wupA, fln, Tm2, Gpdh
GO:0030017	sarcomere	2.9886e-07	0.000138477	12	32	0.375	CC	The repeating unit of a myofibril in a muscle cell, composed of an array of overlapping thick and thin filaments between two adjacent Z discs.	stv, Arc1, CG14207, Mhc, Mhcl, Prm, Tm1, up, wupA, fln, Tm2, Gpdh
GO:0030239	myofibril assembly	1.36244e-06	0.00050503	11	30	0.366667	BP	Formation of myofibrils, the repeating units of striated muscle.	Act88F, CG14168, Mlc2, how, Mhc, Prm, tw, up, wupA, fln, hts
GO:0031012	extracellular matrix	0.000142444	0.0288585	23	197	0.116751	CC	A structure lying external to one or more cells, which provides structural support for cells or tissues; may be completely external to the cell (as in animals and bacteria) or be part of the cell (as in plants).	Cpr97Ea, Acp65Aa, Cpr62Bc, Cpr92F, Cpr100A, Cpr97Eb, Cpr49Ac, Cpr50Cb, Cry, l(3)mbn, prc, CG15515, Cg25C, Cpr47Ea, Cpr47Ee, Cpr56F, Cpr67B, Cpr76Bd, dp, Glt, LanB2, Mmp2, mp
GO:0032502	developmental process	7.59371e-05	0.0159934	198	3165	0.0625592	BP	A biological process whose specific outcome is the progression of an integrated living unit: an anatomical structure (which may be a subcellular structure, cell, tissue, or organ), or organism over time from an initial condition to a later condition.	pburs, Cpr97Ea, Acp65Aa, Pxd, Cpr62Bc, CG16884, Cpr92F, Cpr100A, verm, kkv, serp, Act88F, Plod, Cpr97Eb, Obp99d, Cda4, CG14168, Cpr49Ac, Cpr50Cb, Cry, Eip74EF, ft, Hsp68, knk, l(3)mbn, laccase2, Mlc2, osk, pip, prc, se, slow, stv, unc-45, Acp62F, Antp, aop, aos, ATPsyn-beta, babos, betaTub56D, blow, blw, bmm, bnl, bwa, Cad74A, Cad99C, Cct5, Cctgamma, CDase, CG10083, CG1021, CG10916, CG1092, CG127…
GO:0035159	regulation of tube length, open tracheal system	3.13368e-05	0.00764206	8	23	0.347826	BP	Ensuring that a tube in an open tracheal system is of the correct length.	verm, kkv, serp, ft, conv, ds, fj, grh
GO:0036379	myofilament	5.16195e-08	3.98631e-05	6	7	0.857143	CC	Any of the smallest contractile units of a myofibril (striated muscle fiber).	Prm, Tm1, up, wupA, fln, Tm2
GO:0040003	chitin-based cuticle development	2.38162e-05	0.00613069	22	177	0.124294	BP	Synthesis and deposition of a chitin-based noncellular, hardened, or membranous secretion from an epithelial sheet. An example of this process is found in Drosophila melanogaster.	Cpr97Ea, Acp65Aa, Cpr62Bc, Cpr92F, Cpr100A, kkv, Cpr97Eb, Cpr49Ac, Cpr50Cb, knk, l(3)mbn, laccase2, CG15515, Cpr47Ea, Cpr47Ee, Cpr56F, Cpr67B, Cpr76Bd, dp, grh, obst-A, pot
GO:0042302	structural constituent of cuticle	2.10042e-06	0.000748638	20	145	0.137931	MF	The action of a molecule that contributes to the structural integrity of a cuticle.	Acp1, Cpr97Ea, Acp65Aa, Cpr62Bc, Cpr92F, Cpr100A, Cpr97Eb, Cpr49Ac, Cpr50Cb, Cry, l(3)mbn, CG1136, CG15515, CG8927, Cpr47Ea, Cpr47Ee, Cpr56F, Cpr67B, Cpr76Bd, zye
GO:0042335	cuticle development	1.4966e-05	0.00462301	26	221	0.117647	BP	The chemical reactions and pathways resulting in the formation of a cuticle, the outer layer of some animals and plants, which acts to prevent water loss.	Cpr97Ea, Acp65Aa, Cpr62Bc, Cpr92F, Cpr100A, kkv, Cpr97Eb, Cpr49Ac, Cpr50Cb, knk, l(3)mbn, laccase2, CG15515, ci, Cpr47Ea, Cpr47Ee, Cpr56F, Cpr67B, Cpr76Bd, dp, e, grh, obst-A, ple, pot, yellow-b
GO:0042692	muscle cell differentiation	3.46139e-07	0.000145803	19	88	0.215909	BP	The process in which a relatively unspecialized cell acquires specialized features of a muscle cell.	Act88F, CG14168, Mlc2, Antp, aop, blow, how, htl, Mhc, Mp20, N, Prm, rost, sd, tw, up, wupA, fln, hts
GO:0043292	contractile fiber	1.03769e-09	1.37376e-06	15	36	0.416667	CC	Fibers, composed of actin, myosin, and associated proteins, found in cells of smooth or striated muscle.	Mlc2, stv, Arc1, CG14207, Mhc, Mhcl, Mp20, Prm, Tm1, up, wupA, Mlc1, fln, Tm2, Gpdh
GO:0044449	contractile fiber part	8.17544e-09	8.41798e-06	14	35	0.4	CC	Any constituent part of a contractile fiber, a fiber composed of actin, myosin, and associated proteins, found in cells of smooth or striated muscle.	Mlc2, stv, Arc1, CG14207, Mhc, Mhcl, Prm, Tm1, up, wupA, Mlc1, fln, Tm2, Gpdh
GO:0044767	single-organism developmental process	7.09655e-05	0.0152939	196	3122	0.0627803	BP	A biological process whose specific outcome is the progression of an integrated living unit: an anatomical structure (which may be a subcellular structure, cell, tissue, or organ), or organism over time from an initial condition to a later condition, involving only one organism.	pburs, Cpr97Ea, Acp65Aa, Pxd, Cpr62Bc, CG16884, Cpr92F, Cpr100A, verm, kkv, serp, Act88F, Plod, Cpr97Eb, Obp99d, Cda4, CG14168, Cpr49Ac, Cpr50Cb, Cry, Eip74EF, ft, Hsp68, knk, l(3)mbn, laccase2, Mlc2, osk, pip, prc, se, slow, stv, unc-45, Acp62F, Antp, aop, aos, ATPsyn-beta, babos, betaTub56D, blow, blw, bmm, bnl, bwa, Cad74A, Cad99C, Cct5, Cctgamma, CDase, CG10083, CG1021, CG10916, CG1092, CG127…
GO:0045735	nutrient reservoir activity	2.34166e-05	0.00613069	4	5	0.8	MF	Functions in the storage of nutritious substrates.	Lsp1alpha, Lsp1gamma, Lsp1beta, Lsp2
GO:0051146	striated muscle cell differentiation	6.08308e-07	0.000245095	17	74	0.22973	BP	The process in which a relatively unspecialized cell acquires specialized features of a striated muscle cell; striated muscle fibers are divided by transverse bands into striations, and cardiac and voluntary muscle are types of striated muscle.	Act88F, CG14168, Mlc2, aop, blow, how, htl, Mhc, Mp20, Prm, rost, sd, tw, up, wupA, fln, hts
GO:0055001	muscle cell development	7.25906e-08	4.48465e-05	14	41	0.341463	BP	The process whose specific outcome is the progression of a muscle cell over time, from its formation to the mature structure. Muscle cell development does not include the steps involved in committing an unspecified cell to the muscle cell fate.	Act88F, CG14168, Mlc2, aop, how, htl, Mhc, Prm, sd, tw, up, wupA, fln, hts
GO:0055002	striated muscle cell development	7.25906e-08	4.48465e-05	14	41	0.341463	BP	The process whose specific outcome is the progression of a striated muscle cell over time, from its formation to the mature structure. Striated muscle cells contain fibers that are divided by transverse bands into striations, and cardiac and skeletal muscle are types of striated muscle.	Act88F, CG14168, Mlc2, aop, how, htl, Mhc, Prm, sd, tw, up, wupA, fln, hts
GO:0060541	respiratory system development	5.39601e-05	0.0119059	27	210	0.128571	BP	The progression of the respiratory system over time from its formation to its mature structure. The respiratory system carries out respiratory gaseous exchange.	verm, kkv, serp, ft, knk, bnl, Cctgamma, ci, conv, dp, ds, dys, fj, grh, jing, klar, mbf1, Mhc, Mmp2, N, pan, par-6, stg, Trf2, uif, W, RhoGEF2
GO:0097367	carbohydrate derivative binding	0.000193094	0.0369125	73	961	0.0759625	MF	Interacting selectively and non-covalently with a carbohydrate derivative.	CG7017, verm, serp, Gasp, CG14957, CG13676, Cht5, Cda4, Cda5, CG13075, CG42525, Cht6, Cht7, ckd, Npc2e, obst-B, Peritrophin-A, smi35A, ade3, Adk1, ATPsyn-beta, betaTub56D, blw, Cad96Ca, Cct5, Cctgamma, CG10083, CG10725, CG11069, CG13643, CG14608, CG17147, CG17760, CG18528, CG30054, CG31121, CG31183, CG42637, CG4835, CG5205, CG5525, CG7033, CG8192, Cht3, cta, cutlet, cv-2, Gyc32E, Hsp83, htl, InR,…
GO:1901071	glucosamine-containing compound metabolic process	2.68998e-12	7.55317e-09	28	128	0.21875	BP	The chemical reactions and pathways involving glucosamine-containing compounds (glucosamines).	CG7017, verm, kkv, serp, Gasp, CG14957, CG13676, Cht5, Cda4, Cda5, CG13075, CG42525, Cht6, Cht7, ckd, knk, obst-B, Peritrophin-A, CG10725, CG13643, CG14608, CG17147, CG4835, CG8192, Cht2, Cht3, obst-A, obst-E
GO:1901135	carbohydrate derivative metabolic process	2.39615e-07	0.000124142	51	509	0.100196	BP	The chemical reactions and pathways involving carbohydrate derivative.	CG7017, verm, kkv, serp, Gasp, CG14957, CG13676, Cht5, Cda4, Cda5, CG13075, CG42525, CG4802, Cht6, Cht7, ckd, Csas, knk, obst-B, Peritrophin-A, ade3, Adgf-C, Adk1, ATPsyn-beta, betaTub56D, blw, CG10725, CG13089, CG13643, CG14608, CG17147, CG17760, CG18528, CG30054, CG4835, CG8192, Cht2, Cht3, cta, GABA-B-R1, Gyc32E, obst-A, obst-E, Octbeta2R, RhoGAP15B, sun, tw, ade5, CG1746, Gpdh, Rgk2
GO:1901564	organonitrogen compound metabolic process	1.52975e-08	1.28875e-05	69	742	0.0929919	BP	The chemical reactions and pathways involving organonitrogen compound.	CG7017, verm, kkv, serp, Gasp, CG14957, CG13676, Cht5, GstD2, Cda4, Cda5, CG11796, CG13075, CG42525, CG4802, Cht6, Cht7, ckd, GstD4, GstS1, knk, obst-B, Peritrophin-A, se, ade3, Adgf-C, Adk1, ATPsyn-beta, betaTub56D, blw, bwa, CDase, CG10725, CG11089, CG13643, CG14608, CG17147, CG17760, CG18528, CG30054, CG32196, CG3999, CG4835, CG6287, CG8192, Cht2, Cht3, cta, e, GABA-B-R1, GstD5, GstE1, GstZ2, …

## Sheet: GO High in Warm
Go Terms over-represented in genes with greater expression in warm-acclimated flies
GO category	Term	P-value	Q-value	Diff. expressed (DE) genes in category	Total genes (TG) in category	DG:TG ratio	GO Ontology	Definition	DE genes in GO category
GO:0000323	lytic vacuole	0.000446689	0.0486996	9	36	0.25	CC	A vacuole that is maintained at an acidic pH and which contains degradative enzymes, including a wide variety of acid hydrolases.	CG17119, CG5322, CG9463, CG9468, cln3, Gal, LM408, ninaE, CG9466
GO:0003824	catalytic activity	5.30189e-26	4.91326e-22	396	3939	0.100533	MF	Catalysis of a biochemical reaction at physiological temperatures. In biologically catalyzed reactions, the reactants are known as substrates, and the catalysts are naturally occurring macromolecular substances known as enzymes. Enzymes possess specific binding sites for substrates, and are usually composed wholly or largely of protein, but RNA that has catalytic activity (ribozyme) is often also…	Sep5, ACC, Acox57D-p, ACXD, Ady43A, Alas, Aldh-III, AlkB, alpha4GT2, Ance-5, Argk, Art6, Atac1, ATPCL, b, Bace, Baldspot, CAH1, CAH2, CG10029, CG10096, CG10170, CG10182, CG10195, CG10467, CG10472, CG10513, CG10550, CG10562, CG10863, CG11162, CG11200, CG11236, CG11241, CG11334, CG11597, CG11598, CG11608, CG11828, CG11961, CG12375, CG12746, CG1291, CG1304, CG1315, CG13360, CG13833, CG14022, CG14034…
GO:0004035	alkaline phosphatase activity	6.73439e-06	0.00132782	7	13	0.538462	MF	Catalysis of the reaction: an orthophosphoric monoester + H2O = an alcohol + phosphate, with an alkaline pH optimum.	CG1809, CG5361, CG10592, CG5150, CG8147, Aph-4, CG3290
GO:0004175	endopeptidase activity	8.4062e-17	7.79003e-14	79	438	0.180365	MF	Catalysis of the hydrolysis of internal, alpha-peptide bonds in a polypeptide chain.	Bace, CG10472, CG1304, CG14061, CG15254, CG15873, CG16749, CG17242, CG17475, CG17572, CG18180, CG30025, CG30371, CG31205, CG31265, CG31266, CG31267, CG34129, CG34130, CG4053, CG4847, CG7542, CG7791, CG8952, CG9505, CG9673, CG9733, CG9737, Damm, Dredd, ea, etaTry, iotaTry, Jon44E, lambdaTry, Nep5, Phae1, Phae2, spirit, CG8299, CG8329, Jon25Bi, Jon25Bii, Jon65Ai, Jon65Aii, Jon65Aiv, Jon99Ci, Jon99C…
GO:0004180	carboxypeptidase activity	6.61481e-07	0.000149511	12	33	0.363636	MF	Catalysis of the hydrolysis of the terminal or penultimate peptide bond at the C-terminal end of a peptide or polypeptide.	CG18417, CG18585, CG32379, CG8560, CG12374, CG14820, CG17633, CG32483, CG3344, CG4408, CG7025, CG8562
GO:0004181	metallocarboxypeptidase activity	4.94453e-07	0.00011749	10	22	0.454545	MF	Catalysis of the hydrolysis of C-terminal amino acid residues from a polypeptide chain by a mechanism in which water acts as a nucleophile, one or two metal ions hold the water molecule in place, and charged amino acid side chains are ligands for the metal ions.	CG18417, CG18585, CG32379, CG8560, CG12374, CG14820, CG17633, CG4408, CG7025, CG8562
GO:0004252	serine-type endopeptidase activity	4.09472e-21	6.32429e-18	66	272	0.242647	MF	Catalysis of the hydrolysis of internal, alpha-peptide bonds in a polypeptide chain by a catalytic mechanism that involves a catalytic triad consisting of a serine nucleophile that is activated by a proton relay involving an acidic residue (e.g. aspartate or glutamate) and a basic residue (usually histidine).	CG10472, CG1304, CG14061, CG15873, CG16749, CG17242, CG17475, CG17572, CG18180, CG30025, CG30371, CG31205, CG31265, CG31266, CG31267, CG34129, CG34130, CG4053, CG7542, CG8952, CG9673, CG9733, CG9737, ea, etaTry, iotaTry, Jon44E, lambdaTry, Phae1, Phae2, spirit, CG8299, CG8329, Jon25Bi, Jon25Bii, Jon65Ai, Jon65Aii, Jon65Aiv, Jon99Ci, Jon99Cii, Jon99Ciii, thetaTry, betaTry, CG11529, CG17571, CG3009…
GO:0004553	hydrolase activity, hydrolyzing O-glycosyl compounds	0.000175427	0.022897	17	96	0.177083	MF	Catalysis of the hydrolysis of any O-glycosyl bond.	CG14823, CG31202, CG33080, CG5210, CG5322, CG9463, CG9468, CG9701, Cht9, Gal, Hexo2, LM408, Mal-A8, CG9466, LysB, LysD, Mal-A3
GO:0004559	alpha-mannosidase activity	0.00016026	0.0215237	6	14	0.428571	MF	Catalysis of the hydrolysis of terminal, non-reducing alpha-D-mannose residues in alpha-D-mannosides.	CG31202, CG5322, CG9463, CG9468, LM408, CG9466
GO:0004656	procollagen-proline 4-dioxygenase activity	6.2406e-11	2.40965e-08	14	25	0.56	MF	Catalysis of the reaction: procollagen L-proline + 2-oxoglutarate + O2 = procollagen trans-4-hydroxy-L-proline + succinate + CO2.	CG11828, CG15539, CG15864, CG18231, CG31016, CG31524, CG34345, CG9698, PH4alphaSG1, CG34041, CG18233, PH4alphaNE3, CG32199, CG32201
GO:0005506	iron ion binding	1.59634e-12	8.21848e-10	37	151	0.245033	MF	Interacting selectively and non-covalently with iron (Fe) ions.	CG11162, CG15539, CG15864, CG17928, CG18231, CG31016, CG31524, CG34345, CG9698, Cyp12b2, Cyp12d1-p, Cyp18a1, Cyp28c1, Cyp28d1, Cyp311a1, Cyp312a1, Cyp313a4, Cyp4d14, Cyp6a18, Cyp9c1, Hn, Irp-1B, CG6910, Cyp4d21, Cpr, Cyp12a5, Cyp4d1, Cyp6t1, Cyp6w1, Cyp9b2, PH4alphaSG1, Cyp6g1, CG18233, PH4alphaNE3, Cyp6t3, CG32199, CG32201
GO:0005576	extracellular region	7.96377e-21	1.05429e-17	134	887	0.151071	CC	The space external to the outermost structure of a cell. For cells without external protective or external encapsulating structures this refers to space outside of the plasma membrane. This term covers the host cell environment outside an intracellular parasite.	Acp32CD, Acp53Ea, Acp98AB, Ag5r2, ana, Argk, CG10407, CG10467, CG1124, CG11598, CG11608, CG11854, CG14034, CG14061, CG14607, CG14645, CG14880, CG15116, CG15201, CG15635, CG16820, CG17189, CG17242, CG17472, CG17843, CG18135, CG18284, CG30025, CG30172, CG30486, CG31418, CG31496, CG31680, CG31872, CG31883, CG33258, CG34002, CG34129, CG34130, CG3837, CG4847, CG5162, CG5210, CG5550, CG5945, CG6690, CG…
GO:0005615	extracellular space	1.05995e-20	1.22782e-17	80	387	0.206718	CC	That part of a multicellular organism outside the cells proper, usually taken to be outside the plasma membranes, and occupied by fluid.	Acp32CD, Acp53Ea, Acp98AB, CG10407, CG1124, CG11598, CG11608, CG11854, CG14034, CG14061, CG15116, CG15201, CG15635, CG16820, CG17189, CG17242, CG17472, CG17843, CG18135, CG18284, CG30486, CG31418, CG31496, CG31680, CG31872, CG31883, CG34002, CG34129, CG34130, CG3837, CG4847, CG5162, CG5210, CG5945, CG6690, CG8420, CG9525, CheB93a, Cht9, Dsk, Est-6, Ggt-1, Hexo2, lectin-30A, ltl, Nplp2, OdsH, Pdf,…
GO:0005764	lysosome	0.000446689	0.0486996	9	36	0.25	CC	A small lytic vacuole that has cell cycle-independent morphology and is found in most animal cells and that contains a variety of hydrolases, most of which have their maximal activities in the pH range 5-6. The contained enzymes display latency if properly isolated. About 40 different lysosomal hydrolases are known and lysosomes have a great variety of morphologies and functions.	CG17119, CG5322, CG9463, CG9468, cln3, Gal, LM408, ninaE, CG9466
GO:0006013	mannose metabolic process	0.000129082	0.0178538	5	9	0.555556	BP	The chemical reactions and pathways involving mannose, the aldohexose manno-hexose, the C-2 epimer of glucose. The D-(+)-form is widely distributed in mannans and hemicelluloses and is of major importance in the core oligosaccharide of N-linked oligosaccharides of glycoproteins.	CG5322, CG9463, CG9468, LM408, CG9466
GO:0006066	alcohol metabolic process	0.000420977	0.047225	12	59	0.20339	BP	The chemical reactions and pathways involving alcohols, any of a class of compounds containing one or more hydroxyl groups attached to a saturated carbon atom.	CG18135, CG2137, CG9509, Dat, ecd, Gld, Ipp, LpR1, CG6910, CG15533, CG15534, Cyp6t3
GO:0006082	organic acid metabolic process	2.6214e-05	0.00404876	43	337	0.127596	BP	The chemical reactions and pathways involving organic acids, any acidic compound containing carbon in covalent linkage.	ACC, Acox57D-p, ATPCL, b, Baldspot, CG11162, CG11334, CG11828, CG1315, CG15093, CG15539, CG17110, CG17374, CG17928, CG2781, CG31016, CG32068, CG34345, CG3699, CG5278, CG5315, CG6178, CG6733, CG7470, CG8665, CG9527, CG9698, dmGlut, Ggt-1, Gs2, GstD8, Hn, Mfe2, SelD, Spat, v, CG8745, PH4alphaSG1, CG6726, CG30008, GstE12, CG32199, CG32201
GO:0006508	proteolysis	9.62732e-18	9.91293e-15	112	734	0.152589	BP	The hydrolysis of proteins into smaller polypeptides and/or amino acids by cleavage of their peptide bonds.	7B2, Ance-5, Bace, CG10472, CG11961, CG1304, CG14061, CG15254, CG15873, CG16749, CG17242, CG17475, CG17572, CG18180, CG18417, CG18585, CG2111, CG2681, CG30025, CG30043, CG30047, CG30371, CG31198, CG31205, CG31265, CG31266, CG31267, CG31343, CG32379, CG34129, CG34130, CG3739, CG40470, CG4053, CG4847, CG5282, CG5849, CG7542, CG7791, CG8560, CG8773, CG8952, CG9416, CG9505, CG9673, CG9733, CG9737, CG…
GO:0006575	cellular modified amino acid metabolic process	0.000288398	0.0352618	15	82	0.182927	BP	The chemical reactions and pathways involving compounds derived from amino acids, organic acids containing one or more amino substituents.	CG11828, CG1315, CG15539, CG31016, CG34345, CG8665, CG9698, Ggt-1, GstD8, SelD, v, PH4alphaSG1, GstE12, CG32199, CG32201
GO:0006629	lipid metabolic process	8.94491e-07	0.000197363	49	358	0.136872	BP	The chemical reactions and pathways involving lipids, compounds soluble in an organic solvent but not, or sparingly, in an aqueous solvent. Includes fatty acids; neutral fats, other fatty-acid esters, and soaps; long-chain (fatty) alcohols and waxes; sphingoids and other long-chain bases; glycolipids, phospholipids and sphingolipids; and carotenes, polyprenols, sterols, terpenes and other isopren…	ACC, Acox57D-p, Ast-C, Baldspot, CG11162, CG11598, CG11608, CG14034, CG15531, CG17292, CG17374, CG17646, CG17928, CG18135, CG18284, CG18302, CG2772, CG2781, CG30503, CG31872, CG34447, CG3699, CG5162, CG5278, CG5315, CG6178, CG9509, CG9527, Cyp18a1, dob, ecd, Ipp, Jheh1, Jheh2, Jheh3, LpR1, Mfe2, Pdh, Sc2, CG31091, CG15533, CG15534, CG6295, mag, sxe2, Lsd-1, CG5991, CG30008, Cyp6t3
GO:0008096	juvenile hormone epoxide hydrolase activity	0.000292992	0.0352618	3	3	1	MF	Catalysis of the hydrolysis of the epoxide in a juvenile hormone to the corresponding diol.	Jheh1, Jheh2, Jheh3
GO:0008152	metabolic process	4.98785e-05	0.00757745	394	5155	0.0764306	BP	The chemical reactions and pathways, including anabolism and catabolism, by which living organisms transform chemical substances. Metabolic processes typically transform small molecules, but also include macromolecular processes such as DNA repair and replication, and protein synthesis and degradation.	7B2, ACC, Acox57D-p, ACXD, Alas, Aldh-III, AlkB, Ance-5, Argk, Art6, Ast-C, Atac1, ATPCL, b, Bace, Baldspot, CAH1, CAH2, cbt, CG10029, CG10170, CG10467, CG10472, CG10863, CG10910, CG11162, CG11200, CG11236, CG11334, CG11597, CG11598, CG11608, CG11828, CG11961, CG12746, CG1291, CG1304, CG1315, CG13833, CG14034, CG14061, CG1444, CG14607, CG14645, CG14880, CG15093, CG15116, CG15254, CG15434, CG15531…
GO:0008233	peptidase activity	5.60157e-23	2.59549e-19	107	586	0.182594	MF	Catalysis of the hydrolysis of a peptide bond. A peptide bond is a covalent bond formed when the carbon atom from the carboxyl group of one amino acid shares electrons with the nitrogen atom from the amino group of a second amino acid.	Ance-5, Bace, CG10472, CG11961, CG1304, CG14061, CG15254, CG15873, CG16749, CG17242, CG17475, CG17572, CG18180, CG18417, CG18585, CG2111, CG2145, CG30025, CG30043, CG30047, CG30371, CG31198, CG31205, CG31265, CG31266, CG31267, CG31343, CG32379, CG34129, CG34130, CG3739, CG40470, CG4053, CG4847, CG5282, CG5849, CG7542, CG7791, CG8560, CG8773, CG8952, CG9416, CG9505, CG9673, CG9733, CG9737, CG9806,…
GO:0008235	metalloexopeptidase activity	0.00017261	0.0228511	10	39	0.25641	MF	Catalysis of the hydrolysis of a peptide bond not more than three residues from the N- or C-terminus of a polypeptide chain by a mechanism in which water acts as a nucleophile, one or two metal ions hold the water molecule in place, and charged amino acid side chains are ligands for the metal ions.	CG18417, CG18585, CG32379, CG8560, CG12374, CG14820, CG17633, CG4408, CG7025, CG8562
GO:0008236	serine-type peptidase activity	9.60128e-22	2.22438e-18	70	295	0.237288	MF	Catalysis of the hydrolysis of peptide bonds in a polypeptide chain by a catalytic mechanism that involves a catalytic triad consisting of a serine nucleophile that is activated by a proton relay involving an acidic residue (e.g. aspartate or glutamate) and a basic residue (usually histidine).	CG10472, CG1304, CG14061, CG15873, CG16749, CG17242, CG17475, CG17572, CG18180, CG2145, CG30025, CG30371, CG31205, CG31265, CG31266, CG31267, CG34129, CG34130, CG3739, CG4053, CG7542, CG8952, CG9673, CG9733, CG9737, ea, etaTry, iotaTry, Jon44E, lambdaTry, Phae1, Phae2, spirit, CG8299, CG8329, Jon25Bi, Jon25Bii, Jon65Ai, Jon65Aii, Jon65Aiv, Jon99Ci, Jon99Cii, Jon99Ciii, thetaTry, betaTry, CG11529,…
GO:0008237	metallopeptidase activity	2.94167e-07	7.57234e-05	28	146	0.191781	MF	Catalysis of the hydrolysis of peptide bonds by a mechanism in which water acts as a nucleophile, one or two metal ions hold the water molecule in place, and charged amino acid side chains are ligands for the metal ions.	CG15254, CG18417, CG18585, CG2111, CG31198, CG31343, CG32379, CG40470, CG5849, CG7791, CG8560, CG8773, CG9505, CG9806, Nep5, Phae1, Phae2, CG12374, CG11864, CG14820, CG15255, CG17633, CG31233, CG3239, CG4408, CG7631, CG7025, CG8562
GO:0008238	exopeptidase activity	2.332e-05	0.00384786	19	99	0.191919	MF	Catalysis of the hydrolysis of a peptide bond not more than three residues from the N- or C-terminus of a polypeptide chain, in a reaction that requires a free N-terminal amino group, C-terminal carboxyl group or both.	Ance-5, CG18417, CG18585, CG31343, CG32379, CG5282, CG5849, CG8560, CG8773, CG9806, CG12374, CG14820, CG17633, CG31233, CG32483, CG3344, CG4408, CG7025, CG8562
GO:0008453	alanine-glyoxylate transaminase activity	0.000292992	0.0352618	3	3	1	MF	Catalysis of the reaction: L-alanine + glyoxylate = pyruvate + glycine.	CG11241, Spat, CG8745
GO:0008507	sodium:iodide symporter activity	2.40829e-05	0.00384786	5	7	0.714286	MF	Catalysis of the transfer of a solute or solutes from one side of a membrane to the other according to the reaction: iodide(out) + Na+(out) = iodide(in) + Na+(in).	CG2187, CG42235, CG5687, CG7720, salt
GO:0009055	electron carrier activity	0.000361963	0.0424596	21	140	0.15	MF	Any molecular entity that serves as an electron acceptor and electron donor in an electron transport chain. An electron transport chain is a process in which a series of electron carriers operate together to transfer electrons from donors to any of several different terminal electron acceptors to generate a transmembrane electrochemical gradient.	CG7834, Cyp12b2, Cyp12d1-p, Cyp18a1, Cyp28c1, Cyp28d1, Cyp311a1, Cyp312a1, Cyp313a4, Cyp4d14, Cyp6a18, Cyp9c1, Cyp4d21, Cyp12a5, Cyp4d1, Cyp6t1, Cyp6w1, Cyp9b2, Cyp6g1, Cyt-b5, Cyp6t3
GO:0010817	regulation of hormone levels	0.000300623	0.0357164	12	57	0.210526	BP	Any process that modulates the levels of hormone within an organism or a tissue. A hormone is any substance formed in very small amounts in one specialized organ or group of cells and carried (sometimes in the bloodstream) to another organ or group of cells in the same organism, upon which it has a specific regulatory action.	7B2, Ast-C, CG5315, CG9509, Cyp18a1, ecd, Est-6, Jheh1, Jheh2, Jheh3, Pdh, Cyp6t3
GO:0015081	sodium ion transmembrane transporter activity	0.000116668	0.0163813	20	120	0.166667	MF	Catalysis of the transfer of sodium ions (Na+) from one side of a membrane to the other.	CG11655, CG13795, CG15279, CG16700, CG2187, CG33296, CG42235, CG5687, CG7720, CG7881, CG9903, dmGlut, l(2)08717, MFS10, Picot, salt, CG13794, CG8791, NAAT1, Nha1
GO:0015291	secondary active transmembrane transporter activity	1.85093e-05	0.00329856	26	160	0.1625	MF	Catalysis of the transfer of a solute from one side of a membrane to the other, up its concentration gradient. The transporter binds the solute and undergoes a series of conformational changes. Transport works equally well in either direction and is driven by a chemiosmotic source of energy. Chemiosmotic sources of energy include uniport, symport or antiport.	CG11655, CG13795, CG15279, CG16700, CG17751, CG2187, CG31547, CG33296, CG42235, CG4459, CG5002, CG5687, CG7084, CG7720, CG7881, CG9903, dmGlut, l(2)08717, MFS10, Picot, salt, CG13794, CG17752, CG8791, NAAT1, Nha1
GO:0015293	symporter activity	2.70777e-07	7.16941e-05	20	82	0.243902	MF	Enables the active transport of a solute across a membrane by a mechanism whereby two or more species are transported together in the same direction in a tightly coupled process not directly linked to a form of energy other than chemiosmotic energy.	CG11655, CG13795, CG15279, CG16700, CG2187, CG31547, CG33296, CG42235, CG5687, CG7720, CG7881, CG9903, dmGlut, l(2)08717, MFS10, Picot, salt, CG13794, CG8791, NAAT1
GO:0015294	solute:cation symporter activity	1.75003e-07	4.76987e-05	20	80	0.25	MF	Catalysis of the transfer of a solute or solutes from one side of a membrane to the other according to the reaction: solute(out) + cation(out) = solute(in) + cation(in).	CG11655, CG13795, CG15279, CG16700, CG2187, CG31547, CG33296, CG42235, CG5687, CG7720, CG7881, CG9903, dmGlut, l(2)08717, MFS10, Picot, salt, CG13794, CG8791, NAAT1
GO:0015296	anion:cation symporter activity	5.16193e-07	0.000119589	14	44	0.318182	MF	Catalysis of the transfer of a solute or solutes from one side of a membrane to the other according to the reaction: anion(out) + cation(out) = anion(in) + cation(in).	CG11655, CG2187, CG31547, CG42235, CG5687, CG7720, CG7881, CG9903, dmGlut, l(2)08717, MFS10, Picot, salt, CG8791
GO:0015370	solute:sodium symporter activity	1.29538e-08	3.87235e-06	19	63	0.301587	MF	Catalysis of the transfer of a solute or solutes from one side of a membrane to the other according to the reaction: solute(out) + Na+(out) = solute(in) + Na+(in).	CG11655, CG13795, CG15279, CG16700, CG2187, CG33296, CG42235, CG5687, CG7720, CG7881, CG9903, dmGlut, l(2)08717, MFS10, Picot, salt, CG13794, CG8791, NAAT1
GO:0015373	monovalent anion:sodium symporter activity	2.40829e-05	0.00384786	5	7	0.714286	MF	Catalysis of the transfer of a solute or solutes from one side of a membrane to the other according to the reaction: monovalent anion(out) + Na+(out) = monovalent anion(in) + Na+(in).	CG2187, CG42235, CG5687, CG7720, salt
GO:0015918	sterol transport	0.000422972	0.047225	5	11	0.454545	BP	The directed movement of sterols into, out of or within a cell, or between cells, by means of some agent such as a transporter or pore. Sterols are steroids with one or more hydroxyl groups and a hydrocarbon side-chain in the molecule.	Npc2d, Npc1b, Npc2f, Npc2g, Npc2h
GO:0015923	mannosidase activity	0.000252139	0.0324524	6	15	0.4	MF	Catalysis of the hydrolysis of mannosyl compounds, substances containing a group derived from a cyclic form of mannose or a mannose derivative.	CG31202, CG5322, CG9463, CG9468, LM408, CG9466
GO:0016042	lipid catabolic process	6.03502e-05	0.00902041	16	80	0.2	BP	The chemical reactions and pathways resulting in the breakdown of lipids, compounds soluble in an organic solvent but not, or sparingly, in an aqueous solvent.	Acox57D-p, CG30503, CG34447, CG3699, CG5162, CG9527, Cyp18a1, Jheh1, Jheh2, Jheh3, Mfe2, CG15533, CG15534, CG6295, sxe2, Lsd-1
GO:0016222	procollagen-proline 4-dioxygenase complex	3.62948e-07	9.09038e-05	9	17	0.529412	CC	A protein complex that catalyzes the formation of procollagen trans-4-hydroxy-L-proline and succinate from procollagen L-proline and 2-oxoglutarate, requiring Fe2+ and ascorbate. Contains two alpha subunits that contribute to most parts of the catalytic sites, and two beta subunits that are identical to protein-disulfide isomerase.	CG11828, CG15539, CG31016, CG34345, CG9698, PH4alphaSG1, PH4alphaNE3, CG32199, CG32201
GO:0016298	lipase activity	8.24707e-05	0.0121311	16	82	0.195122	MF	Catalysis of the hydrolysis of a lipid or phospholipid.	CG11598, CG11608, CG14034, CG17292, CG18284, CG2772, CG30503, CG31872, CG34447, CG5162, CG31091, CG15533, CG15534, CG6295, mag, sxe2
GO:0016485	protein processing	1.29696e-16	1.09263e-13	112	760	0.147368	BP	Any protein maturation process achieved by the cleavage of a peptide bond or bonds within a protein. Protein maturation is the process leading to the attainment of the full functional capacity of a protein.	7B2, Ance-5, Bace, CG10472, CG11961, CG1304, CG14061, CG15254, CG15873, CG16749, CG17242, CG17475, CG17572, CG18180, CG18417, CG18585, CG2111, CG2681, CG30025, CG30043, CG30047, CG30371, CG31198, CG31205, CG31265, CG31266, CG31267, CG31343, CG32379, CG34129, CG34130, CG3739, CG40470, CG4053, CG4847, CG5282, CG5849, CG7542, CG7791, CG8560, CG8773, CG8952, CG9416, CG9505, CG9673, CG9733, CG9737, CG…
GO:0016491	oxidoreductase activity	6.65024e-14	4.10852e-11	91	611	0.148936	MF	Catalysis of an oxidation-reduction (redox) reaction, a reversible chemical reaction in which the oxidation state of an atom or atoms within a molecule is altered. One substrate acts as a hydrogen or electron donor and becomes oxidized, while the other acts as hydrogen or electron acceptor and becomes reduced.	Acox57D-p, Aldh-III, AlkB, CG10029, CG10096, CG10863, CG11162, CG11200, CG11236, CG11828, CG13833, CG1444, CG15093, CG15116, CG15434, CG15531, CG15539, CG15629, CG15864, CG17374, CG17843, CG17928, CG18231, CG2070, CG2137, CG2254, CG31016, CG31524, CG32068, CG33099, CG34345, CG3699, CG3835, CG3902, CG4020, CG4670, CG4842, CG5167, CG6690, CG7470, CG8665, CG9509, CG9527, CG9698, Cyp12b2, Cyp12d1-p, …
GO:0016701	oxidoreductase activity, acting on single donors with incorporation of molecular oxygen	3.247e-12	1.58368e-09	17	33	0.515152	MF	Catalysis of an oxidation-reduction (redox) reaction in which hydrogen or electrons are transferred from one donor, and molecular oxygen is incorporated into a donor.	CG11828, CG15539, CG15864, CG18231, CG31016, CG31524, CG32068, CG34345, CG9698, v, CG6910, PH4alphaSG1, CG34041, CG18233, PH4alphaNE3, CG32199, CG32201
GO:0016702	oxidoreductase activity, acting on single donors with incorporation of molecular oxygen, incorporation of two atoms of oxygen	2.56402e-11	1.08004e-08	16	32	0.5	MF	Catalysis of an oxidation-reduction (redox) reaction in which hydrogen or electrons are transferred from one donor, and two oxygen atoms is incorporated into a donor.	CG11828, CG15539, CG15864, CG18231, CG31016, CG31524, CG32068, CG34345, CG9698, v, PH4alphaSG1, CG34041, CG18233, PH4alphaNE3, CG32199, CG32201
GO:0016705	oxidoreductase activity, acting on paired donors, with incorporation or reduction of molecular oxygen	1.75315e-13	1.0154e-10	41	170	0.241176	MF	Catalysis of an oxidation-reduction (redox) reaction in which hydrogen or electrons are transferred from each of two donors, and molecular oxygen is reduced or incorporated into a donor.	AlkB, CG11162, CG11828, CG15531, CG15539, CG15864, CG17928, CG18231, CG31016, CG31524, CG33099, CG34345, CG9698, Cyp12b2, Cyp12d1-p, Cyp18a1, Cyp28c1, Cyp28d1, Cyp311a1, Cyp312a1, Cyp313a4, Cyp4d14, Cyp6a18, Cyp9c1, Hn, Cyp4d21, Cpr, Cyp12a5, Cyp4d1, Cyp6t1, Cyp6w1, Cyp9b2, PH4alphaSG1, Fmo-1, Cyp6g1, CG34041, CG18233, PH4alphaNE3, Cyp6t3, CG32199, CG32201
GO:0016706	oxidoreductase activity, acting on paired donors, with incorporation or reduction of molecular oxygen, 2-oxoglutarate as one donor, and incorporation of one atom each of oxygen into both donors	8.91313e-09	2.75327e-06	16	44	0.363636	MF	Catalysis of the reaction: A + 2-oxoglutarate + O2 = B + succinate + CO2. This is an oxidation-reduction (redox) reaction in which hydrogen or electrons are transferred from 2-oxoglutarate and one other donor, and one atom of oxygen is incorporated into each donor.	AlkB, CG11828, CG15539, CG15864, CG18231, CG31016, CG31524, CG33099, CG34345, CG9698, PH4alphaSG1, CG34041, CG18233, PH4alphaNE3, CG32199, CG32201
GO:0016746	transferase activity, transferring acyl groups	2.12788e-05	0.00365168	29	190	0.152632	MF	Catalysis of the transfer of an acyl group from one compound (donor) to another (acceptor).	Alas, Atac1, ATPCL, Baldspot, CG10182, CG15628, CG16723, CG17374, CG17597, CG17681, CG2781, CG30471, CG4753, CG5278, CG5599, CG6178, Dat, Ggt-1, CG14205, CG31493, CG13325, CG14219, CG14615, CG15155, CG3523, CG42329, v(2)k05816, CG30008, CG5783
GO:0016747	transferase activity, transferring acyl groups other than amino-acyl groups	1.76375e-05	0.00320484	27	169	0.159763	MF	Catalysis of the transfer of an acyl group, other than amino-acyl, from one compound (donor) to another (acceptor).	Alas, Atac1, Baldspot, CG10182, CG15628, CG16723, CG17374, CG17597, CG17681, CG2781, CG30471, CG4753, CG5278, CG5599, CG6178, Dat, CG14205, CG31493, CG13325, CG14219, CG14615, CG15155, CG3523, CG42329, v(2)k05816, CG30008, CG5783
GO:0016787	hydrolase activity	2.6363e-15	1.74504e-12	204	1849	0.11033	MF	Catalysis of the hydrolysis of various bonds, e.g. C-O, C-N, C-C, phosphoric anhydride bonds, etc. Hydrolase is the systematic name for any enzyme of EC class 3.	Sep5, Ance-5, Bace, CG10195, CG10472, CG11597, CG11598, CG11608, CG11961, CG12375, CG12746, CG1304, CG14022, CG14034, CG14061, CG14120, CG14823, CG15254, CG15385, CG15739, CG15873, CG16749, CG17110, CG17242, CG17292, CG17374, CG17475, CG17572, CG17646, CG1809, CG18135, CG18180, CG18284, CG18302, CG18417, CG18585, CG2111, CG2145, CG2772, CG30016, CG30025, CG30043, CG30047, CG30371, CG30503, CG3119…
GO:0016798	hydrolase activity, acting on glycosyl bonds	0.000136036	0.0185389	18	103	0.174757	MF	Catalysis of the hydrolysis of any glycosyl bond.	CG14823, CG31202, CG33080, CG5210, CG5285, CG5322, CG9463, CG9468, CG9701, Cht9, Gal, Hexo2, LM408, Mal-A8, CG9466, LysB, LysD, Mal-A3
GO:0017159	pantetheine hydrolase activity	0.000292992	0.0352618	3	3	1	MF	Catalysis of the reaction: (R)-pantetheine + H(2)O = (R)-pantothenate + cysteamine.	CG32751, CG32750, vanin-like
GO:0017171	serine hydrolase activity	1.44823e-21	2.68415e-18	70	297	0.23569	MF	Catalysis of the hydrolysis of a substrate by a catalytic mechanism that involves a catalytic triad consisting of a serine nucleophile that is activated by a proton relay involving an acidic residue (e.g. aspartate or glutamate) and a basic residue (usually histidine).	CG10472, CG1304, CG14061, CG15873, CG16749, CG17242, CG17475, CG17572, CG18180, CG2145, CG30025, CG30371, CG31205, CG31265, CG31266, CG31267, CG34129, CG34130, CG3739, CG4053, CG7542, CG8952, CG9673, CG9733, CG9737, ea, etaTry, iotaTry, Jon44E, lambdaTry, Phae1, Phae2, spirit, CG8299, CG8329, Jon25Bi, Jon25Bii, Jon65Ai, Jon65Aii, Jon65Aiv, Jon99Ci, Jon99Cii, Jon99Ciii, thetaTry, betaTry, CG11529,…
GO:0018208	peptidyl-proline modification	0.000104025	0.0148308	8	24	0.333333	BP	The modification of peptidyl-proline.	CG11828, CG15539, CG31016, CG34345, CG9698, PH4alphaSG1, CG32199, CG32201
GO:0018401	peptidyl-proline hydroxylation to 4-hydroxy-L-proline	2.93619e-06	0.000591514	8	16	0.5	BP	The modification of peptidyl-proline to form 4-hydroxy-L-proline; catalyzed by procollagen-proline,2-oxoglutarate-4-dioxygenase.	CG11828, CG15539, CG31016, CG34345, CG9698, PH4alphaSG1, CG32199, CG32201
GO:0019471	4-hydroxyproline metabolic process	2.93619e-06	0.000591514	8	16	0.5	BP	The chemical reactions and pathways involving 4-hydroxyproline, C5H9NO3, a derivative of the amino acid proline. The presence of hydroxyproline is essential to produce stable triple helical tropocollagen, hence the problems caused by ascorbate deficiency in scurvy. This unusual amino acid is also present in considerable amounts in the major glycoprotein of primary plant cell walls.	CG11828, CG15539, CG31016, CG34345, CG9698, PH4alphaSG1, CG32199, CG32201
GO:0019511	peptidyl-proline hydroxylation	2.93619e-06	0.000591514	8	16	0.5	BP	The hydroxylation of peptidyl-proline to form peptidyl-hydroxyproline.	CG11828, CG15539, CG31016, CG34345, CG9698, PH4alphaSG1, CG32199, CG32201
GO:0019752	carboxylic acid metabolic process	9.09736e-06	0.00172051	43	323	0.133127	BP	The chemical reactions and pathways involving carboxylic acids, any organic acid containing one or more carboxyl (COOH) groups or anions (COO-).	ACC, Acox57D-p, ATPCL, b, Baldspot, CG11162, CG11334, CG11828, CG1315, CG15093, CG15539, CG17110, CG17374, CG17928, CG2781, CG31016, CG32068, CG34345, CG3699, CG5278, CG5315, CG6178, CG6733, CG7470, CG8665, CG9527, CG9698, dmGlut, Ggt-1, Gs2, GstD8, Hn, Mfe2, SelD, Spat, v, CG8745, PH4alphaSG1, CG6726, CG30008, GstE12, CG32199, CG32201
GO:0019798	procollagen-proline dioxygenase activity	6.2406e-11	2.40965e-08	14	25	0.56	MF	Catalysis of the reaction: procollagen L-proline + 2-oxoglutarate + O2 = procollagen trans-hydroxy-L-proline + succinate + CO2.	CG11828, CG15539, CG15864, CG18231, CG31016, CG31524, CG34345, CG9698, PH4alphaSG1, CG34041, CG18233, PH4alphaNE3, CG32199, CG32201
GO:0019842	vitamin binding	2.27832e-09	7.54042e-07	17	46	0.369565	MF	Interacting selectively and non-covalently with a vitamin, one of a number of unrelated organic substances that occur in many foods in small amounts and that are necessary in trace amounts for the normal metabolic functioning of the body.	CG10026, CG15539, CG15864, CG18231, CG31016, CG31524, CG33514, CG34345, CG3823, CG9698, CG2663, PH4alphaSG1, Rfabg, CG18233, PH4alphaNE3, CG32199, CG32201
GO:0020037	heme binding	2.00141e-05	0.00349945	23	133	0.172932	MF	Interacting selectively and non-covalently with heme, any compound of iron complexed in a porphyrin (tetrapyrrole) ring.	CG17928, Cyp12b2, Cyp12d1-p, Cyp18a1, Cyp28c1, Cyp28d1, Cyp311a1, Cyp312a1, Cyp313a4, Cyp4d14, Cyp6a18, Cyp9c1, v, Cyp4d21, Cyp12a5, Cyp4d1, Cyp6t1, Cyp6w1, Cyp9b2, Rfabg, Cyp6g1, Cyt-b5, Cyp6t3
GO:0030246	carbohydrate binding	3.85142e-13	2.09948e-10	33	117	0.282051	MF	Interacting selectively and non-covalently with any carbohydrate, which includes monosaccharides, oligosaccharides and polysaccharides as well as substances derived from monosaccharides by reduction of the carbonyl group (alditols), by oxidation of one or more hydroxy groups to afford the corresponding aldehydes, ketones, or carboxylic acids, or by replacement of one or more hydroxy group(s) by a…	CG10467, CG11211, CG15358, CG15539, CG15864, CG18135, CG18231, CG2839, CG31016, CG31524, CG34345, CG5322, CG9463, CG9468, CG9698, GNBP3, lectin-21Ca, lectin-21Cb, lectin-28C, lectin-30A, Lectin-galC1, LM408, Sr-CI, CG14500, CG43055, CG8343, CG9466, Hml, PH4alphaSG1, CG18233, PH4alphaNE3, CG32199, CG32201
GO:0031406	carboxylic acid binding	1.33792e-07	3.75714e-05	14	40	0.35	MF	Interacting selectively and non-covalently with a carboxylic acid, any organic acid containing one or more carboxyl (COOH) groups or anions (COO-).	CG15539, CG15864, CG18231, CG31016, CG31524, CG34345, CG9698, Hn, PH4alphaSG1, Rfabg, CG18233, PH4alphaNE3, CG32199, CG32201
GO:0031418	L-ascorbic acid binding	8.80793e-09	2.75327e-06	12	24	0.5	MF	Interacting selectively and non-covalently with L-ascorbic acid, (2R)-2-[(1S)-1,2-dihydroxyethyl]-4-hydroxy-5-oxo-2,5-dihydrofuran-3-olate; L-ascorbic acid is vitamin C and has co-factor and anti-oxidant activities in many species.	CG15539, CG15864, CG18231, CG31016, CG31524, CG34345, CG9698, PH4alphaSG1, CG18233, PH4alphaNE3, CG32199, CG32201
GO:0031543	peptidyl-proline dioxygenase activity	1.33445e-10	4.75629e-08	14	26	0.538462	MF	Catalysis of the reaction: peptidyl L-proline + 2-oxoglutarate + O2 = peptidyl hydroxy-L-proline + succinate + CO2.	CG11828, CG15539, CG15864, CG18231, CG31016, CG31524, CG34345, CG9698, PH4alphaSG1, CG34041, CG18233, PH4alphaNE3, CG32199, CG32201
GO:0031545	peptidyl-proline 4-dioxygenase activity	1.33445e-10	4.75629e-08	14	26	0.538462	MF	Catalysis of the reaction: peptidyl L-proline + 2-oxoglutarate + O2 = peptidyl trans-4-hydroxy-L-proline + succinate + CO2.	CG11828, CG15539, CG15864, CG18231, CG31016, CG31524, CG34345, CG9698, PH4alphaSG1, CG34041, CG18233, PH4alphaNE3, CG32199, CG32201
GO:0032787	monocarboxylic acid metabolic process	1.34161e-06	0.000289133	23	114	0.201754	BP	The chemical reactions and pathways involving monocarboxylic acids, any organic acid containing one carboxyl (COOH) group or anion (COO-).	ACC, Acox57D-p, Baldspot, CG11162, CG11828, CG15539, CG17374, CG17928, CG2781, CG31016, CG34345, CG3699, CG5278, CG5315, CG6178, CG9527, CG9698, Mfe2, Spat, PH4alphaSG1, CG30008, CG32199, CG32201
GO:0033961	cis-stilbene-oxide hydrolase activity	0.000292992	0.0352618	3	3	1	MF	Catalysis of the reaction: cis-stilbene oxide + H2O = (+)-(1R,2R)-1,2-diphenylethane-1,2-diol.	Jheh1, Jheh2, Jheh3
GO:0042447	hormone catabolic process	9.19139e-05	0.0133088	4	5	0.8	BP	The chemical reactions and pathways resulting in the breakdown of any hormone, naturally occurring substances secreted by specialized cells that affects the metabolism or behavior of other cells possessing functional receptors for the hormone.	Cyp18a1, Jheh1, Jheh2, Jheh3
GO:0043177	organic acid binding	1.33792e-07	3.75714e-05	14	40	0.35	MF	Interacting selectively and non-covalently with an organic acid, any acidic compound containing carbon in covalent linkage.	CG15539, CG15864, CG18231, CG31016, CG31524, CG34345, CG9698, Hn, PH4alphaSG1, Rfabg, CG18233, PH4alphaNE3, CG32199, CG32201
GO:0043436	oxoacid metabolic process	2.6214e-05	0.00404876	43	337	0.127596	BP	The chemical reactions and pathways involving any oxoacid; an oxoacid is a compound which contains oxygen, at least one other element, and at least one hydrogen bound to oxygen, and which produces a conjugate base by loss of positive hydrogen ion(s) (hydrons).	ACC, Acox57D-p, ATPCL, b, Baldspot, CG11162, CG11334, CG11828, CG1315, CG15093, CG15539, CG17110, CG17374, CG17928, CG2781, CG31016, CG32068, CG34345, CG3699, CG5278, CG5315, CG6178, CG6733, CG7470, CG8665, CG9527, CG9698, dmGlut, Ggt-1, Gs2, GstD8, Hn, Mfe2, SelD, Spat, v, CG8745, PH4alphaSG1, CG6726, CG30008, GstE12, CG32199, CG32201
GO:0044242	cellular lipid catabolic process	0.000408641	0.0467515	10	43	0.232558	BP	The chemical reactions and pathways resulting in the breakdown of lipids, as carried out by individual cells.	Acox57D-p, CG3699, CG9527, Jheh1, Jheh2, Jheh3, Mfe2, CG15533, CG15534, Lsd-1
GO:0044282	small molecule catabolic process	1.51942e-05	0.0028161	16	72	0.222222	BP	The chemical reactions and pathways resulting in the breakdown of small molecules, any low molecular weight, monomeric, non-encoded molecule.	Acox57D-p, CG3699, CG8665, CG9527, Cyp18a1, Dat, Gs2, Hn, Ipp, Mfe2, Spat, v, CG6910, CG15533, CG15534, CG8745
GO:0044421	extracellular region part	3.36412e-16	2.3981e-13	82	476	0.172269	CC	Any constituent part of the extracellular region, the space external to the outermost structure of a cell. For cells without external protective or external encapsulating structures this refers to space outside of the plasma membrane. This term covers constituent parts of the host cell environment outside an intracellular parasite.	Acp32CD, Acp53Ea, Acp98AB, CG10407, CG1124, CG11598, CG11608, CG11854, CG14034, CG14061, CG15116, CG15201, CG15635, CG16820, CG17189, CG17242, CG17472, CG17843, CG18135, CG18284, CG30486, CG31418, CG31496, CG31680, CG31872, CG31883, CG34002, CG34129, CG34130, CG3837, CG4847, CG5162, CG5210, CG5550, CG5945, CG6690, CG8420, CG9525, CheB93a, Cht9, Dsk, Est-6, Ggt-1, Hexo2, lectin-30A, ltl, NetA, Npl…
GO:0044710	single-organism metabolic process	0.000378888	0.0438894	166	1968	0.0843496	BP	A metabolic process - chemical reactions and pathways, including anabolism and catabolism, by which living organisms transform chemical substances - which involves a single organism.	ACC, Acox57D-p, ACXD, Alas, Aldh-III, AlkB, Ast-C, Atac1, ATPCL, b, Baldspot, CAH1, CAH2, cbt, CG10467, CG10863, CG11162, CG11236, CG11334, CG11598, CG11608, CG11828, CG1315, CG14034, CG15093, CG15116, CG15434, CG15531, CG15539, CG15864, CG17110, CG17292, CG17374, CG17646, CG17843, CG17928, CG18135, CG18231, CG18284, CG18302, CG2137, CG2772, CG2781, CG30016, CG30503, CG31016, CG31524, CG31872, CG…
GO:0046906	tetrapyrrole binding	2.26783e-05	0.00382109	23	134	0.171642	MF	Interacting selectively and non-covalently with a tetrapyrrole, a compound containing four pyrrole nuclei variously substituted and linked to each other through carbons at the alpha position.	CG17928, Cyp12b2, Cyp12d1-p, Cyp18a1, Cyp28c1, Cyp28d1, Cyp311a1, Cyp312a1, Cyp313a4, Cyp4d14, Cyp6a18, Cyp9c1, v, Cyp4d21, Cyp12a5, Cyp4d1, Cyp6t1, Cyp6w1, Cyp9b2, Rfabg, Cyp6g1, Cyt-b5, Cyp6t3
GO:0046914	transition metal ion binding	4.70219e-07	0.000114672	90	819	0.10989	MF	Interacting selectively and non-covalently with a transition metal ions; a transition metal is an element whose atom has an incomplete d-subshell of extranuclear electrons, or which gives rise to a cation or cations with an incomplete d-subshell. Transition metals often have more than one valency state. Biologically relevant transition metals include vanadium, manganese, iron, copper, cobalt, nic…	CAH1, CG11162, CG11695, CG15254, CG15539, CG15864, CG17374, CG17928, CG18231, CG18417, CG18585, CG2111, CG2681, CG30431, CG31016, CG31198, CG31343, CG31524, CG32335, CG32379, CG34345, CG3940, CG40470, CG5322, CG5849, CG6106, CG8560, CG8773, CG9463, CG9468, CG9698, CG9806, Cyp12b2, Cyp12d1-p, Cyp18a1, Cyp28c1, Cyp28d1, Cyp311a1, Cyp312a1, Cyp313a4, Cyp4d14, Cyp6a18, Cyp9c1, dsx, Hn, Irp-1B, kni, L…
GO:0048029	monosaccharide binding	5.51572e-12	2.43401e-09	19	43	0.44186	MF	Interacting selectively and non-covalently with any monosaccharide. Monosaccharides are the simplest carbohydrates; they are polyhydroxy aldehydes H[CH(OH)]nC(=O)H or polyhydroxy ketones H[CHOH]nC(=O)[CHOH]mH with three or more carbon atoms. They form the constitutional repeating units of oligo- and polysaccharides.	CG11211, CG15539, CG15864, CG18231, CG31016, CG31524, CG34345, CG9698, lectin-21Ca, lectin-21Cb, lectin-28C, lectin-30A, Lectin-galC1, CG8343, PH4alphaSG1, CG18233, PH4alphaNE3, CG32199, CG32201
GO:0051213	dioxygenase activity	1.82704e-09	6.27082e-07	18	51	0.352941	MF	Catalysis of an oxidation-reduction (redox) reaction in which both atoms of oxygen from one molecule of O2 are incorporated into the (reduced) product(s) of the reaction. The two atoms of oxygen may be distributed between two different products.	AlkB, CG11828, CG15539, CG15864, CG18231, CG31016, CG31524, CG32068, CG33099, CG34345, CG9698, v, PH4alphaSG1, CG34041, CG18233, PH4alphaNE3, CG32199, CG32201
GO:0051604	protein maturation	1.73276e-16	1.33812e-13	112	763	0.146789	BP	Any process leading to the attainment of the full functional capacity of a protein.	7B2, Ance-5, Bace, CG10472, CG11961, CG1304, CG14061, CG15254, CG15873, CG16749, CG17242, CG17475, CG17572, CG18180, CG18417, CG18585, CG2111, CG2681, CG30025, CG30043, CG30047, CG30371, CG31198, CG31205, CG31265, CG31266, CG31267, CG31343, CG32379, CG34129, CG34130, CG3739, CG40470, CG4053, CG4847, CG5282, CG5849, CG7542, CG7791, CG8560, CG8773, CG8952, CG9416, CG9505, CG9673, CG9733, CG9737, CG…
GO:0055114	oxidation-reduction process	4.71188e-12	2.18325e-09	78	524	0.148855	BP	A metabolic process that results in the removal or addition of one or more electrons to or from a substance, with or without the concomitant removal or addition of a proton or protons.	Acox57D-p, Aldh-III, AlkB, CG10863, CG11162, CG11236, CG11828, CG15093, CG15116, CG15434, CG15531, CG15539, CG15864, CG17374, CG17843, CG17928, CG18231, CG2137, CG31016, CG31524, CG32068, CG33099, CG34345, CG3699, CG3835, CG3902, CG4670, CG4842, CG5167, CG5315, CG5599, CG6690, CG7470, CG8665, CG9509, CG9527, CG9698, COQ7, Cyp12b2, Cyp12d1-p, Cyp18a1, Cyp28c1, Cyp28d1, Cyp311a1, Cyp312a1, Cyp313a4…
GO:0070011	peptidase activity, acting on L-amino acid peptides	5.18706e-22	1.60228e-18	103	566	0.181979	MF	Catalysis of the hydrolysis of peptide bonds formed between L-amino acids.	Ance-5, Bace, CG10472, CG1304, CG14061, CG15254, CG15873, CG16749, CG17242, CG17475, CG17572, CG18180, CG18417, CG18585, CG2111, CG2145, CG30025, CG30371, CG31198, CG31205, CG31265, CG31266, CG31267, CG31343, CG32379, CG34129, CG34130, CG3739, CG40470, CG4053, CG4847, CG5282, CG5849, CG7542, CG7791, CG8560, CG8773, CG8952, CG9505, CG9673, CG9733, CG9737, CG9806, Damm, Dredd, ea, etaTry, iotaTry, …
GO:1901605	alpha-amino acid metabolic process	8.76627e-06	0.00169244	20	101	0.19802	BP	The chemical reactions and pathways involving an alpha-amino acid.	CG11334, CG11828, CG1315, CG15093, CG15539, CG31016, CG32068, CG34345, CG7470, CG8665, CG9698, dmGlut, Gs2, Hn, SelD, v, CG8745, PH4alphaSG1, CG32199, CG32201

## Sheet: GO Sig. Overall
Go Terms over-represented in all differentially expressed genes
GO category	Term	P-value	Q-value	Diff. expressed (DE) genes in category	Total genes (TG) in category	DE:TG ratio	Ontology	Definition	DE genes in category
GO:0003012	muscle system process	2.47e-06	0.000458932	12	24	0.5	BP	A organ system process carried out at the level of a muscle. Muscle tissue is composed of contractile cells or fibers.	Dsk, Dms, Mlc2, Arc1, CG6972, Mhc, Neurochondrin, Tm1, up, Mlc1, fln, Sclp
GO:0003824	catalytic activity	1.89e-17	4.38e-14	581	3939	0.147499	MF	Catalysis of a biochemical reaction at physiological temperatures. In biologically catalyzed reactions, the reactants are known as substrates, and the catalysts are naturally occurring macromolecular substances known as enzymes. Enzymes possess specific binding sites for substrates, and are usually composed wholly or largely of protein, but RNA that has catalytic activity (ribozyme) is often also…	Sep5, ACC, Acox57D-p, ACXD, Ady43A, Alas, Aldh-III, AlkB, alpha4GT2, Ance-5, Argk, Art6, Atac1, ATPCL, b, Bace, Baldspot, CAH1, CAH2, CG10029, CG10096, CG10170, CG10182, CG10195, CG10467, CG10472, CG10513, CG10550, CG10562, CG10863, CG11162, CG11200, CG11236, CG11241, CG11334, CG11597, CG11598, CG11608, CG11828, CG11961, CG12375, CG12746, CG1291, CG1304, CG1315, CG13360, CG13833, CG14022, CG14034…
GO:0004035	alkaline phosphatase activity	0.00028149	0.0263492	7	13	0.538462	MF	Catalysis of the reaction: an orthophosphoric monoester + H2O = an alcohol + phosphate, with an alkaline pH optimum.	CG1809, CG5361, CG10592, CG5150, CG8147, Aph-4, CG3290
GO:0004175	endopeptidase activity	1.72e-09	7.24e-07	93	438	0.212329	MF	Catalysis of the hydrolysis of internal, alpha-peptide bonds in a polypeptide chain.	Bace, CG10472, CG1304, CG14061, CG15254, CG15873, CG16749, CG17242, CG17475, CG17572, CG18180, CG30025, CG30371, CG31205, CG31265, CG31266, CG31267, CG34129, CG34130, CG4053, CG4847, CG7542, CG7791, CG8952, CG9505, CG9673, CG9733, CG9737, Damm, Dredd, ea, etaTry, iotaTry, Jon44E, lambdaTry, Nep5, Phae1, Phae2, spirit, CG8299, CG8329, Jon25Bi, Jon25Bii, Jon65Ai, Jon65Aii, Jon65Aiv, Jon99Ci, Jon99C…
GO:0004180	carboxypeptidase activity	0.000202422	0.0210769	12	33	0.363636	MF	Catalysis of the hydrolysis of the terminal or penultimate peptide bond at the C-terminal end of a peptide or polypeptide.	CG18417, CG18585, CG32379, CG8560, CG12374, CG14820, CG17633, CG32483, CG3344, CG4408, CG7025, CG8562
GO:0004181	metallocarboxypeptidase activity	7.1e-05	0.00888757	10	22	0.454545	MF	Catalysis of the hydrolysis of C-terminal amino acid residues from a polypeptide chain by a mechanism in which water acts as a nucleophile, one or two metal ions hold the water molecule in place, and charged amino acid side chains are ligands for the metal ions.	CG18417, CG18585, CG32379, CG8560, CG12374, CG14820, CG17633, CG4408, CG7025, CG8562
GO:0004252	serine-type endopeptidase activity	1.12e-12	1.38e-09	74	272	0.272059	MF	Catalysis of the hydrolysis of internal, alpha-peptide bonds in a polypeptide chain by a catalytic mechanism that involves a catalytic triad consisting of a serine nucleophile that is activated by a proton relay involving an acidic residue (e.g. aspartate or glutamate) and a basic residue (usually histidine).	CG10472, CG1304, CG14061, CG15873, CG16749, CG17242, CG17475, CG17572, CG18180, CG30025, CG30371, CG31205, CG31265, CG31266, CG31267, CG34129, CG34130, CG4053, CG7542, CG8952, CG9673, CG9733, CG9737, ea, etaTry, iotaTry, Jon44E, lambdaTry, Phae1, Phae2, spirit, CG8299, CG8329, Jon25Bi, Jon25Bii, Jon65Ai, Jon65Aii, Jon65Aiv, Jon99Ci, Jon99Cii, Jon99Ciii, thetaTry, betaTry, CG11529, CG17571, CG3009…
GO:0004312	fatty acid synthase activity	0.000165237	0.0186738	10	24	0.416667	MF	Catalysis of the reaction: acetyl-CoA + n malonyl-CoA + 2n NADPH + 2n H+ = long-chain fatty acid + n+1 CoA + n CO2 + 2n NADP+.	Baldspot, CG17374, CG2781, CG5278, CG3523, v(2)k05816, CG30008, CG8534, eloF, Elo68beta
GO:0004553	hydrolase activity, hydrolyzing O-glycosyl compounds	0.000110463	0.0134692	24	96	0.25	MF	Catalysis of the hydrolysis of any O-glycosyl bond.	CG14823, CG31202, CG33080, CG5210, CG5322, CG9463, CG9468, CG9701, Cht9, Gal, Hexo2, LM408, Mal-A8, CG9466, LysB, LysD, Mal-A3, Cht5, Cht6, Cht7, LysX, CG15012, Cht2, Cht3
GO:0004568	chitinase activity	0.000431266	0.0380623	8	18	0.444444	MF	Catalysis of the hydrolysis of (1->4)-beta linkages of N-acetyl-D-glucosamine (GlcNAc) polymers of chitin and chitodextrins.	CG5210, Cht9, LysD, Cht5, Cht6, Cht7, Cht2, Cht3
GO:0004656	procollagen-proline 4-dioxygenase activity	1.03e-07	2.89e-05	14	25	0.56	MF	Catalysis of the reaction: procollagen L-proline + 2-oxoglutarate + O2 = procollagen trans-4-hydroxy-L-proline + succinate + CO2.	CG11828, CG15539, CG15864, CG18231, CG31016, CG31524, CG34345, CG9698, PH4alphaSG1, CG34041, CG18233, PH4alphaNE3, CG32199, CG32201
GO:0004866	endopeptidase inhibitor activity	0.000269051	0.0262093	24	97	0.247423	MF	Stops, prevents or reduces the activity of an endopeptidase, any enzyme that hydrolyzes nonterminal peptide bonds in polypeptides.	CG10031, CG31778, CG3604, CG42465, CG42467, CG42537, CG42827, CG43145, CG43350, CG8066, Sfp23F, Spn77Bc, CG42464, Sfp24C1, CG13748, Spn100A, Acp62F, cer, CG16713, Reck, Spn88Ea, Tep4, CG43165, Spn88Eb
GO:0004867	serine-type endopeptidase inhibitor activity	0.000270904	0.0262093	21	80	0.2625	MF	Stops, prevents or reduces the activity of serine-type endopeptidases, enzymes that catalyze the hydrolysis of nonterminal peptide bonds in a polypeptide chain; a serine residue (and a histidine residue) are at the active center of the enzyme.	CG10031, CG31778, CG3604, CG42465, CG42467, CG42537, CG42827, CG43145, CG43350, Sfp23F, Spn77Bc, CG42464, Sfp24C1, CG13748, Spn100A, Acp62F, CG16713, Reck, Spn88Ea, CG43165, Spn88Eb
GO:0005316	high affinity inorganic phosphate:sodium symporter activity	0.000448629	0.0392212	8	18	0.444444	MF	Catalysis of the transfer of a solute or solutes from one side of a membrane to the other according to the reaction: HPO42-(out) + Na+(out) = HPO42-(in) + Na+(in).	CG7881, dmGlut, l(2)08717, MFS10, Picot, CG8791, CG3649, CG2003
GO:0005506	iron ion binding	3.4e-08	1.09e-05	42	151	0.278146	MF	Interacting selectively and non-covalently with iron (Fe) ions.	CG11162, CG15539, CG15864, CG17928, CG18231, CG31016, CG31524, CG34345, CG9698, Cyp12b2, Cyp12d1-p, Cyp18a1, Cyp28c1, Cyp28d1, Cyp311a1, Cyp312a1, Cyp313a4, Cyp4d14, Cyp6a18, Cyp9c1, Hn, Irp-1B, CG6910, Cyp4d21, Cpr, Cyp12a5, Cyp4d1, Cyp6t1, Cyp6w1, Cyp9b2, PH4alphaSG1, Cyp6g1, CG18233, PH4alphaNE3, Cyp6t3, CG32199, CG32201, Pxd, Plod, Cyp4e3, Cyp9b1, ple
GO:0005576	extracellular region	8.17e-34	7.57e-30	226	887	0.254791	CC	The space external to the outermost structure of a cell. For cells without external protective or external encapsulating structures this refers to space outside of the plasma membrane. This term covers the host cell environment outside an intracellular parasite.	Acp32CD, Acp53Ea, Acp98AB, Ag5r2, ana, Argk, CG10407, CG10467, CG1124, CG11598, CG11608, CG11854, CG14034, CG14061, CG14607, CG14645, CG14880, CG15116, CG15201, CG15635, CG16820, CG17189, CG17242, CG17472, CG17843, CG18135, CG18284, CG30025, CG30172, CG30486, CG31418, CG31496, CG31680, CG31872, CG31883, CG33258, CG34002, CG34129, CG34130, CG3837, CG4847, CG5162, CG5210, CG5550, CG5945, CG6690, CG…
GO:0005615	extracellular space	5.38e-21	2.49e-17	112	387	0.289406	CC	That part of a multicellular organism outside the cells proper, usually taken to be outside the plasma membranes, and occupied by fluid.	Acp32CD, Acp53Ea, Acp98AB, CG10407, CG1124, CG11598, CG11608, CG11854, CG14034, CG14061, CG15116, CG15201, CG15635, CG16820, CG17189, CG17242, CG17472, CG17843, CG18135, CG18284, CG30486, CG31418, CG31496, CG31680, CG31872, CG31883, CG34002, CG34129, CG34130, CG3837, CG4847, CG5162, CG5210, CG5945, CG6690, CG8420, CG9525, CheB93a, Cht9, Dsk, Est-6, Ggt-1, Hexo2, lectin-30A, ltl, Nplp2, OdsH, Pdf,…
GO:0005616	larval serum protein complex	1.52e-05	0.00232172	5	5	1	CC	A multisubunit protein complex which, in Drosophila, is a heterohexamer of three subunits, alpha, beta and gamma. The complex is thought to store amino acids for synthesis of adult proteins.	Lsp1alpha, CG8100, Lsp1gamma, Lsp1beta, Lsp2
GO:0005811	lipid particle	7.88e-08	2.36e-05	50	207	0.241546	CC	An intracellular non-membrane-bounded organelle comprising a matrix of coalesced lipids surrounded by a phospholipid monolayer. May include associated proteins.	ACC, Aldh-III, ATPCL, CG1291, CG15093, CG1648, CG2254, CG2736, CG5112, CG5167, CG7470, CG7834, CG7920, Hn, Mgstl, regucalcin, Spat, CG3523, Cpr, Cyp4d1, Rfabg, v(2)k05816, Lsd-1, Cyt-b5, TRAM, Hsp70Bbb, Lsp1alpha, Cyp4e3, Hsp68, Lsp1gamma, Ant2, ATPsyn-beta, blw, bmm, CG11267, CG13890, CG5261, CG5525, CG7033, Hsp83, klar, l(1)G0156, Lsp1beta, Lsp2, Mdh2, Yp3, sesB, hts, Gpdh, pug
GO:0005832	chaperonin-containing T-complex	5.36e-05	0.00689461	6	8	0.75	CC	A multisubunit ring-shaped complex that mediates protein folding in the cytosol without a cofactor.	Cct5, Cctgamma, CG5525, CG7033, T-cp1, Tcp-1eta
GO:0005859	muscle myosin complex	1.56e-05	0.00232172	5	5	1	CC	A filament of myosin found in a muscle cell of any type.	Mlc2, Mhc, Prm, Mlc1, fln
GO:0006022	aminoglycan metabolic process	3.45e-10	1.6e-07	44	143	0.307692	BP	The chemical reactions and pathways involving aminoglycans, any polymer containing amino groups that consists of more than about 10 monosaccharide residues joined to each other by glycosidic linkages.	CG14607, CG14645, CG14880, CG33258, CG5210, Cht9, Muc68D, PGRP-SC1b, CG43673, CG13309, CG3348, CG34220, CG34324, Hml, Mur18B, Peritrophin-15a, CG7017, verm, kkv, serp, Gasp, CG14957, CG13676, Cht5, Cda4, Cda5, CG13075, CG42525, Cht6, Cht7, ckd, knk, obst-B, Peritrophin-A, CG10725, CG13643, CG14608, CG17147, CG4835, CG8192, Cht2, Cht3, obst-A, obst-E
GO:0006030	chitin metabolic process	1.69e-12	1.61e-09	43	120	0.358333	BP	The chemical reactions and pathways involving chitin, a linear polysaccharide consisting of beta-(1->4)-linked N-acetyl-D-glucosamine residues.	CG14607, CG14645, CG14880, CG33258, CG5210, Cht9, Muc68D, CG43673, CG13309, CG3348, CG34220, CG34324, Hml, Mur18B, Peritrophin-15a, CG7017, verm, kkv, serp, Gasp, CG14957, CG13676, Cht5, Cda4, Cda5, CG13075, CG42525, Cht6, Cht7, ckd, knk, obst-B, Peritrophin-A, CG10725, CG13643, CG14608, CG17147, CG4835, CG8192, Cht2, Cht3, obst-A, obst-E
GO:0006034	cuticle chitin metabolic process	0.000279515	0.0263492	5	7	0.714286	BP	The chemical reactions and pathways involving cuticle chitin, a linear polysaccharide consisting of beta-(1->4)-linked N-acetyl-D-glucosamine residues, found in cuticles.	CG5210, kkv, knk, Cht2, Cht3
GO:0006040	amino sugar metabolic process	2.55e-11	1.69e-08	43	129	0.333333	BP	The chemical reactions and pathways involving any amino sugar, sugars containing an amino group in place of a hydroxyl group.	CG14607, CG14645, CG14880, CG33258, CG5210, Cht9, Muc68D, CG43673, CG13309, CG3348, CG34220, CG34324, Hml, Mur18B, Peritrophin-15a, CG7017, verm, kkv, serp, Gasp, CG14957, CG13676, Cht5, Cda4, Cda5, CG13075, CG42525, Cht6, Cht7, ckd, knk, obst-B, Peritrophin-A, CG10725, CG13643, CG14608, CG17147, CG4835, CG8192, Cht2, Cht3, obst-A, obst-E
GO:0006082	organic acid metabolic process	7.66e-06	0.00131441	66	337	0.195846	BP	The chemical reactions and pathways involving organic acids, any acidic compound containing carbon in covalent linkage.	ACC, Acox57D-p, ATPCL, b, Baldspot, CG11162, CG11334, CG11828, CG1315, CG15093, CG15539, CG17110, CG17374, CG17928, CG2781, CG31016, CG32068, CG34345, CG3699, CG5278, CG5315, CG6178, CG6733, CG7470, CG8665, CG9527, CG9698, dmGlut, Ggt-1, Gs2, GstD8, Hn, Mfe2, SelD, Spat, v, CG8745, PH4alphaSG1, CG6726, CG30008, GstE12, CG32199, CG32201, CG8534, GstD2, CG11796, eloF, GstD4, GstS1, se, CG14688, CG3…
GO:0006508	proteolysis	1.27e-10	7.34e-08	140	734	0.190736	BP	The hydrolysis of proteins into smaller polypeptides and/or amino acids by cleavage of their peptide bonds.	7B2, Ance-5, Bace, CG10472, CG11961, CG1304, CG14061, CG15254, CG15873, CG16749, CG17242, CG17475, CG17572, CG18180, CG18417, CG18585, CG2111, CG2681, CG30025, CG30043, CG30047, CG30371, CG31198, CG31205, CG31265, CG31266, CG31267, CG31343, CG32379, CG34129, CG34130, CG3739, CG40470, CG4053, CG4847, CG5282, CG5849, CG7542, CG7791, CG8560, CG8773, CG8952, CG9416, CG9505, CG9673, CG9733, CG9737, CG…
GO:0006520	cellular amino acid metabolic process	0.000217554	0.0224008	42	210	0.2	BP	The chemical reactions and pathways involving amino acids, carboxylic acids containing one or more amino groups, as carried out by individual cells.	b, CG11334, CG11828, CG1315, CG15093, CG15539, CG17110, CG31016, CG32068, CG34345, CG6733, CG7470, CG8665, CG9698, dmGlut, Ggt-1, Gs2, GstD8, Hn, SelD, v, CG8745, PH4alphaSG1, CG6726, GstE12, CG32199, CG32201, GstD2, CG11796, GstD4, GstS1, se, CG32196, CG3999, CG6287, e, GstD5, GstE1, GstZ2, Oat, ple, pug
GO:0006575	cellular modified amino acid metabolic process	1.41e-05	0.00221339	24	82	0.292683	BP	The chemical reactions and pathways involving compounds derived from amino acids, organic acids containing one or more amino substituents.	CG11828, CG1315, CG15539, CG31016, CG34345, CG8665, CG9698, Ggt-1, GstD8, SelD, v, PH4alphaSG1, GstE12, CG32199, CG32201, GstD2, GstD4, GstS1, se, CG32196, GstD5, GstE1, GstZ2, pug
GO:0006629	lipid metabolic process	2.48e-06	0.000458932	70	358	0.195531	BP	The chemical reactions and pathways involving lipids, compounds soluble in an organic solvent but not, or sparingly, in an aqueous solvent. Includes fatty acids; neutral fats, other fatty-acid esters, and soaps; long-chain (fatty) alcohols and waxes; sphingoids and other long-chain bases; glycolipids, phospholipids and sphingolipids; and carotenes, polyprenols, sterols, terpenes and other isopren…	ACC, Acox57D-p, Ast-C, Baldspot, CG11162, CG11598, CG11608, CG14034, CG15531, CG17292, CG17374, CG17646, CG17928, CG18135, CG18284, CG18302, CG2772, CG2781, CG30503, CG31872, CG34447, CG3699, CG5162, CG5278, CG5315, CG6178, CG9509, CG9527, Cyp18a1, dob, ecd, Ipp, Jheh1, Jheh2, Jheh3, LpR1, Mfe2, Pdh, Sc2, CG31091, CG15533, CG15534, CG6295, mag, sxe2, Lsd-1, CG5991, CG30008, Cyp6t3, CG8534, Csas, …
GO:0006719	juvenile hormone catabolic process	0.000195878	0.0206273	4	4	1	BP	The chemical reactions and pathways resulting in the breakdown of juvenile hormones, the three sesquiterpenoid derivatives that function to maintain the larval state of insects at molting and that may be required for other processes, e.g. oogenesis.	Jheh1, Jheh2, Jheh3, Jhe
GO:0007218	neuropeptide signaling pathway	0.00047538	0.0411714	16	58	0.275862	BP	The series of molecular signals generated as a consequence of a peptide neurotransmitter binding to a cell surface receptor.	7B2, Ast-C, capaR, Dsk, GRHRII, Nplp2, Pdf, Pk1r, Dms, Nplp3, CG8795, ETH, Nplp4, Proc-R, rk, SIFR
GO:0007500	mesodermal cell fate determination	0.000571968	0.049078	4	5	0.8	BP	The cell fate determination process in which a cell becomes capable of differentiating autonomously into a mesoderm cell regardless of its environment; upon determination, the cell fate cannot be reversed.	twi, htl, mam, pan
GO:0008061	chitin binding	1.27e-11	9.82e-09	39	108	0.361111	MF	Interacting selectively and non-covalently with chitin, a linear polysaccharide consisting of beta-(1->4)-linked N-acetyl-D-glucosamine residues.	CG14607, CG14645, CG14880, CG33258, CG5210, Muc68D, CG43673, CG13309, CG3348, CG34220, CG34324, Hml, Mur18B, Peritrophin-15a, CG7017, verm, serp, Gasp, CG14957, CG13676, Cht5, Cda4, Cda5, CG13075, CG42525, Cht6, Cht7, ckd, obst-B, Peritrophin-A, CG10725, CG13643, CG14608, CG17147, CG4835, CG8192, Cht3, obst-A, obst-E
GO:0008152	metabolic process	0.000408697	0.0367708	638	5155	0.123763	BP	The chemical reactions and pathways, including anabolism and catabolism, by which living organisms transform chemical substances. Metabolic processes typically transform small molecules, but also include macromolecular processes such as DNA repair and replication, and protein synthesis and degradation.	7B2, ACC, Acox57D-p, ACXD, Alas, Aldh-III, AlkB, Ance-5, Argk, Art6, Ast-C, Atac1, ATPCL, b, Bace, Baldspot, CAH1, CAH2, cbt, CG10029, CG10170, CG10467, CG10472, CG10863, CG10910, CG11162, CG11200, CG11236, CG11334, CG11597, CG11598, CG11608, CG11828, CG11961, CG12746, CG1291, CG1304, CG1315, CG13833, CG14034, CG14061, CG1444, CG14607, CG14645, CG14880, CG15093, CG15116, CG15254, CG15434, CG15531…
GO:0008233	peptidase activity	9.01e-14	1.67e-10	128	586	0.21843	MF	Catalysis of the hydrolysis of a peptide bond. A peptide bond is a covalent bond formed when the carbon atom from the carboxyl group of one amino acid shares electrons with the nitrogen atom from the amino group of a second amino acid.	Ance-5, Bace, CG10472, CG11961, CG1304, CG14061, CG15254, CG15873, CG16749, CG17242, CG17475, CG17572, CG18180, CG18417, CG18585, CG2111, CG2145, CG30025, CG30043, CG30047, CG30371, CG31198, CG31205, CG31265, CG31266, CG31267, CG31343, CG32379, CG34129, CG34130, CG3739, CG40470, CG4053, CG4847, CG5282, CG5849, CG7542, CG7791, CG8560, CG8773, CG8952, CG9416, CG9505, CG9673, CG9733, CG9737, CG9806,…
GO:0008236	serine-type peptidase activity	1.19e-12	1.38e-09	78	295	0.264407	MF	Catalysis of the hydrolysis of peptide bonds in a polypeptide chain by a catalytic mechanism that involves a catalytic triad consisting of a serine nucleophile that is activated by a proton relay involving an acidic residue (e.g. aspartate or glutamate) and a basic residue (usually histidine).	CG10472, CG1304, CG14061, CG15873, CG16749, CG17242, CG17475, CG17572, CG18180, CG2145, CG30025, CG30371, CG31205, CG31265, CG31266, CG31267, CG34129, CG34130, CG3739, CG4053, CG7542, CG8952, CG9673, CG9733, CG9737, ea, etaTry, iotaTry, Jon44E, lambdaTry, Phae1, Phae2, spirit, CG8299, CG8329, Jon25Bi, Jon25Bii, Jon65Ai, Jon65Aii, Jon65Aiv, Jon99Ci, Jon99Cii, Jon99Ciii, thetaTry, betaTry, CG11529,…
GO:0008237	metallopeptidase activity	1.58e-05	0.00232172	34	146	0.232877	MF	Catalysis of the hydrolysis of peptide bonds by a mechanism in which water acts as a nucleophile, one or two metal ions hold the water molecule in place, and charged amino acid side chains are ligands for the metal ions.	CG15254, CG18417, CG18585, CG2111, CG31198, CG31343, CG32379, CG40470, CG5849, CG7791, CG8560, CG8773, CG9505, CG9806, Nep5, Phae1, Phae2, CG12374, CG11864, CG14820, CG15255, CG17633, CG31233, CG3239, CG4408, CG7631, CG7025, CG8562, CG11951, CG9850, Meltrin, Mmp2, stl, tld
GO:0008300	isoprenoid catabolic process	0.000195878	0.0206273	4	4	1	BP	The chemical reactions and pathways resulting in the breakdown of any isoprenoid compound, isoprene (2-methylbuta-1,3-diene) or compounds containing or derived from linked isoprene (3-methyl-2-butenylene) residues.	Jheh1, Jheh2, Jheh3, Jhe
GO:0008507	sodium:iodide symporter activity	1.13e-05	0.00183256	6	7	0.857143	MF	Catalysis of the transfer of a solute or solutes from one side of a membrane to the other according to the reaction: iodide(out) + Na+(out) = iodide(in) + Na+(in).	CG2187, CG42235, CG5687, CG7720, salt, CG6723
GO:0008509	anion transmembrane transporter activity	5.5e-05	0.00697877	38	179	0.212291	MF	Catalysis of the transfer of a negatively charged ion from one side of a membrane to the other.	CG11340, CG11655, CG13248, CG15279, CG16700, CG17119, CG2187, CG31547, CG42235, CG5002, CG5687, CG7720, CG7881, CG9903, dmGlut, l(2)08717, MFS10, Oatp33Ea, Oatp58Db, Picot, salt, CG8791, mnd, NAAT1, CG3649, Ant2, Best2, CG1139, CG13384, CG13796, CG2003, CG3790, CG6006, CG6723, CG6928, CG8850, CG9090, sesB
GO:0009266	response to temperature stimulus	0.000221831	0.0225902	27	120	0.225	BP	Any process that results in a change in state or activity of a cell or an organism (in terms of movement, secretion, enzyme production, gene expression, etc.) as a result of a temperature stimulus.	CG13510, ninaE, TotX, CycT, Hsp70Aa, Hsp70Bbb, Csas, Hsp23, Hsp67Bc, Hsp68, Hsromega, osk, unc-45, CG7130, DnaJ-1, Fst, GstE1, Hsp22, Hsp26, Hsp67Ba, Hsp83, laza, Mekk1, ple, TotB, Hsp70Ab, Hsp67Bb
GO:0009408	response to heat	0.000178047	0.0198791	21	82	0.256098	BP	Any process that results in a change in state or activity of a cell or an organism (in terms of movement, secretion, enzyme production, gene expression, etc.) as a result of a heat stimulus, a temperature stimulus above the optimal temperature for that organism.	TotX, CycT, Hsp70Aa, Hsp70Bbb, Csas, Hsp23, Hsp67Bc, Hsp68, Hsromega, unc-45, CG7130, DnaJ-1, GstE1, Hsp22, Hsp26, Hsp67Ba, Hsp83, Mekk1, TotB, Hsp70Ab, Hsp67Bb
GO:0014866	skeletal myofibril assembly	0.000365923	0.0335743	5	7	0.714286	BP	The process whose specific outcome is the progression of the skeletal myofibril over time, from its formation to the mature structure. A skeletal myofibril is a myofibril specific to skeletal muscle cells.	Mf, Act88F, Mhc, up, fln
GO:0015081	sodium ion transmembrane transporter activity	0.000102885	0.0127125	28	120	0.233333	MF	Catalysis of the transfer of sodium ions (Na+) from one side of a membrane to the other.	CG11655, CG13795, CG15279, CG16700, CG2187, CG33296, CG42235, CG5687, CG7720, CG7881, CG9903, dmGlut, l(2)08717, MFS10, Picot, salt, CG13794, CG8791, NAAT1, Nha1, CG3649, CG13796, CG2003, CG31904, CG33310, CG6723, CG8546, CG8850
GO:0015291	secondary active transmembrane transporter activity	2.24e-05	0.00314636	36	160	0.225	MF	Catalysis of the transfer of a solute from one side of a membrane to the other, up its concentration gradient. The transporter binds the solute and undergoes a series of conformational changes. Transport works equally well in either direction and is driven by a chemiosmotic source of energy. Chemiosmotic sources of energy include uniport, symport or antiport.	CG11655, CG13795, CG15279, CG16700, CG17751, CG2187, CG31547, CG33296, CG42235, CG4459, CG5002, CG5687, CG7084, CG7720, CG7881, CG9903, dmGlut, l(2)08717, MFS10, Picot, salt, CG13794, CG17752, CG8791, NAAT1, Nha1, CG3649, Ant2, CG13796, CG15221, CG2003, CG31904, CG6723, CG6928, CG8850, sesB
GO:0015293	symporter activity	3.49e-07	8.3e-05	26	82	0.317073	MF	Enables the active transport of a solute across a membrane by a mechanism whereby two or more species are transported together in the same direction in a tightly coupled process not directly linked to a form of energy other than chemiosmotic energy.	CG11655, CG13795, CG15279, CG16700, CG2187, CG31547, CG33296, CG42235, CG5687, CG7720, CG7881, CG9903, dmGlut, l(2)08717, MFS10, Picot, salt, CG13794, CG8791, NAAT1, CG3649, CG13796, CG2003, CG31904, CG6723, CG8850
GO:0015294	solute:cation symporter activity	2.02e-07	5.07e-05	26	80	0.325	MF	Catalysis of the transfer of a solute or solutes from one side of a membrane to the other according to the reaction: solute(out) + cation(out) = solute(in) + cation(in).	CG11655, CG13795, CG15279, CG16700, CG2187, CG31547, CG33296, CG42235, CG5687, CG7720, CG7881, CG9903, dmGlut, l(2)08717, MFS10, Picot, salt, CG13794, CG8791, NAAT1, CG3649, CG13796, CG2003, CG31904, CG6723, CG8850
GO:0015296	anion:cation symporter activity	1.69e-06	0.000326218	17	44	0.386364	MF	Catalysis of the transfer of a solute or solutes from one side of a membrane to the other according to the reaction: anion(out) + cation(out) = anion(in) + cation(in).	CG11655, CG2187, CG31547, CG42235, CG5687, CG7720, CG7881, CG9903, dmGlut, l(2)08717, MFS10, Picot, salt, CG8791, CG3649, CG2003, CG6723
GO:0015370	solute:sodium symporter activity	3.28e-09	1.22e-06	25	63	0.396825	MF	Catalysis of the transfer of a solute or solutes from one side of a membrane to the other according to the reaction: solute(out) + Na+(out) = solute(in) + Na+(in).	CG11655, CG13795, CG15279, CG16700, CG2187, CG33296, CG42235, CG5687, CG7720, CG7881, CG9903, dmGlut, l(2)08717, MFS10, Picot, salt, CG13794, CG8791, NAAT1, CG3649, CG13796, CG2003, CG31904, CG6723, CG8850
GO:0015373	monovalent anion:sodium symporter activity	1.13e-05	0.00183256	6	7	0.857143	MF	Catalysis of the transfer of a solute or solutes from one side of a membrane to the other according to the reaction: monovalent anion(out) + Na+(out) = monovalent anion(in) + Na+(in).	CG2187, CG42235, CG5687, CG7720, salt, CG6723
GO:0016042	lipid catabolic process	6.43e-06	0.00114628	24	80	0.3	BP	The chemical reactions and pathways resulting in the breakdown of lipids, compounds soluble in an organic solvent but not, or sparingly, in an aqueous solvent.	Acox57D-p, CG30503, CG34447, CG3699, CG5162, CG9527, Cyp18a1, Jheh1, Jheh2, Jheh3, Mfe2, CG15533, CG15534, CG6295, sxe2, Lsd-1, bmm, bwa, CDase, CG14688, CG5966, CG6675, GIIIspla2, Jhe
GO:0016107	sesquiterpenoid catabolic process	0.000195878	0.0206273	4	4	1	BP	The chemical reactions and pathways resulting in the breakdown of sesquiterpenoid compounds, terpenoids with three isoprene units.	Jheh1, Jheh2, Jheh3, Jhe
GO:0016115	terpenoid catabolic process	0.000195878	0.0206273	4	4	1	BP	The chemical reactions and pathways resulting in the breakdown of terpenoids, any member of a class of compounds characterized by an isoprenoid chemical structure.	Jheh1, Jheh2, Jheh3, Jhe
GO:0016222	procollagen-proline 4-dioxygenase complex	3.62e-05	0.00486364	9	17	0.529412	CC	A protein complex that catalyzes the formation of procollagen trans-4-hydroxy-L-proline and succinate from procollagen L-proline and 2-oxoglutarate, requiring Fe2+ and ascorbate. Contains two alpha subunits that contribute to most parts of the catalytic sites, and two beta subunits that are identical to protein-disulfide isomerase.	CG11828, CG15539, CG31016, CG34345, CG9698, PH4alphaSG1, PH4alphaNE3, CG32199, CG32201
GO:0016298	lipase activity	0.000271511	0.0262093	21	82	0.256098	MF	Catalysis of the hydrolysis of a lipid or phospholipid.	CG11598, CG11608, CG14034, CG17292, CG18284, CG2772, CG30503, CG31872, CG34447, CG5162, CG31091, CG15533, CG15534, CG6295, mag, sxe2, bmm, CG5966, CG6675, CG8552, GIIIspla2
GO:0016485	protein processing	2.08e-10	1.07e-07	143	760	0.188158	BP	Any protein maturation process achieved by the cleavage of a peptide bond or bonds within a protein. Protein maturation is the process leading to the attainment of the full functional capacity of a protein.	7B2, Ance-5, Bace, CG10472, CG11961, CG1304, CG14061, CG15254, CG15873, CG16749, CG17242, CG17475, CG17572, CG18180, CG18417, CG18585, CG2111, CG2681, CG30025, CG30043, CG30047, CG30371, CG31198, CG31205, CG31265, CG31266, CG31267, CG31343, CG32379, CG34129, CG34130, CG3739, CG40470, CG4053, CG4847, CG5282, CG5849, CG7542, CG7791, CG8560, CG8773, CG8952, CG9416, CG9505, CG9673, CG9733, CG9737, CG…
GO:0016491	oxidoreductase activity	3.32e-11	2.05e-08	125	611	0.204583	MF	Catalysis of an oxidation-reduction (redox) reaction, a reversible chemical reaction in which the oxidation state of an atom or atoms within a molecule is altered. One substrate acts as a hydrogen or electron donor and becomes oxidized, while the other acts as hydrogen or electron acceptor and becomes reduced.	Acox57D-p, Aldh-III, AlkB, CG10029, CG10096, CG10863, CG11162, CG11200, CG11236, CG11828, CG13833, CG1444, CG15093, CG15116, CG15434, CG15531, CG15539, CG15629, CG15864, CG17374, CG17843, CG17928, CG18231, CG2070, CG2137, CG2254, CG31016, CG31524, CG32068, CG33099, CG34345, CG3699, CG3835, CG3902, CG4020, CG4670, CG4842, CG5167, CG6690, CG7470, CG8665, CG9509, CG9527, CG9698, Cyp12b2, Cyp12d1-p, …
GO:0016701	oxidoreductase activity, acting on single donors with incorporation of molecular oxygen	2.86e-09	1.1e-06	18	33	0.545455	MF	Catalysis of an oxidation-reduction (redox) reaction in which hydrogen or electrons are transferred from one donor, and molecular oxygen is incorporated into a donor.	CG11828, CG15539, CG15864, CG18231, CG31016, CG31524, CG32068, CG34345, CG9698, v, CG6910, PH4alphaSG1, CG34041, CG18233, PH4alphaNE3, CG32199, CG32201, CG11796
GO:0016702	oxidoreductase activity, acting on single donors with incorporation of molecular oxygen, incorporation of two atoms of oxygen	1.34e-08	4.6e-06	17	32	0.53125	MF	Catalysis of an oxidation-reduction (redox) reaction in which hydrogen or electrons are transferred from one donor, and two oxygen atoms is incorporated into a donor.	CG11828, CG15539, CG15864, CG18231, CG31016, CG31524, CG32068, CG34345, CG9698, v, PH4alphaSG1, CG34041, CG18233, PH4alphaNE3, CG32199, CG32201, CG11796
GO:0016705	oxidoreductase activity, acting on paired donors, with incorporation or reduction of molecular oxygen	2.48e-09	9.99e-07	48	170	0.282353	MF	Catalysis of an oxidation-reduction (redox) reaction in which hydrogen or electrons are transferred from each of two donors, and molecular oxygen is reduced or incorporated into a donor.	AlkB, CG11162, CG11828, CG15531, CG15539, CG15864, CG17928, CG18231, CG31016, CG31524, CG33099, CG34345, CG9698, Cyp12b2, Cyp12d1-p, Cyp18a1, Cyp28c1, Cyp28d1, Cyp311a1, Cyp312a1, Cyp313a4, Cyp4d14, Cyp6a18, Cyp9c1, Hn, Cyp4d21, Cpr, Cyp12a5, Cyp4d1, Cyp6t1, Cyp6w1, Cyp9b2, PH4alphaSG1, Fmo-1, Cyp6g1, CG34041, CG18233, PH4alphaNE3, Cyp6t3, CG32199, CG32201, Plod, CG33093, Cyp4e3, CG14688, CG8630,…
GO:0016706	oxidoreductase activity, acting on paired donors, with incorporation or reduction of molecular oxygen, 2-oxoglutarate as one donor, and incorporation of one atom each of oxygen into both donors	1.21e-07	3.29e-05	19	44	0.431818	MF	Catalysis of the reaction: A + 2-oxoglutarate + O2 = B + succinate + CO2. This is an oxidation-reduction (redox) reaction in which hydrogen or electrons are transferred from 2-oxoglutarate and one other donor, and one atom of oxygen is incorporated into each donor.	AlkB, CG11828, CG15539, CG15864, CG18231, CG31016, CG31524, CG33099, CG34345, CG9698, PH4alphaSG1, CG34041, CG18233, PH4alphaNE3, CG32199, CG32201, Plod, CG33093, CG14688
GO:0016746	transferase activity, transferring acyl groups	0.000365047	0.0335743	38	190	0.2	MF	Catalysis of the transfer of an acyl group from one compound (donor) to another (acceptor).	Alas, Atac1, ATPCL, Baldspot, CG10182, CG15628, CG16723, CG17374, CG17597, CG17681, CG2781, CG30471, CG4753, CG5278, CG5599, CG6178, Dat, Ggt-1, CG14205, CG31493, CG13325, CG14219, CG14615, CG15155, CG3523, CG42329, v(2)k05816, CG30008, CG5783, CG8534, eloF, CG11353, CG11412, CG32196, CG5261, kdn, mdy, Elo68beta
GO:0016787	hydrolase activity	1.41e-10	7.66e-08	288	1849	0.15576	MF	Catalysis of the hydrolysis of various bonds, e.g. C-O, C-N, C-C, phosphoric anhydride bonds, etc. Hydrolase is the systematic name for any enzyme of EC class 3.	Sep5, Ance-5, Bace, CG10195, CG10472, CG11597, CG11598, CG11608, CG11961, CG12375, CG12746, CG1304, CG14022, CG14034, CG14061, CG14120, CG14823, CG15254, CG15385, CG15739, CG15873, CG16749, CG17110, CG17242, CG17292, CG17374, CG17475, CG17572, CG17646, CG1809, CG18135, CG18180, CG18284, CG18302, CG18417, CG18585, CG2111, CG2145, CG2772, CG30016, CG30025, CG30043, CG30047, CG30371, CG30503, CG3119…
GO:0016798	hydrolase activity, acting on glycosyl bonds	0.000133781	0.0158942	25	103	0.242718	MF	Catalysis of the hydrolysis of any glycosyl bond.	CG14823, CG31202, CG33080, CG5210, CG5285, CG5322, CG9463, CG9468, CG9701, Cht9, Gal, Hexo2, LM408, Mal-A8, CG9466, LysB, LysD, Mal-A3, Cht5, Cht6, Cht7, LysX, CG15012, Cht2, Cht3
GO:0017171	serine hydrolase activity	1.74e-12	1.61e-09	78	297	0.262626	MF	Catalysis of the hydrolysis of a substrate by a catalytic mechanism that involves a catalytic triad consisting of a serine nucleophile that is activated by a proton relay involving an acidic residue (e.g. aspartate or glutamate) and a basic residue (usually histidine).	CG10472, CG1304, CG14061, CG15873, CG16749, CG17242, CG17475, CG17572, CG18180, CG2145, CG30025, CG30371, CG31205, CG31265, CG31266, CG31267, CG34129, CG34130, CG3739, CG4053, CG7542, CG8952, CG9673, CG9733, CG9737, ea, etaTry, iotaTry, Jon44E, lambdaTry, Phae1, Phae2, spirit, CG8299, CG8329, Jon25Bi, Jon25Bii, Jon65Ai, Jon65Aii, Jon65Aiv, Jon99Ci, Jon99Cii, Jon99Ciii, thetaTry, betaTry, CG11529,…
GO:0018401	peptidyl-proline hydroxylation to 4-hydroxy-L-proline	0.000162486	0.0185896	8	16	0.5	BP	The modification of peptidyl-proline to form 4-hydroxy-L-proline; catalyzed by procollagen-proline,2-oxoglutarate-4-dioxygenase.	CG11828, CG15539, CG31016, CG34345, CG9698, PH4alphaSG1, CG32199, CG32201
GO:0019471	4-hydroxyproline metabolic process	0.000162486	0.0185896	8	16	0.5	BP	The chemical reactions and pathways involving 4-hydroxyproline, C5H9NO3, a derivative of the amino acid proline. The presence of hydroxyproline is essential to produce stable triple helical tropocollagen, hence the problems caused by ascorbate deficiency in scurvy. This unusual amino acid is also present in considerable amounts in the major glycoprotein of primary plant cell walls.	CG11828, CG15539, CG31016, CG34345, CG9698, PH4alphaSG1, CG32199, CG32201
GO:0019511	peptidyl-proline hydroxylation	0.000162486	0.0185896	8	16	0.5	BP	The hydroxylation of peptidyl-proline to form peptidyl-hydroxyproline.	CG11828, CG15539, CG31016, CG34345, CG9698, PH4alphaSG1, CG32199, CG32201
GO:0019752	carboxylic acid metabolic process	1.49e-06	0.000314764	66	323	0.204334	BP	The chemical reactions and pathways involving carboxylic acids, any organic acid containing one or more carboxyl (COOH) groups or anions (COO-).	ACC, Acox57D-p, ATPCL, b, Baldspot, CG11162, CG11334, CG11828, CG1315, CG15093, CG15539, CG17110, CG17374, CG17928, CG2781, CG31016, CG32068, CG34345, CG3699, CG5278, CG5315, CG6178, CG6733, CG7470, CG8665, CG9527, CG9698, dmGlut, Ggt-1, Gs2, GstD8, Hn, Mfe2, SelD, Spat, v, CG8745, PH4alphaSG1, CG6726, CG30008, GstE12, CG32199, CG32201, CG8534, GstD2, CG11796, eloF, GstD4, GstS1, se, CG14688, CG3…
GO:0019798	procollagen-proline dioxygenase activity	1.03e-07	2.89e-05	14	25	0.56	MF	Catalysis of the reaction: procollagen L-proline + 2-oxoglutarate + O2 = procollagen trans-hydroxy-L-proline + succinate + CO2.	CG11828, CG15539, CG15864, CG18231, CG31016, CG31524, CG34345, CG9698, PH4alphaSG1, CG34041, CG18233, PH4alphaNE3, CG32199, CG32201
GO:0019842	vitamin binding	2.69e-07	6.55e-05	19	46	0.413043	MF	Interacting selectively and non-covalently with a vitamin, one of a number of unrelated organic substances that occur in many foods in small amounts and that are necessary in trace amounts for the normal metabolic functioning of the body.	CG10026, CG15539, CG15864, CG18231, CG31016, CG31524, CG33514, CG34345, CG3823, CG9698, CG2663, PH4alphaSG1, Rfabg, CG18233, PH4alphaNE3, CG32199, CG32201, Plod, mtacp1
GO:0030016	myofibril	6.31e-06	0.00114628	14	34	0.411765	CC	The contractile element of skeletal and cardiac muscle; a long, highly organized bundle of actin, myosin, and other proteins that contracts by a sliding filament mechanism.	Mf, Mlc2, stv, Arc1, CG14207, Mhc, Mhcl, Prm, Tm1, up, wupA, fln, Tm2, Gpdh
GO:0030017	sarcomere	1.61e-05	0.00233311	13	32	0.40625	CC	The repeating unit of a myofibril in a muscle cell, composed of an array of overlapping thick and thin filaments between two adjacent Z discs.	Mf, stv, Arc1, CG14207, Mhc, Mhcl, Prm, Tm1, up, wupA, fln, Tm2, Gpdh
GO:0030239	myofibril assembly	2.68e-05	0.00370999	12	30	0.4	BP	Formation of myofibrils, the repeating units of striated muscle.	Mf, Act88F, CG14168, Mlc2, how, Mhc, Prm, tw, up, wupA, fln, hts
GO:0030246	carbohydrate binding	1.11e-11	9.32e-09	41	117	0.350427	MF	Interacting selectively and non-covalently with any carbohydrate, which includes monosaccharides, oligosaccharides and polysaccharides as well as substances derived from monosaccharides by reduction of the carbonyl group (alditols), by oxidation of one or more hydroxy groups to afford the corresponding aldehydes, ketones, or carboxylic acids, or by replacement of one or more hydroxy group(s) by a…	CG10467, CG11211, CG15358, CG15539, CG15864, CG18135, CG18231, CG2839, CG31016, CG31524, CG34345, CG5322, CG9463, CG9468, CG9698, GNBP3, lectin-21Ca, lectin-21Cb, lectin-28C, lectin-30A, Lectin-galC1, LM408, Sr-CI, CG14500, CG43055, CG8343, CG9466, Hml, PH4alphaSG1, CG18233, PH4alphaNE3, CG32199, CG32201, Plod, CG14866, CG9095, Clect27, fw, Gfat1, mp, uif
GO:0030414	peptidase inhibitor activity	0.000429081	0.0380623	24	100	0.24	MF	Stops, prevents or reduces the activity of a peptidase, any enzyme that catalyzes the hydrolysis peptide bonds.	CG10031, CG31778, CG3604, CG42465, CG42467, CG42537, CG42827, CG43145, CG43350, CG8066, Sfp23F, Spn77Bc, CG42464, Sfp24C1, CG13748, Spn100A, Acp62F, cer, CG16713, Reck, Spn88Ea, Tep4, CG43165, Spn88Eb
GO:0031406	carboxylic acid binding	4.86e-07	0.000104701	17	40	0.425	MF	Interacting selectively and non-covalently with a carboxylic acid, any organic acid containing one or more carboxyl (COOH) groups or anions (COO-).	CG15539, CG15864, CG18231, CG31016, CG31524, CG34345, CG9698, Hn, PH4alphaSG1, Rfabg, CG18233, PH4alphaNE3, CG32199, CG32201, Plod, CG10083, mtacp1
GO:0031418	L-ascorbic acid binding	4.82e-07	0.000104701	13	24	0.541667	MF	Interacting selectively and non-covalently with L-ascorbic acid, (2R)-2-[(1S)-1,2-dihydroxyethyl]-4-hydroxy-5-oxo-2,5-dihydrofuran-3-olate; L-ascorbic acid is vitamin C and has co-factor and anti-oxidant activities in many species.	CG15539, CG15864, CG18231, CG31016, CG31524, CG34345, CG9698, PH4alphaSG1, CG18233, PH4alphaNE3, CG32199, CG32201, Plod
GO:0031543	peptidyl-proline dioxygenase activity	1.95e-07	5.02e-05	14	26	0.538462	MF	Catalysis of the reaction: peptidyl L-proline + 2-oxoglutarate + O2 = peptidyl hydroxy-L-proline + succinate + CO2.	CG11828, CG15539, CG15864, CG18231, CG31016, CG31524, CG34345, CG9698, PH4alphaSG1, CG34041, CG18233, PH4alphaNE3, CG32199, CG32201
GO:0031545	peptidyl-proline 4-dioxygenase activity	1.95e-07	5.02e-05	14	26	0.538462	MF	Catalysis of the reaction: peptidyl L-proline + 2-oxoglutarate + O2 = peptidyl trans-4-hydroxy-L-proline + succinate + CO2.	CG11828, CG15539, CG15864, CG18231, CG31016, CG31524, CG34345, CG9698, PH4alphaSG1, CG34041, CG18233, PH4alphaNE3, CG32199, CG32201
GO:0032787	monocarboxylic acid metabolic process	9.65e-06	0.00162557	30	114	0.263158	BP	The chemical reactions and pathways involving monocarboxylic acids, any organic acid containing one carboxyl (COOH) group or anion (COO-).	ACC, Acox57D-p, Baldspot, CG11162, CG11828, CG15539, CG17374, CG17928, CG2781, CG31016, CG34345, CG3699, CG5278, CG5315, CG6178, CG9527, CG9698, Mfe2, Spat, PH4alphaSG1, CG30008, CG32199, CG32201, CG8534, eloF, CG14688, CG5261, mtacp1, Elo68beta, l(1)G0334
GO:0035159	regulation of tube length, open tracheal system	0.000280205	0.0263492	9	23	0.391304	BP	Ensuring that a tube in an open tracheal system is of the correct length.	wus, verm, kkv, serp, ft, conv, ds, fj, grh
GO:0036379	myofilament	1.57e-05	0.00232172	6	7	0.857143	CC	Any of the smallest contractile units of a myofibril (striated muscle fiber).	Prm, Tm1, up, wupA, fln, Tm2
GO:0042447	hormone catabolic process	2.1e-05	0.00299435	5	5	1	BP	The chemical reactions and pathways resulting in the breakdown of any hormone, naturally occurring substances secreted by specialized cells that affects the metabolism or behavior of other cells possessing functional receptors for the hormone.	Cyp18a1, Jheh1, Jheh2, Jheh3, Jhe
GO:0042692	muscle cell differentiation	0.000249736	0.0251554	21	88	0.238636	BP	The process in which a relatively unspecialized cell acquires specialized features of a muscle cell.	Mf, twi, Act88F, CG14168, Mlc2, Antp, aop, blow, how, htl, Mhc, Mp20, N, Prm, rost, sd, tw, up, wupA, fln, hts
GO:0043177	organic acid binding	4.86e-07	0.000104701	17	40	0.425	MF	Interacting selectively and non-covalently with an organic acid, any acidic compound containing carbon in covalent linkage.	CG15539, CG15864, CG18231, CG31016, CG31524, CG34345, CG9698, Hn, PH4alphaSG1, Rfabg, CG18233, PH4alphaNE3, CG32199, CG32201, Plod, CG10083, mtacp1
GO:0043292	contractile fiber	4.17e-07	9.66e-05	16	36	0.444444	CC	Fibers, composed of actin, myosin, and associated proteins, found in cells of smooth or striated muscle.	Mf, Mlc2, stv, Arc1, CG14207, Mhc, Mhcl, Mp20, Prm, Tm1, up, wupA, Mlc1, fln, Tm2, Gpdh
GO:0043436	oxoacid metabolic process	7.66e-06	0.00131441	66	337	0.195846	BP	The chemical reactions and pathways involving any oxoacid; an oxoacid is a compound which contains oxygen, at least one other element, and at least one hydrogen bound to oxygen, and which produces a conjugate base by loss of positive hydrogen ion(s) (hydrons).	ACC, Acox57D-p, ATPCL, b, Baldspot, CG11162, CG11334, CG11828, CG1315, CG15093, CG15539, CG17110, CG17374, CG17928, CG2781, CG31016, CG32068, CG34345, CG3699, CG5278, CG5315, CG6178, CG6733, CG7470, CG8665, CG9527, CG9698, dmGlut, Ggt-1, Gs2, GstD8, Hn, Mfe2, SelD, Spat, v, CG8745, PH4alphaSG1, CG6726, CG30008, GstE12, CG32199, CG32201, CG8534, GstD2, CG11796, eloF, GstD4, GstS1, se, CG14688, CG3…
GO:0044242	cellular lipid catabolic process	4.59e-05	0.00607746	15	43	0.348837	BP	The chemical reactions and pathways resulting in the breakdown of lipids, as carried out by individual cells.	Acox57D-p, CG3699, CG9527, Jheh1, Jheh2, Jheh3, Mfe2, CG15533, CG15534, Lsd-1, bmm, bwa, CDase, CG14688, Jhe
GO:0044281	small molecule metabolic process	1.18e-05	0.00189157	121	740	0.163514	BP	The chemical reactions and pathways involving small molecules, any low molecular weight, monomeric, non-encoded molecule.	ACC, Acox57D-p, ACXD, ATPCL, b, Baldspot, CAH1, CAH2, CG11162, CG11334, CG11828, CG1315, CG15093, CG15539, CG17110, CG17374, CG17928, CG18135, CG2137, CG2781, CG30016, CG31016, CG32068, CG34345, CG3699, CG3940, CG42249, CG5278, CG5315, CG6178, CG6733, CG7470, CG8449, CG8665, CG9509, CG9527, CG9698, COQ7, Cyp18a1, Dat, dmGlut, ecd, Ggt-1, Gld, Gs2, GstD8, Hn, Ipp, LpR1, Mfe2, Pdf, plx, Ppcs, SelD,…
GO:0044282	small molecule catabolic process	0.000113135	0.0136158	20	72	0.277778	BP	The chemical reactions and pathways resulting in the breakdown of small molecules, any low molecular weight, monomeric, non-encoded molecule.	Acox57D-p, CG3699, CG8665, CG9527, Cyp18a1, Dat, Gs2, Hn, Ipp, Mfe2, Spat, v, CG6910, CG15533, CG15534, CG8745, CG1140, CG14688, CG3999, GstZ2
GO:0044421	extracellular region part	3.92e-18	1.21e-14	121	476	0.254202	CC	Any constituent part of the extracellular region, the space external to the outermost structure of a cell. For cells without external protective or external encapsulating structures this refers to space outside of the plasma membrane. This term covers constituent parts of the host cell environment outside an intracellular parasite.	Acp32CD, Acp53Ea, Acp98AB, CG10407, CG1124, CG11598, CG11608, CG11854, CG14034, CG14061, CG15116, CG15201, CG15635, CG16820, CG17189, CG17242, CG17472, CG17843, CG18135, CG18284, CG30486, CG31418, CG31496, CG31680, CG31872, CG31883, CG34002, CG34129, CG34130, CG3837, CG4847, CG5162, CG5210, CG5550, CG5945, CG6690, CG8420, CG9525, CheB93a, Cht9, Dsk, Est-6, Ggt-1, Hexo2, lectin-30A, ltl, NetA, Npl…
GO:0044449	contractile fiber part	1.65e-06	0.000325143	15	35	0.428571	CC	Any constituent part of a contractile fiber, a fiber composed of actin, myosin, and associated proteins, found in cells of smooth or striated muscle.	Mf, Mlc2, stv, Arc1, CG14207, Mhc, Mhcl, Prm, Tm1, up, wupA, Mlc1, fln, Tm2, Gpdh
GO:0044710	single-organism metabolic process	3.43e-05	0.00467039	274	1968	0.139228	BP	A metabolic process - chemical reactions and pathways, including anabolism and catabolism, by which living organisms transform chemical substances - which involves a single organism.	ACC, Acox57D-p, ACXD, Alas, Aldh-III, AlkB, Ast-C, Atac1, ATPCL, b, Baldspot, CAH1, CAH2, cbt, CG10467, CG10863, CG11162, CG11236, CG11334, CG11598, CG11608, CG11828, CG1315, CG14034, CG15093, CG15116, CG15434, CG15531, CG15539, CG15864, CG17110, CG17292, CG17374, CG17646, CG17843, CG17928, CG18135, CG18231, CG18284, CG18302, CG2137, CG2772, CG2781, CG30016, CG30503, CG31016, CG31524, CG31872, CG…
GO:0048029	monosaccharide binding	1.42e-08	4.69e-06	20	43	0.465116	MF	Interacting selectively and non-covalently with any monosaccharide. Monosaccharides are the simplest carbohydrates; they are polyhydroxy aldehydes H[CH(OH)]nC(=O)H or polyhydroxy ketones H[CHOH]nC(=O)[CHOH]mH with three or more carbon atoms. They form the constitutional repeating units of oligo- and polysaccharides.	CG11211, CG15539, CG15864, CG18231, CG31016, CG31524, CG34345, CG9698, lectin-21Ca, lectin-21Cb, lectin-28C, lectin-30A, Lectin-galC1, CG8343, PH4alphaSG1, CG18233, PH4alphaNE3, CG32199, CG32201, Plod
GO:0051146	striated muscle cell differentiation	0.000189508	0.0206273	19	74	0.256757	BP	The process in which a relatively unspecialized cell acquires specialized features of a striated muscle cell; striated muscle fibers are divided by transverse bands into striations, and cardiac and voluntary muscle are types of striated muscle.	Mf, twi, Act88F, CG14168, Mlc2, aop, blow, how, htl, Mhc, Mp20, Prm, rost, sd, tw, up, wupA, fln, hts
GO:0051213	dioxygenase activity	1.32e-08	4.6e-06	22	51	0.431373	MF	Catalysis of an oxidation-reduction (redox) reaction in which both atoms of oxygen from one molecule of O2 are incorporated into the (reduced) product(s) of the reaction. The two atoms of oxygen may be distributed between two different products.	AlkB, CG11828, CG15539, CG15864, CG18231, CG31016, CG31524, CG32068, CG33099, CG34345, CG9698, v, PH4alphaSG1, CG34041, CG18233, PH4alphaNE3, CG32199, CG32201, Plod, CG11796, CG33093, CG14688
GO:0051604	protein maturation	2.73e-10	1.33e-07	143	763	0.187418	BP	Any process leading to the attainment of the full functional capacity of a protein.	7B2, Ance-5, Bace, CG10472, CG11961, CG1304, CG14061, CG15254, CG15873, CG16749, CG17242, CG17475, CG17572, CG18180, CG18417, CG18585, CG2111, CG2681, CG30025, CG30043, CG30047, CG30371, CG31198, CG31205, CG31265, CG31266, CG31267, CG31343, CG32379, CG34129, CG34130, CG3739, CG40470, CG4053, CG4847, CG5282, CG5849, CG7542, CG7791, CG8560, CG8773, CG8952, CG9416, CG9505, CG9673, CG9733, CG9737, CG…
GO:0055001	muscle cell development	1.56e-06	0.000314842	16	41	0.390244	BP	The process whose specific outcome is the progression of a muscle cell over time, from its formation to the mature structure. Muscle cell development does not include the steps involved in committing an unspecified cell to the muscle cell fate.	Mf, twi, Act88F, CG14168, Mlc2, aop, how, htl, Mhc, Prm, sd, tw, up, wupA, fln, hts
GO:0055002	striated muscle cell development	1.56e-06	0.000314842	16	41	0.390244	BP	The process whose specific outcome is the progression of a striated muscle cell over time, from its formation to the mature structure. Striated muscle cells contain fibers that are divided by transverse bands into striations, and cardiac and skeletal muscle are types of striated muscle.	Mf, twi, Act88F, CG14168, Mlc2, aop, how, htl, Mhc, Prm, sd, tw, up, wupA, fln, hts
GO:0055114	oxidation-reduction process	1.4e-09	6.17e-07	106	524	0.20229	BP	A metabolic process that results in the removal or addition of one or more electrons to or from a substance, with or without the concomitant removal or addition of a proton or protons.	Acox57D-p, Aldh-III, AlkB, CG10863, CG11162, CG11236, CG11828, CG15093, CG15116, CG15434, CG15531, CG15539, CG15864, CG17374, CG17843, CG17928, CG18231, CG2137, CG31016, CG31524, CG32068, CG33099, CG34345, CG3699, CG3835, CG3902, CG4670, CG4842, CG5167, CG5315, CG5599, CG6690, CG7470, CG8665, CG9509, CG9527, CG9698, COQ7, Cyp12b2, Cyp12d1-p, Cyp18a1, Cyp28c1, Cyp28d1, Cyp311a1, Cyp312a1, Cyp313a4…
GO:0061134	peptidase regulator activity	0.000255344	0.0254438	26	109	0.238532	MF	Modulates the activity of a peptidase, any enzyme that catalyzes the hydrolysis peptide bonds.	7B2, CG10031, CG31778, CG3604, CG42465, CG42467, CG42537, CG42827, CG43145, CG43350, CG8066, Dredd, Sfp23F, Spn77Bc, CG42464, Sfp24C1, CG13748, Spn100A, Acp62F, cer, CG16713, Reck, Spn88Ea, Tep4, CG43165, Spn88Eb
GO:0061135	endopeptidase regulator activity	0.000375338	0.0341006	24	99	0.242424	MF	Modulates the activity of a peptidase, any enzyme that hydrolyzes nonterminal peptide bonds in polypeptides.	CG10031, CG31778, CG3604, CG42465, CG42467, CG42537, CG42827, CG43145, CG43350, CG8066, Sfp23F, Spn77Bc, CG42464, Sfp24C1, CG13748, Spn100A, Acp62F, cer, CG16713, Reck, Spn88Ea, Tep4, CG43165, Spn88Eb
GO:0070011	peptidase activity, acting on L-amino acid peptides	4.58e-13	7.08e-10	123	566	0.217314	MF	Catalysis of the hydrolysis of peptide bonds formed between L-amino acids.	Ance-5, Bace, CG10472, CG1304, CG14061, CG15254, CG15873, CG16749, CG17242, CG17475, CG17572, CG18180, CG18417, CG18585, CG2111, CG2145, CG30025, CG30371, CG31198, CG31205, CG31265, CG31266, CG31267, CG31343, CG32379, CG34129, CG34130, CG3739, CG40470, CG4053, CG4847, CG5282, CG5849, CG7542, CG7791, CG8560, CG8773, CG8952, CG9505, CG9673, CG9733, CG9737, CG9806, Damm, Dredd, ea, etaTry, iotaTry, …
GO:1901071	glucosamine-containing compound metabolic process	1.9e-11	1.35e-08	43	128	0.335938	BP	The chemical reactions and pathways involving glucosamine-containing compounds (glucosamines).	CG14607, CG14645, CG14880, CG33258, CG5210, Cht9, Muc68D, CG43673, CG13309, CG3348, CG34220, CG34324, Hml, Mur18B, Peritrophin-15a, CG7017, verm, kkv, serp, Gasp, CG14957, CG13676, Cht5, Cda4, Cda5, CG13075, CG42525, Cht6, Cht7, ckd, knk, obst-B, Peritrophin-A, CG10725, CG13643, CG14608, CG17147, CG4835, CG8192, Cht2, Cht3, obst-A, obst-E
GO:1901564	organonitrogen compound metabolic process	5.19e-08	1.6e-05	130	742	0.175202	BP	The chemical reactions and pathways involving organonitrogen compound.	Alas, b, CG11334, CG11828, CG1315, CG14607, CG14645, CG14880, CG15093, CG15539, CG17110, CG30016, CG31016, CG32068, CG33258, CG34345, CG4300, CG5210, CG6106, CG6733, CG7470, CG8449, CG8665, CG9698, Cht9, Dat, dmGlut, Dredd, Ggt-1, Gs2, GstD8, Hn, Muc68D, Odc1, Pdf, PGRP-SC1b, plx, Ppcs, SelD, Toll-9, v, CG43673, CG13309, CG15533, CG15534, CG3348, CG34220, CG34324, CG8745, Hml, Mur18B, Peritrophin…
GO:1901605	alpha-amino acid metabolic process	5.3e-05	0.00689461	26	101	0.257426	BP	The chemical reactions and pathways involving an alpha-amino acid.	CG11334, CG11828, CG1315, CG15093, CG15539, CG31016, CG32068, CG34345, CG7470, CG8665, CG9698, dmGlut, Gs2, Hn, SelD, v, CG8745, PH4alphaSG1, CG32199, CG32201, CG3999, CG6287, e, GstZ2, Oat, pug
