# Supplementary material for: Cold acclimation wholly reorganizes the Drosophila melanogaster transcriptome and metabolome
Source: Sci Rep. 2016 Jun 30;6:28999. doi: 10.1038/srep28999 (PMC4928047; doi:10.1038/srep28999)
Supplement: Supplementary Dataset 4 [file srep28999-s5.xls]

## Sheet: KEGG High in Cold
Supplementary Dataset 5. KEGG pathways overrepresented in differentially-expressed genes
MacMillan et al. - Cold acclimation wholly reorganizes the Drosophila melanogaster transcriptome and metabolome
KEGG pathways over-represented in genes with greater expression in cold-acclimated flies
KEGG entry	Term	P-value	Q-value*	Diff. expressed (DE) genes in category	Total genes (TG) in category	DE:TG ratio	DE genes in category
dme00670	One carbon pool by folate	0.000876809	0.0672992	4	11	0.363636	ade3, CG11089, CG1750, pug
dme00520	Amino sugar and nucleotide sugar metabolism	0.00205896	0.0672992	7	42	0.166667	kkv, Cht5, Cht7, Csas, Cht2, Cht3, Gfat1
dme00980	Metabolism of xenobiotics by cytochrome P450	0.00217817	0.0672992	8	58	0.137931	GstD2, GstD4, GstS1, se, Ugt58Fa, GstD5, GstE1, GstZ2
dme00982	Drug metabolism - cytochrome P450	0.0024549	0.0672992	8	59	0.135593	GstD2, GstD4, GstS1, se, Ugt58Fa, GstD5, GstE1, GstZ2
dme00480	Glutathione metabolism	0.00264957	0.0672992	8	59	0.135593	GstD2, GstD4, GstS1, se, CG11951, GstD5, GstE1, GstZ2
dme00020	Citrate cycle (TCA cycle)	0.0267485	0.566176	5	39	0.128205	CG5261, CG7024, l(1)G0156, Pepck, l(1)G0334
dme00620	Pyruvate metabolism	0.0375853	0.567731	5	44	0.113636	CG10970, CG5261, CG7024, Pepck, l(1)G0334
dme00650	Butanoate metabolism	0.0388665	0.567731	3	18	0.166667	CG1140, CG7024, l(1)G0334
dme00350	Tyrosine metabolism	0.0402329	0.567731	3	18	0.166667	CG11796, GstZ2, ple
* - No categories remained significant following FDR correction

## Sheet: KEGG High in Warm
KEGG pathways over-represented in genes with greater expression in warm-acclimated flies
KEGG entry	Term	P-value	Q-value	Diff. expressed (DE) genes in category	Total genes (TG) in category	DE:TG ratio	DE genes in category
dme00330	Arginine and proline metabolism	7.24305e-10	9.19867e-08	20	54	0.37037	Argk, CG11236, CG11828, CG1315, CG15539, CG17110, CG31016, CG31524, CG34345, CG4300, CG6733, CG7470, CG9698, Gs2, Odc1, PH4alphaSG1, CG6726, PH4alphaNE3, CG32199, CG32201
dme01100	Metabolic pathways	1.05101e-08	6.67388e-07	105	885	0.118644	ACC, Acox57D-p, Ady43A, Alas, Aldh-III, alpha4GT2, ATPCL, b, CG10863, CG11236, CG11241, CG11334, CG11828, CG12746, CG1291, CG1315, CG1444, CG15093, CG15434, CG15539, CG17110, CG17374, CG17597, CG1809, CG2070, CG30016, CG31016, CG31202, CG31524, CG32068, CG34345, CG3902, CG42249, CG4300, CG4302, CG4753, CG5361, CG5599, CG5828, CG5999, CG6106, CG6432, CG6733, CG7402, CG7470, CG9527, CG9698, clt, CO…
map00903	Limonene and pinene degradation	3.72318e-05	0.00157614	16	68	0.235294	Cyp12b2, Cyp28c1, Cyp28d1, Cyp312a1, Cyp313a4, Cyp4d14, Cyp6a18, Cyp9c1, Cyp4d21, Cyp12a5, Cyp4d1, Cyp6t1, Cyp6w1, Cyp9b2, Cyp6g1, Cyp6t3
dme00061	Fatty acid biosynthesis	0.000469596	0.0147825	4	6	0.666667	ACC, CG17374, CG3523, v(2)k05816
dme00511	Other glycan degradation	0.000698385	0.0147825	7	21	0.333333	CG5322, CG9463, CG9468, Gal, Hexo2, LM408, CG9466
dme04080	Neuroactive ligand-receptor interaction	0.00358471	0.0455258	8	34	0.235294	etaTry, iotaTry, lambdaTry, thetaTry, betaTry, zetaTry, CG30031, alphaTry
dme00790	Folate biosynthesis	0.000698385	0.0147825	7	21	0.333333	CG1809, CG5361, CG10592, CG5150, CG8147, Aph-4, CG3290
dme04142	Lysosome	0.00277828	0.0441052	14	80	0.175	CG17119, CG4847, CG5322, CG7049, CG7402, CG9463, CG9468, cln3, Gal, Hexo2, LM408, Tsp29Fa, Vha100-4, CG9466
dme04146	Peroxisome	0.0020025	0.0363311	12	61	0.196721	Acox57D-p, CG11236, CG17597, CG9527, Mfe2, Pex2, Pex5, Pmp70, Sod, Spat, CG2022, Pex13
dme00260	Glycine, serine and threonine metabolism	0.00357087	0.0455258	7	27	0.259259	Alas, CG11236, CG11241, CG9509, Gld, Spat, CG6188
dme01040	Biosynthesis of unsaturated fatty acids	0.00579905	0.0669526	5	16	0.3125	Acox57D-p, CG15531, CG6746, CG9527, Sc2
dme00740	Riboflavin metabolism	0.0369384	0.293199	3	10	0.3	CG9452, CG9451, proPO59
dme00910	Nitrogen metabolism	0.0196456	0.191922	5	21	0.238095	CAH1, CAH2, CG3940, Gs2, CG18673
dme00053	Ascorbate and aldarate metabolism	0.0181087	0.19165	6	28	0.214286	CG4302, CG5999, Ugt37b1, Ugt86Dj, CG6910, Ugt86Dd
dme00981	Insect hormone biosynthesis	0.0273939	0.248502	3	9	0.333333	Jheh1, Jheh2, Jheh3
Q<0.05 (i.e. Significant following FDR correction)

## Sheet: KEGG Sig. Overall
KEGG pathways over-represented in all differentially expressed genes
KEGG entry	Term	P-value	Q-value	Diff. expressed (DE) genes in category	Total genes (TG) in category	DE:TG ratio	DE genes in category
dme01100	Metabolic pathways	5.28385e-06	0.000335524	144	885	0.162712	ACC, Acox57D-p, Ady43A, Alas, Aldh-III, alpha4GT2, ATPCL, b, CG10863, CG11236, CG11241, CG11334, CG11828, CG12746, CG1291, CG1315, CG1444, CG15093, CG15434, CG15539, CG17110, CG17374, CG17597, CG1809, CG2070, CG30016, CG31016, CG31202, CG31524, CG32068, CG34345, CG3902, CG42249, CG4300, CG4302, CG4753, CG5361, CG5599, CG5828, CG5999, CG6106, CG6432, CG6733, CG7402, CG7470, CG9527, CG9698, clt, CO…
dme00330	Arginine and proline metabolism	6.14492e-07	7.80404e-05	21	54	0.388889	Argk, CG11236, CG11828, CG1315, CG15539, CG17110, CG31016, CG31524, CG34345, CG4300, CG6733, CG7470, CG9698, Gs2, Odc1, PH4alphaSG1, CG6726, PH4alphaNE3, CG32199, CG32201, Oat
dme00480	Glutathione metabolism	0.00061648	0.0260977	17	59	0.288136	CG15093, CG15116, CG4300, Ggt-1, GstD8, Mgstl, Odc1, CG31233, Pgd, GstD2, GstD4, GstS1, se, CG11951, GstD5, GstE1, GstZ2
map00903	Limonene and pinene degradation	0.00360397	0.0562271	17	68	0.25	Cyp12b2, Cyp28c1, Cyp28d1, Cyp312a1, Cyp313a4, Cyp4d14, Cyp6a18, Cyp9c1, Cyp4d21, Cyp12a5, Cyp4d1, Cyp6t1, Cyp6w1, Cyp9b2, Cyp6g1, Cyp6t3, Cyp4e3
dme00982	Drug metabolism - cytochrome P450	0.00211898	0.0562271	16	59	0.271186	Aldh-III, CG4302, CG5999, Mgstl, Ugt37b1, Ugt86Dj, Ugt86Dd, Fmo-1, GstD2, GstD4, GstS1, se, Ugt58Fa, GstD5, GstE1, GstZ2
dme00980	Metabolism of xenobiotics by cytochrome P450	0.00477055	0.060586	15	58	0.258621	Aldh-III, CG4302, CG5999, Mgstl, Ugt37b1, Ugt86Dj, Ugt86Dd, GstD2, GstD4, GstS1, se, Ugt58Fa, GstD5, GstE1, GstZ2
dme00061	Fatty acid biosynthesis	0.00228283	0.0562271	4	6	0.666667	ACC, CG17374, CG3523, v(2)k05816
dme00520	Amino sugar and nucleotide sugar metabolism	0.00358963	0.0562271	12	42	0.285714	Cht9, CS-2, Hexo2, LysD, CG5946, kkv, Cht5, Cht7, Csas, Cht2, Cht3, Gfat1
dme00260	Glycine, serine and threonine metabolism	0.00350001	0.0562271	9	27	0.333333	Alas, CG11236, CG11241, CG9509, Gld, Spat, CG6188, CG3999, CG6287
dme04080	Neuroactive ligand-receptor interaction	0.0039846	0.0562271	10	34	0.294118	etaTry, iotaTry, lambdaTry, thetaTry, betaTry, zetaTry, CG30031, alphaTry, CG2789, GABA-B-R1
dme00670	One carbon pool by folate	0.00651495	0.0752181	5	11	0.454545	CG8665, ade3, CG11089, CG1750, pug
dme01040	Biosynthesis of unsaturated fatty acids	0.00916326	0.089518	6	16	0.375	Acox57D-p, CG15531, CG6746, CG9527, Sc2, CG8630
dme00790	Folate biosynthesis	0.0118179	0.107205	7	21	0.333333	CG1809, CG5361, CG10592, CG5150, CG8147, Aph-4, CG3290
dme00511	Other glycan degradation	0.00772305	0.0817356	7	21	0.333333	CG5322, CG9463, CG9468, Gal, Hexo2, LM408, CG9466
dme04146	Peroxisome	0.0329178	0.22003	13	61	0.213115	Acox57D-p, CG11236, CG17597, CG9527, Mfe2, Pex2, Pex5, Pmp70, Sod, Spat, CG2022, Pex13, CG13890
dme00650	Butanoate metabolism	0.0188946	0.149976	6	18	0.333333	b, CG1444, CG2070, CG1140, CG7024, l(1)G0334
dme00981	Insect hormone biosynthesis	0.0184275	0.149976	4	9	0.444444	Jheh1, Jheh2, Jheh3, Jhe
dme00910	Nitrogen metabolism	0.0403236	0.256055	6	21	0.285714	CAH1, CAH2, CG3940, Gs2, CG18673, CAHbeta
dme04745	Phototransduction	0.0221074	0.165155	7	25	0.28	Arr2, Gprk1, ninaE, Pkc53E, Act88F, CG17760, CG30054
dme04142	Lysosome	0.0275939	0.19469	16	80	0.2	CG17119, CG4847, CG5322, CG7049, CG7402, CG9463, CG9468, cln3, Gal, Hexo2, LM408, Tsp29Fa, Vha100-4, CG9466, CG11459, vsg
Q<0.05 (i.e. Significant following FDR correction)
